# Supplementary material for: Divergent evolution of sleep in Drosophila species
Source: Nat Commun. 2024 Jun 14;15:5091. doi: 10.1038/s41467-024-49501-9 (PMC11178934; doi:10.1038/s41467-024-49501-9)
Supplement: Supplementary file 4 — Source Data [file 41467_2024_49501_MOESM4_ESM.xls]

## Sheet: FIG1E
id	species	sex	phase	sleep_fraction	moving_fraction
2022-07-27_18-17-44_278e14|05	d.vir	female	Light	0.483571	0.327075
2022-07-27_18-17-44_278e14|05	d.vir	female	Dark	0.588717	0.276453
2022-07-27_18-17-44_278e14|06	d.vir	female	Light	0.640748	0.211538
2022-07-27_18-17-44_278e14|06	d.vir	female	Dark	0.806359	0.0993285
2022-07-27_18-17-44_278e14|07	d.wil	female	Light	0.0529265	0.534792
2022-07-27_18-17-44_278e14|07	d.wil	female	Dark	0.401921	0.271692
2022-07-27_18-17-44_278e14|08	d.wil	female	Light	0.12129	0.399531
2022-07-27_18-17-44_278e14|08	d.wil	female	Dark	0.506994	0.211686
2022-07-27_18-17-44_278e14|11	d.sec	female	Light	0.17656	0.535736
2022-07-27_18-17-44_278e14|11	d.sec	female	Dark	0.20406	0.514162
2022-07-27_18-17-44_278e14|12	d.sec	female	Light	0.169973	0.498486
2022-07-27_18-17-44_278e14|12	d.sec	female	Dark	0.152196	0.549664
2022-07-27_18-17-44_278e14|14	d.ere	female	Light	0.429815	0.33139
2022-07-27_18-17-44_278e14|14	d.ere	female	Dark	0.844794	0.0351162
2022-07-27_18-17-44_278e14|17	d.wil	female	Light	0.0702604	0.448062
2022-07-27_18-17-44_278e14|17	d.wil	female	Dark	0.64812	0.154096
2022-07-27_18-17-44_278e14|18	d.wil	female	Light	0.468121	0.181887
2022-07-27_18-17-44_278e14|18	d.wil	female	Dark	0.782973	0.0874913
2022-07-27_18-17-52_172c60|05	d.vir	female	Light	0.730659	0.149357
2022-07-27_18-17-52_172c60|05	d.vir	female	Dark	0.654009	0.17041
2022-07-27_18-17-52_172c60|06	d.vir	female	Light	0.549281	0.277214
2022-07-27_18-17-52_172c60|06	d.vir	female	Dark	0.870958	0.0642896
2022-07-27_18-17-52_172c60|07	d.wil	female	Light	0.0794095	0.355261
2022-07-27_18-17-52_172c60|07	d.wil	female	Dark	0.497646	0.16192
2022-07-27_18-17-52_172c60|08	d.wil	female	Light	0.045279	0.420535
2022-07-27_18-17-52_172c60|08	d.wil	female	Dark	0.509885	0.23232
2022-07-27_18-17-52_172c60|11	d.sec	female	Light	0.129069	0.568963
2022-07-27_18-17-52_172c60|11	d.sec	female	Dark	0.324767	0.399552
2022-07-27_18-17-52_172c60|12	d.sec	female	Light	0.213853	0.527176
2022-07-27_18-17-52_172c60|12	d.sec	female	Dark	0.305139	0.385114
2022-07-27_18-17-52_172c60|13	d.ere	female	Light	0.27941	0.400303
2022-07-27_18-17-52_172c60|13	d.ere	female	Dark	0.852512	0.0503203
2022-07-27_18-17-52_172c60|14	d.ere	female	Light	0.306586	0.461393
2022-07-27_18-17-52_172c60|14	d.ere	female	Dark	0.870881	0.035502
2022-07-27_18-17-52_172c60|17	d.ere	female	Light	0.198014	0.544482
2022-07-27_18-17-52_172c60|17	d.ere	female	Dark	0.750144	0.0836427
2022-07-27_18-17-52_172c60|18	d.ere	female	Light	0.360324	0.326506
2022-07-27_18-17-52_172c60|18	d.ere	female	Dark	0.690143	0.0904851
2022-07-27_18-17-52_172c60|19	d.vir	female	Light	0.337715	0.429194
2022-07-27_18-17-52_172c60|19	d.vir	female	Dark	0.523078	0.260642
2022-07-27_18-17-52_172c60|20	d.vir	female	Light	0.490043	0.272064
2022-07-27_18-17-52_172c60|20	d.vir	female	Dark	0.48336	0.211738
2022-07-27_18-20-16_27903c|05	d.vir	female	Light	0.850242	0.0595851
2022-07-27_18-20-16_27903c|05	d.vir	female	Dark	0.907849	0.0365825
2022-07-27_18-20-16_27903c|06	d.vir	female	Light	0.508025	0.278695
2022-07-27_18-20-16_27903c|06	d.vir	female	Dark	0.668056	0.233773
2022-07-27_18-20-16_27903c|07	d.wil	female	Light	0.208434	0.324576
2022-07-27_18-20-16_27903c|07	d.wil	female	Dark	0.56456	0.180366
2022-07-27_18-20-16_27903c|08	d.wil	female	Light	0.0524682	0.552847
2022-07-27_18-20-16_27903c|08	d.wil	female	Dark	0.378489	0.275961
2022-07-27_18-20-16_27903c|11	d.sec	female	Light	0.119549	0.633177
2022-07-27_18-20-16_27903c|11	d.sec	female	Dark	0.291425	0.498727
2022-07-27_18-20-16_27903c|12	d.sec	female	Light	0.17391	0.598122
2022-07-27_18-20-16_27903c|12	d.sec	female	Dark	0.306088	0.427611
2022-07-27_18-20-16_27903c|13	d.ere	female	Light	0.505678	0.269609
2022-07-27_18-20-16_27903c|13	d.ere	female	Dark	0.821409	0.0994829
2022-07-27_18-20-16_27903c|14	d.ere	female	Light	0.372647	0.319976
2022-07-27_18-20-16_27903c|14	d.ere	female	Dark	0.639122	0.159373
2022-07-27_18-20-16_27903c|17	d.sec	female	Light	0.147259	0.626666
2022-07-27_18-20-16_27903c|17	d.sec	female	Dark	0.0729335	0.654164
2022-07-27_18-20-16_27903c|18	d.sec	female	Light	0.0944882	0.57397
2022-07-27_18-20-16_27903c|18	d.sec	female	Dark	0.278845	0.436058
2022-07-27_18-23-07_167085|05	d.vir	female	Light	0.585956	0.210048
2022-07-27_18-23-07_167085|05	d.vir	female	Dark	0.582593	0.201808
2022-07-27_18-23-07_167085|06	d.vir	female	Light	0.70297	0.17852
2022-07-27_18-23-07_167085|06	d.vir	female	Dark	0.889249	0.0483137
2022-07-27_18-23-07_167085|07	d.wil	female	Light	0.278387	0.366594
2022-07-27_18-23-07_167085|07	d.wil	female	Dark	0.603149	0.149494
2022-07-27_18-23-07_167085|08	d.wil	female	Light	0.0935656	0.591772
2022-07-27_18-23-07_167085|08	d.wil	female	Dark	0.48084	0.134117
2022-07-27_18-23-07_167085|11	d.sec	female	Light	0.112796	0.50583
2022-07-27_18-23-07_167085|11	d.sec	female	Dark	0.235336	0.429706
2022-07-27_18-23-07_167085|12	d.sec	female	Light	0.696139	0.188275
2022-07-27_18-23-07_167085|12	d.sec	female	Dark	0	0.75
2022-07-27_18-23-07_167085|13	d.ere	female	Light	0.404204	0.28512
2022-07-27_18-23-07_167085|13	d.ere	female	Dark	0.613259	0.157289
2022-07-27_18-23-07_167085|14	d.ere	female	Light	0.47888	0.263743
2022-07-27_18-23-07_167085|14	d.ere	female	Dark	0.529651	0.292972
2022-07-27_18-23-07_167085|19	d.wil	female	Light	0.163555	0.381453
2022-07-27_18-23-07_167085|19	d.wil	female	Dark	0.459597	0.209308
2022-07-27_18-23-07_167085|20	d.wil	female	Light	0.10399	0.428885
2022-07-27_18-23-07_167085|20	d.wil	female	Dark	0.644825	0.132052
2022-07-27_18-25-47_277eee|05	d.vir	female	Light	0.0518664	0.75566
2022-07-27_18-25-47_277eee|05	d.vir	female	Dark	0.432276	0.290113
2022-07-27_18-25-47_277eee|06	d.vir	female	Light	0.5884	0.252215
2022-07-27_18-25-47_277eee|06	d.vir	female	Dark	0.806977	0.0994057
2022-07-27_18-25-47_277eee|07	d.wil	female	Light	0.770745	0.117429
2022-07-27_18-25-47_277eee|07	d.wil	female	Dark	0.696226	0.153662
2022-07-27_18-25-47_277eee|08	d.wil	female	Light	0.119028	0.467555
2022-07-27_18-25-47_277eee|08	d.wil	female	Dark	0.663657	0.124334
2022-07-27_18-25-47_277eee|12	d.sec	female	Light	0.150759	0.53346
2022-07-27_18-25-47_277eee|12	d.sec	female	Dark	0.102177	0.578072
2022-07-27_18-25-47_277eee|13	d.ere	female	Light	0.153328	0.507458
2022-07-27_18-25-47_277eee|13	d.ere	female	Dark	0.242417	0.418847
2022-07-27_18-25-47_277eee|14	d.ere	female	Light	0.38101	0.298932
2022-07-27_18-25-47_277eee|14	d.ere	female	Dark	0.629158	0.141159
2022-07-27_18-29-06_280fd6|05	d.vir	female	Light	0.355806	0.355082
2022-07-27_18-29-06_280fd6|05	d.vir	female	Dark	0.489895	0.249883
2022-07-27_18-29-06_280fd6|06	d.vir	female	Light	0.61022	0.216881
2022-07-27_18-29-06_280fd6|06	d.vir	female	Dark	0.631242	0.186386
2022-07-27_18-29-06_280fd6|07	d.wil	female	Light	0.132248	0.416654
2022-07-27_18-29-06_280fd6|07	d.wil	female	Dark	0.738578	0.125253
2022-07-27_18-29-06_280fd6|08	d.wil	female	Light	0.14436	0.407721
2022-07-27_18-29-06_280fd6|08	d.wil	female	Dark	0.542641	0.15289
2022-07-27_18-29-06_280fd6|11	d.sec	female	Light	0.0672975	0.659576
2022-07-27_18-29-06_280fd6|11	d.sec	female	Dark	0.134831	0.537856
2022-07-27_18-29-06_280fd6|12	d.sec	female	Light	0.113172	0.604164
2022-07-27_18-29-06_280fd6|12	d.sec	female	Dark	0.211623	0.503434
2022-07-27_18-29-06_280fd6|13	d.ere	female	Light	0.359652	0.406586
2022-07-27_18-29-06_280fd6|13	d.ere	female	Dark	0.82905	0.077873
2022-07-27_18-29-06_280fd6|14	d.ere	female	Light	0.172748	0.41673
2022-07-27_18-29-06_280fd6|14	d.ere	female	Dark	0.512464	0.19804
2022-07-27_18-29-06_280fd6|17	d.sec	female	Light	0.150871	0.543982
2022-07-27_18-29-06_280fd6|17	d.sec	female	Dark	0.165007	0.486764
2022-07-27_18-29-06_280fd6|18	d.sec	female	Light	0.267373	0.490462
2022-07-27_18-29-06_280fd6|18	d.sec	female	Dark	0.191171	0.442772
2022-07-27_18-29-06_280fd6|19	d.vir	female	Light	0.461317	0.347388
2022-07-27_18-29-06_280fd6|19	d.vir	female	Dark	0.785465	0.0849881
2022-07-27_18-29-06_280fd6|20	d.vir	female	Light	0.475469	0.268928
2022-07-27_18-29-06_280fd6|20	d.vir	female	Dark	0.705566	0.149119
2022-07-27_18-30-39_281da6|05	d.vir	female	Light	0.698107	0.161696
2022-07-27_18-30-39_281da6|05	d.vir	female	Dark	0.894497	0.0395153
2022-07-27_18-30-39_281da6|06	d.vir	female	Light	0.678047	0.158516
2022-07-27_18-30-39_281da6|06	d.vir	female	Dark	0.79185	0.0879833
2022-07-27_18-30-39_281da6|07	d.wil	female	Light	0.455337	0.151325
2022-07-27_18-30-39_281da6|07	d.wil	female	Dark	0.596126	0.129428
2022-07-27_18-30-39_281da6|08	d.wil	female	Light	0.103104	0.488191
2022-07-27_18-30-39_281da6|08	d.wil	female	Dark	0.750868	0.103805
2022-07-27_18-30-39_281da6|11	d.sec	female	Light	0.140424	0.538304
2022-07-27_18-30-39_281da6|11	d.sec	female	Dark	0.424713	0.374932
2022-07-27_18-30-39_281da6|13	d.ere	female	Light	0.322483	0.426798
2022-07-27_18-30-39_281da6|13	d.ere	female	Dark	0.880065	0.0394381
2022-07-27_18-30-39_281da6|14	d.ere	female	Light	0.519758	0.19402
2022-07-27_18-30-39_281da6|14	d.ere	female	Dark	0.756425	0.0975534
2022-08-22_18-35-18_172c60|01	d.wil	female	Light	0.239307	0.242915
2022-08-22_18-35-18_172c60|01	d.wil	female	Dark	0.667202	0.102471
2022-08-22_18-35-18_172c60|02	d.wil	female	Light	0.134681	0.393172
2022-08-22_18-35-18_172c60|02	d.wil	female	Dark	0.55068	0.200405
2022-08-22_18-35-18_172c60|03	d.ere	female	Light	0.47133	0.254007
2022-08-22_18-35-18_172c60|03	d.ere	female	Dark	0.788145	0.0864205
2022-08-22_18-35-18_172c60|04	d.ere	female	Light	0.564312	0.237169
2022-08-22_18-35-18_172c60|04	d.ere	female	Dark	0.905244	0.0373929
2022-08-22_18-35-18_172c60|05	d.sec	female	Light	0.0303767	0.692183
2022-08-22_18-35-18_172c60|05	d.sec	female	Dark	0.139963	0.381917
2022-08-22_18-35-18_172c60|06	d.sec	female	Light	0.324205	0.424825
2022-08-22_18-35-18_172c60|06	d.sec	female	Dark	0.257764	0.431552
2022-08-22_18-35-18_172c60|09	d.vir	female	Light	0.592316	0.233409
2022-08-22_18-35-18_172c60|09	d.vir	female	Dark	0.897546	0.0538898
2022-08-22_18-35-18_172c60|10	d.vir	female	Light	0.611757	0.210669
2022-08-22_18-35-18_172c60|10	d.vir	female	Dark	0.934302	0.028884
2022-08-22_18-35-18_172c60|17	d.vir	female	Light	0.652954	0.179309
2022-08-22_18-35-18_172c60|17	d.vir	female	Dark	0.817608	0.12063
2022-08-22_18-35-18_172c60|18	d.vir	female	Light	0.566742	0.270497
2022-08-22_18-35-18_172c60|18	d.vir	female	Dark	0.932681	0.0291155
2022-08-22_18-35-18_172c60|19	d.wil	female	Light	0.381415	0.282185
2022-08-22_18-35-18_172c60|19	d.wil	female	Dark	0.845682	0.06674
2022-08-22_18-35-18_172c60|20	d.wil	female	Light	0.249783	0.345715
2022-08-22_18-35-18_172c60|20	d.wil	female	Dark	0.834915	0.0722389
2022-08-22_18-35-22_281da6|01	d.wil	female	Light	0.0689116	0.511717
2022-08-22_18-35-22_281da6|01	d.wil	female	Dark	0.555549	0.169605
2022-08-22_18-35-22_281da6|02	d.wil	female	Light	0.279373	0.306228
2022-08-22_18-35-22_281da6|02	d.wil	female	Dark	0.568183	0.165947
2022-08-22_18-35-22_281da6|03	d.ere	female	Light	0.441879	0.355147
2022-08-22_18-35-22_281da6|03	d.ere	female	Dark	0.869762	0.0558578
2022-08-22_18-35-22_281da6|04	d.ere	female	Light	0.328705	0.344558
2022-08-22_18-35-22_281da6|04	d.ere	female	Dark	0.689975	0.142568
2022-08-22_18-35-22_281da6|05	d.sec	female	Light	0.130591	0.538217
2022-08-22_18-35-22_281da6|05	d.sec	female	Dark	0.190553	0.457976
2022-08-22_18-35-22_281da6|06	d.sec	female	Light	0.297166	0.392627
2022-08-22_18-35-22_281da6|06	d.sec	female	Dark	0.406473	0.323511
2022-08-22_18-35-22_281da6|09	d.vir	female	Light	0.500781	0.304519
2022-08-22_18-35-22_281da6|09	d.vir	female	Dark	0.922262	0.0331674
2022-08-22_18-35-22_281da6|10	d.vir	female	Light	0.567378	0.295724
2022-08-22_18-35-22_281da6|10	d.vir	female	Dark	0.903392	0.0445126
2022-08-22_18-35-22_281da6|17	d.vir	female	Light	0.605335	0.251403
2022-08-22_18-35-22_281da6|17	d.vir	female	Dark	0.841804	0.102281
2022-08-22_18-35-22_281da6|18	d.vir	female	Light	0.546722	0.292658
2022-08-22_18-35-22_281da6|18	d.vir	female	Dark	0.878097	0.055279
2022-08-22_18-35-22_281da6|19	d.ere	female	Light	0.459527	0.344963
2022-08-22_18-35-22_281da6|19	d.ere	female	Dark	0.735703	0.119241
2022-08-22_18-35-22_281da6|20	d.ere	female	Light	0.521611	0.244402
2022-08-22_18-35-22_281da6|20	d.ere	female	Dark	0.908312	0.0356564
2022-08-22_18-35-28_27903c|01	d.wil	female	Light	0.320893	0.327142
2022-08-22_18-35-28_27903c|01	d.wil	female	Dark	0.903276	0.0321255
2022-08-22_18-35-28_27903c|02	d.wil	female	Light	0.864144	0.0381878
2022-08-22_18-35-28_27903c|02	d.wil	female	Dark	0.503705	0.0596203
2022-08-22_18-35-28_27903c|03	d.ere	female	Light	0.285136	0.340624
2022-08-22_18-35-28_27903c|03	d.ere	female	Dark	0.224068	0.228815
2022-08-22_18-35-28_27903c|04	d.ere	female	Light	0.414859	0.346699
2022-08-22_18-35-28_27903c|04	d.ere	female	Dark	0.67232	0.147719
2022-08-22_18-35-28_27903c|05	d.sec	female	Light	0.0674073	0.561419
2022-08-22_18-35-28_27903c|05	d.sec	female	Dark	0.247743	0.380065
2022-08-22_18-35-28_27903c|06	d.sec	female	Light	0.114968	0.531968
2022-08-22_18-35-28_27903c|06	d.sec	female	Dark	0.168963	0.46608
2022-08-22_18-35-28_27903c|09	d.vir	female	Light	0.361161	0.328244
2022-08-22_18-35-28_27903c|09	d.vir	female	Dark	0.553517	0.188886
2022-08-22_18-35-28_27903c|10	d.vir	female	Light	0.709541	0.136782
2022-08-22_18-35-28_27903c|10	d.vir	female	Dark	0.846261	0.0817898
2022-08-22_18-35-28_27903c|19	d.ere	female	Light	0.378985	0.368628
2022-08-22_18-35-28_27903c|19	d.ere	female	Dark	0.782762	0.0830053
2022-08-22_18-35-28_27903c|20	d.ere	female	Light	0.280623	0.410519
2022-08-22_18-35-28_27903c|20	d.ere	female	Dark	0.792255	0.0878676
2022-08-22_18-35-36_280fd6|01	d.wil	female	Light	0.109992	0.426431
2022-08-22_18-35-36_280fd6|01	d.wil	female	Dark	0.433111	0.208046
2022-08-22_18-35-36_280fd6|02	d.wil	female	Light	0.136261	0.436498
2022-08-22_18-35-36_280fd6|02	d.wil	female	Dark	0.651214	0.115951
2022-08-22_18-35-36_280fd6|03	d.ere	female	Light	0.318695	0.396054
2022-08-22_18-35-36_280fd6|03	d.ere	female	Dark	0.766728	0.0742649
2022-08-22_18-35-36_280fd6|04	d.ere	female	Light	0.604525	0.129434
2022-08-22_18-35-36_280fd6|04	d.ere	female	Dark	0.708279	0.0860273
2022-08-22_18-35-36_280fd6|05	d.sec	female	Light	0.149511	0.57571
2022-08-22_18-35-36_280fd6|05	d.sec	female	Dark	0.322065	0.322181
2022-08-22_18-35-36_280fd6|06	d.sec	female	Light	0.115258	0.593821
2022-08-22_18-35-36_280fd6|06	d.sec	female	Dark	0.163753	0.392105
2022-08-22_18-35-36_280fd6|09	d.vir	female	Light	0.522421	0.292484
2022-08-22_18-35-36_280fd6|09	d.vir	female	Dark	0.657829	0.182981
2022-08-22_18-35-36_280fd6|10	d.vir	female	Light	0.594907	0.309722
2022-08-22_18-35-36_280fd6|10	d.vir	female	Dark	0.572566	0.353601
2022-08-22_18-35-36_280fd6|19	d.sec	female	Light	0.149222	0.54354
2022-08-22_18-35-36_280fd6|19	d.sec	female	Dark	0.348981	0.367504
2022-08-22_18-35-36_280fd6|20	d.sec	female	Light	0.114764	0.558718
2022-08-22_18-35-36_280fd6|20	d.sec	female	Dark	0.246106	0.435981
2022-08-22_18-35-43_278e14|01	d.wil	female	Light	0.116184	0.495689
2022-08-22_18-35-43_278e14|01	d.wil	female	Dark	0.613013	0.144694
2022-08-22_18-35-43_278e14|02	d.wil	female	Light	0.0995949	0.530613
2022-08-22_18-35-43_278e14|02	d.wil	female	Dark	0.538203	0.211912
2022-08-22_18-35-43_278e14|03	d.ere	female	Light	0.423388	0.269645
2022-08-22_18-35-43_278e14|03	d.ere	female	Dark	0.673536	0.0827159
2022-08-22_18-35-43_278e14|04	d.ere	female	Light	0.285921	0.386552
2022-08-22_18-35-43_278e14|04	d.ere	female	Dark	0.640658	0.104654
2022-08-22_18-35-43_278e14|05	d.sec	female	Light	0.212776	0.486745
2022-08-22_18-35-43_278e14|05	d.sec	female	Dark	0.295812	0.414802
2022-08-22_18-35-43_278e14|06	d.sec	female	Light	0.0948331	0.52381
2022-08-22_18-35-43_278e14|06	d.sec	female	Dark	0.159238	0.333411
2022-08-22_18-35-43_278e14|09	d.vir	female	Light	0.415418	0.288674
2022-08-22_18-35-43_278e14|09	d.vir	female	Dark	0.713632	0.136382
2022-08-22_18-35-43_278e14|10	d.vir	female	Light	0	0.587526
2022-08-22_18-35-43_278e14|19	d.sec	female	Light	0.0786504	0.536084
2022-08-22_18-35-43_278e14|19	d.sec	female	Dark	0.116462	0.428398
2022-08-22_18-35-43_278e14|20	d.sec	female	Light	0.0722097	0.598102
2022-08-22_18-35-43_278e14|20	d.sec	female	Dark	0.134985	0.479856
2022-08-22_18-39-14_167085|01	d.wil	female	Light	0.153851	0.416652
2022-08-22_18-39-14_167085|01	d.wil	female	Dark	0.569737	0.165665
2022-08-22_18-39-14_167085|02	d.wil	female	Light	0.170341	0.455419
2022-08-22_18-39-14_167085|02	d.wil	female	Dark	0.372308	0.243749
2022-08-22_18-39-14_167085|03	d.ere	female	Light	0.634323	0.157264
2022-08-22_18-39-14_167085|03	d.ere	female	Dark	0.82386	0.0474647
2022-08-22_18-39-14_167085|04	d.ere	female	Light	0.314818	0.398542
2022-08-22_18-39-14_167085|04	d.ere	female	Dark	0.863047	0.0402871
2022-08-22_18-39-14_167085|05	d.sec	female	Light	0.0168981	0.478472
2022-08-22_18-39-14_167085|05	d.sec	female	Dark	0.675532	0.156028
2022-08-22_18-39-14_167085|06	d.sec	female	Light	0.120465	0.662848
2022-08-22_18-39-14_167085|06	d.sec	female	Dark	0.19941	0.56072
2022-08-22_18-39-14_167085|09	d.vir	female	Light	0.633223	0.254875
2022-08-22_18-39-14_167085|09	d.vir	female	Dark	0.824554	0.0822528
2022-08-22_18-39-14_167085|10	d.vir	female	Light	0.673841	0.212463
2022-08-22_18-39-14_167085|10	d.vir	female	Dark	0.828433	0.105001
2022-08-22_18-39-14_167085|19	d.wil	female	Light	0.491523	0.218538
2022-08-22_18-39-14_167085|19	d.wil	female	Dark	0.720306	0.123929
2022-08-22_18-39-14_167085|20	d.wil	female	Light	0.2477	0.331424
2022-08-22_18-39-14_167085|20	d.wil	female	Dark	0.79567	0.0658138
2023-01-18_19-49-30_278538|01	d.sim	female	Light	0.0145755	0.805041
2023-01-18_19-49-30_278538|01	d.sim	female	Dark	0.296705	0.405293
2023-01-18_19-49-30_278538|02	d.sim	female	Light	0	0
2023-01-18_19-49-30_278538|03	d.sim	female	Light	0.149838	0.571051
2023-01-18_19-49-30_278538|03	d.sim	female	Dark	0.489951	0.24655
2023-01-18_19-49-30_278538|04	d.sim	female	Light	0.124421	0.558693
2023-01-18_19-49-30_278538|04	d.sim	female	Dark	0.624566	0.241906
2023-01-18_19-49-30_278538|05	d.sim	female	Light	0.0120811	0.743751
2023-01-18_19-49-30_278538|05	d.sim	female	Dark	0.178652	0.507895
2023-01-18_19-49-30_278538|06	d.sim	female	Light	0.0289761	0.619793
2023-01-18_19-49-30_278538|06	d.sim	female	Dark	0.284279	0.427506
2023-01-18_19-49-30_278538|07	d.sim	female	Light	0.0805869	0.519857
2023-01-18_19-49-30_278538|07	d.sim	female	Dark	0.347534	0.264135
2023-01-18_19-49-30_278538|08	d.sim	female	Light	0.0360648	0.718426
2023-01-18_19-49-30_278538|08	d.sim	female	Dark	0.38613	0.362642
2023-01-18_19-49-30_278538|09	d.sim	female	Light	0.0224043	0.687034
2023-01-18_19-49-30_278538|09	d.sim	female	Dark	0.659606	0.162549
2023-01-18_19-49-30_278538|10	d.sim	female	Light	0.0144881	0.714266
2023-01-18_19-49-30_278538|10	d.sim	female	Dark	0.121139	0.642927
2023-01-18_19-49-30_278538|11	d.sim	female	Light	0.140293	0.570448
2023-01-18_19-49-30_278538|11	d.sim	female	Dark	0.394594	0.37999
2023-01-18_19-49-30_278538|12	d.sim	female	Light	0.009813	0.690567
2023-01-18_19-49-30_278538|12	d.sim	female	Dark	0.308821	0.321973
2023-01-18_19-49-30_278538|13	d.sim	female	Light	0.0143029	0.779346
2023-01-18_19-49-30_278538|13	d.sim	female	Dark	0.253716	0.49706
2023-01-18_19-49-30_278538|14	d.sim	female	Light	0.0432327	0.660387
2023-01-18_19-49-30_278538|14	d.sim	female	Dark	0.236212	0.47122
2023-01-18_19-49-30_278538|15	d.sim	female	Light	0.142936	0.509211
2023-01-18_19-49-30_278538|15	d.sim	female	Dark	0.56953	0.194443
2023-01-18_19-49-30_278538|17	d.sim	female	Light	0.00962785	0.702324
2023-01-18_19-49-30_278538|17	d.sim	female	Dark	0.0528826	0.645381
2023-01-18_19-49-30_278538|18	d.sim	female	Light	0.0273098	0.707554
2023-01-18_19-49-30_278538|18	d.sim	female	Dark	0.437981	0.365123
2023-01-18_19-49-30_278538|19	d.sim	female	Light	0.00856323	0.753657
2023-01-18_19-49-30_278538|19	d.sim	female	Dark	0.409586	0.329799
2023-01-18_19-49-30_278538|20	d.sim	female	Light	0.1651	0.508406
2023-01-18_19-49-30_278538|20	d.sim	female	Dark	0.457745	0.351794
2023-01-18_19-54-24_2231cb|01	wild_d.mel	female	Light	0.0906132	0.702125
2023-01-18_19-54-24_2231cb|01	wild_d.mel	female	Dark	0.0513206	0.604991
2023-01-18_19-54-24_2231cb|02	wild_d.mel	female	Light	0.0247188	0.754525
2023-01-18_19-54-24_2231cb|02	wild_d.mel	female	Dark	0.0973837	0.558509
2023-01-18_19-54-24_2231cb|03	wild_d.mel	female	Light	0.0611461	0.736299
2023-01-18_19-54-24_2231cb|03	wild_d.mel	female	Dark	0.120861	0.565131
2023-01-18_19-54-24_2231cb|04	wild_d.mel	female	Light	0.0855979	0.730475
2023-01-18_19-54-24_2231cb|04	wild_d.mel	female	Dark	0.203056	0.363556
2023-01-18_19-54-24_2231cb|05	wild_d.mel	female	Light	0.14451	0.688622
2023-01-18_19-54-24_2231cb|05	wild_d.mel	female	Dark	0.177217	0.517944
2023-01-18_19-54-24_2231cb|07	wild_d.mel	female	Light	0.0568413	0.82045
2023-01-18_19-54-24_2231cb|07	wild_d.mel	female	Dark	0.393147	0.401899
2023-01-18_19-54-24_2231cb|08	wild_d.mel	female	Light	0.0973984	0.660957
2023-01-18_19-54-24_2231cb|08	wild_d.mel	female	Dark	0.227969	0.551331
2023-01-18_19-54-24_2231cb|09	wild_d.mel	female	Light	0.223256	0.452715
2023-01-18_19-54-24_2231cb|09	wild_d.mel	female	Dark	0.322297	0.324056
2023-01-18_19-54-24_2231cb|10	wild_d.mel	female	Light	0.00347158	0.937928
2023-01-18_19-54-24_2231cb|10	wild_d.mel	female	Dark	0.296934	0.470177
2023-01-18_19-54-24_2231cb|11	wild_d.mel	female	Light	0	0.894172
2023-01-18_19-54-24_2231cb|11	wild_d.mel	female	Dark	0.254887	0.440204
2023-01-18_19-54-24_2231cb|12	wild_d.mel	female	Light	0	0.836651
2023-01-18_19-54-24_2231cb|12	wild_d.mel	female	Dark	0.0246365	0.665092
2023-01-18_19-54-24_2231cb|14	wild_d.mel	female	Light	0.106647	0.690798
2023-01-18_19-54-24_2231cb|14	wild_d.mel	female	Dark	0.172918	0.56863
2023-01-18_19-54-24_2231cb|20	d.sim	female	Light	0.00777634	0.720746
2023-01-18_19-54-24_2231cb|20	d.sim	female	Dark	0.0145867	0.639315
2023-02-03_17-32-28_278538|01	d.sim	female	Light	0.00891049	0.692241
2023-02-03_17-32-28_278538|01	d.sim	female	Dark	0.374427	0.384106
2023-02-03_17-32-28_278538|02	d.sim	female	Light	0.0233177	0.671064
2023-02-03_17-32-28_278538|02	d.sim	female	Dark	0.540605	0.276233
2023-02-03_17-32-28_278538|03	d.sim	female	Light	0.0799051	0.56599
2023-02-03_17-32-28_278538|03	d.sim	female	Dark	0.635034	0.229023
2023-02-03_17-32-28_278538|04	d.sim	female	Light	0.128392	0.592837
2023-02-03_17-32-28_278538|04	d.sim	female	Dark	0.695023	0.179377
2023-02-03_17-32-28_278538|05	d.sim	female	Light	0.077475	0.609443
2023-02-03_17-32-28_278538|05	d.sim	female	Dark	0.538059	0.307524
2023-02-03_17-32-28_278538|06	d.sim	female	Light	0.311751	0.423306
2023-02-03_17-32-28_278538|06	d.sim	female	Dark	0.672731	0.193654
2023-02-03_17-32-28_278538|07	d.sim	female	Light	0.0271959	0.699282
2023-02-03_17-32-28_278538|07	d.sim	female	Dark	0.569173	0.279456
2023-02-03_17-32-28_278538|08	d.sim	female	Light	0.028988	0.700573
2023-02-03_17-32-28_278538|08	d.sim	female	Dark	0.464741	0.357106
2023-02-03_17-32-28_278538|09	d.yak	female	Light	0.0724391	0.652421
2023-02-03_17-32-28_278538|09	d.yak	female	Dark	0.537395	0.238015
2023-02-03_17-32-28_278538|10	d.mel	female	Light	0.0176474	0.683851
2023-02-03_17-32-28_278538|10	d.mel	female	Dark	0.305072	0.419256
2023-02-03_17-32-28_278538|11	d.mel	female	Light	0.0522479	0.712666
2023-02-03_17-32-28_278538|11	d.mel	female	Dark	0.317057	0.380876
2023-02-03_17-32-28_278538|12	wild_d.mel	female	Light	0.192617	0.69334
2023-02-03_17-32-28_278538|12	wild_d.mel	female	Dark	0.266191	0.335977
2023-02-03_17-32-28_278538|13	wild_d.mel	female	Light	0.0425852	0.785222
2023-02-03_17-32-28_278538|13	wild_d.mel	female	Dark	0.215471	0.514263
2023-02-03_17-32-28_278538|14	wild_d.mel	female	Light	0.0123821	0.83261
2023-02-03_17-32-28_278538|14	wild_d.mel	female	Dark	0.245761	0.484754
2023-02-03_17-32-28_278538|15	wild_d.mel	female	Light	0.101718	0.805879
2023-02-03_17-32-28_278538|15	wild_d.mel	female	Dark	0.419153	0.338233
2023-02-03_17-32-28_278538|16	wild_d.mel	female	Light	0.0129029	0.804316
2023-02-03_17-32-28_278538|16	wild_d.mel	female	Dark	0.0833212	0.729661
2023-02-03_17-32-28_278538|17	wild_d.mel	female	Light	0.101313	0.668981
2023-02-03_17-32-28_278538|17	wild_d.mel	female	Dark	0.271649	0.376801
2023-02-03_17-32-28_278538|18	wild_d.mel	female	Light	0.177226	0.67766
2023-02-03_17-32-28_278538|18	wild_d.mel	female	Dark	0.243705	0.477441
2023-02-03_17-32-28_278538|19	wild_d.mel	female	Light	0.053868	0.741364
2023-02-03_17-32-28_278538|19	wild_d.mel	female	Dark	0.157692	0.663804
2023-02-03_17-32-28_278538|20	wild_d.mel	female	Light	0.104578	0.664564
2023-02-03_17-32-28_278538|20	wild_d.mel	female	Dark	0.188109	0.613739
2023-02-03_17-32-39_2231cb|01	wild_d.mel	female	Light	0.0337594	0.774891
2023-02-03_17-32-39_2231cb|01	wild_d.mel	female	Dark	0.0413331	0.807392
2023-02-03_17-32-39_2231cb|02	wild_d.mel	female	Light	0.06625	0.820509
2023-02-03_17-32-39_2231cb|02	wild_d.mel	female	Dark	0.244107	0.434261
2023-02-11_13-22-30_2231cb|01	d.sec	female	Light	0.140206	0.522959
2023-02-11_13-22-30_2231cb|01	d.sec	female	Dark	0.161287	0.410002
2023-02-11_13-22-30_2231cb|02	d.sec	female	Light	0.0354167	0.738287
2023-02-11_13-22-30_2231cb|02	d.sec	female	Dark	0.0511166	0.688843
2023-02-11_13-22-30_2231cb|03	d.wil	female	Light	0.163766	0.486808
2023-02-11_13-22-30_2231cb|03	d.wil	female	Dark	0.33517	0.275573
2023-02-11_13-22-30_2231cb|04	d.wil	female	Light	0.105633	0.54548
2023-02-11_13-22-30_2231cb|04	d.wil	female	Dark	0.340912	0.279787
2023-02-11_13-22-30_2231cb|05	d.wil	female	Light	0.214249	0.449748
2023-02-11_13-22-30_2231cb|05	d.wil	female	Dark	0.137637	0.510212
2023-02-11_13-22-30_2231cb|06	d.wil	female	Light	0.292522	0.41528
2023-02-11_13-22-30_2231cb|06	d.wil	female	Dark	0.241271	0.362679
2023-02-11_13-22-30_2231cb|07	d.wil	female	Light	0.268839	0.345584
2023-02-11_13-22-30_2231cb|07	d.wil	female	Dark	0.748229	0.110813
2023-02-11_13-22-30_2231cb|08	d.wil	female	Light	0.192974	0.505832
2023-02-11_13-22-30_2231cb|08	d.wil	female	Dark	0.650273	0.159581
2023-02-11_13-22-30_2231cb|09	d.ere	female	Light	0.0980882	0.754432
2023-02-11_13-22-30_2231cb|09	d.ere	female	Dark	0.340079	0.474091
2023-02-11_13-22-30_2231cb|10	d.ere	female	Light	0.00217552	0.893955
2023-02-11_13-22-30_2231cb|10	d.ere	female	Dark	0.244455	0.442325
2023-02-11_13-22-30_2231cb|11	d.ere	female	Light	0.0397149	0.789669
2023-02-11_13-22-30_2231cb|11	d.ere	female	Dark	0.211067	0.515212
2023-02-11_13-22-30_2231cb|12	d.ere	female	Light	0.130121	0.690552
2023-02-11_13-22-30_2231cb|12	d.ere	female	Dark	0.208798	0.554943
2023-02-11_13-22-30_2231cb|13	d.ere	female	Light	0.0536475	0.752546
2023-02-11_13-22-30_2231cb|13	d.ere	female	Dark	0.147951	0.632693
2023-02-11_13-22-30_2231cb|14	d.ere	female	Light	0.0733176	0.686027
2023-02-11_13-22-30_2231cb|14	d.ere	female	Dark	0.15499	0.486779
2023-02-11_13-22-30_2231cb|15	d.mel	female	Light	0.0342415	0.742841
2023-02-11_13-22-30_2231cb|15	d.mel	female	Dark	0.00714949	0.720938
2023-02-11_13-22-30_2231cb|16	d.mel	female	Light	0.133691	0.671604
2023-02-11_13-22-30_2231cb|16	d.mel	female	Dark	0.149433	0.594026
2023-02-11_13-22-30_2231cb|17	d.mel	female	Light	0.0434239	0.711958
2023-02-11_13-22-30_2231cb|17	d.mel	female	Dark	0.0713591	0.715119
2023-02-11_13-22-30_2231cb|18	d.mel	female	Light	0.241737	0.577493
2023-02-11_13-22-30_2231cb|18	d.mel	female	Dark	0.318051	0.468973
2023-02-11_13-22-30_2231cb|19	d.mel	female	Light	0.0398537	0.673533
2023-02-11_13-22-30_2231cb|19	d.mel	female	Dark	0.117435	0.5837
2023-02-11_13-22-30_2231cb|20	d.mel	female	Light	0.174875	0.620765
2023-02-11_13-22-30_2231cb|20	d.mel	female	Dark	0.174439	0.551192
2023-02-12_14-56-44_278538|01	d.yak	female	Light	0.0268227	0.797626
2023-02-12_14-56-44_278538|01	d.yak	female	Dark	0.594391	0.20088
2023-02-12_14-56-44_278538|02	d.yak	female	Light	0.0214458	0.714038
2023-02-12_14-56-44_278538|02	d.yak	female	Dark	0.348576	0.363684
2023-02-12_14-56-44_278538|03	d.yak	female	Light	0	0.939582
2023-02-12_14-56-44_278538|03	d.yak	female	Dark	0.082807	0.693921
2023-02-12_14-56-44_278538|04	d.yak	female	Light	0.0183101	0.81158
2023-02-12_14-56-44_278538|04	d.yak	female	Dark	0.199873	0.475747
2023-02-12_14-56-44_278538|05	d.sim	female	Light	0.0304608	0.564029
2023-02-12_14-56-44_278538|05	d.sim	female	Dark	0.387705	0.369993
2023-02-12_14-56-44_278538|06	d.sim	female	Light	0.016129	0.605847
2023-02-12_14-56-44_278538|06	d.sim	female	Dark	0.0584047	0.533573
2023-02-12_14-56-44_278538|07	d.sim	female	Light	0.110856	0.491733
2023-02-12_14-56-44_278538|07	d.sim	female	Dark	0.47702	0.267655
2023-02-12_14-56-44_278538|08	d.sim	female	Light	0.0296242	0.589685
2023-02-12_14-56-44_278538|08	d.sim	female	Dark	0.140773	0.478641
2023-02-12_14-56-44_278538|09	d.sim	female	Light	0.182252	0.503143
2023-02-12_14-56-44_278538|09	d.sim	female	Dark	0.628386	0.215501
2023-02-12_14-56-44_278538|10	d.sim	female	Light	0.149336	0.485973
2023-02-12_14-56-44_278538|10	d.sim	female	Dark	0.4778	0.273054
2023-02-12_14-56-44_278538|11	d.sim	female	Light	0.0939582	0.621703
2023-02-12_14-56-44_278538|11	d.sim	female	Dark	0.252373	0.470595
2023-02-12_14-56-44_278538|12	d.sim	female	Light	0.116985	0.482724
2023-02-12_14-56-44_278538|12	d.sim	female	Dark	0.489002	0.231882
2023-02-12_14-56-44_278538|13	d.sim	female	Light	0.0283119	0.737736
2023-02-12_14-56-44_278538|13	d.sim	female	Dark	0.0485066	0.619935
2023-02-12_14-56-44_278538|14	d.sec	female	Light	0.0540904	0.584803
2023-02-12_14-56-44_278538|14	d.sec	female	Dark	0.139789	0.39361
2023-02-12_14-56-44_278538|15	d.sec	female	Light	0.105493	0.519066
2023-02-12_14-56-44_278538|15	d.sec	female	Dark	0.440148	0.219379
2023-02-12_14-56-44_278538|16	d.sec	female	Light	0.05801	0.604513
2023-02-12_14-56-44_278538|16	d.sec	female	Dark	0.302211	0.376708
2023-02-12_14-56-44_278538|17	d.sec	female	Light	0.0977098	0.667451
2023-02-12_14-56-44_278538|17	d.sec	female	Dark	0.35176	0.345624
2023-02-12_14-56-44_278538|18	d.sec	female	Light	0.11182	0.571869
2023-02-12_14-56-44_278538|18	d.sec	female	Dark	0.330748	0.3058
2023-02-12_14-56-44_278538|19	d.sec	female	Light	0.150277	0.48871
2023-02-12_14-56-44_278538|19	d.sec	female	Dark	0.235471	0.359921
2023-02-12_14-56-44_278538|20	d.sec	female	Light	0.0442914	0.677474
2023-02-12_14-56-44_278538|20	d.sec	female	Dark	0.260014	0.370282
2023-02-12_14-57-05_281338|01	wild_d.mel	female	Light	0.131254	0.713399
2023-02-12_14-57-05_281338|01	wild_d.mel	female	Dark	0.275122	0.377807
2023-02-12_14-57-05_281338|02	wild_d.mel	female	Light	0.0632232	0.839678
2023-02-12_14-57-05_281338|02	wild_d.mel	female	Dark	0.476962	0.330458
2023-02-12_14-57-05_281338|03	wild_d.mel	female	Light	0.141372	0.702107
2023-02-12_14-57-05_281338|03	wild_d.mel	female	Dark	0.399919	0.374219
2023-02-12_14-57-05_281338|04	wild_d.mel	female	Light	0.022416	0.872268
2023-02-12_14-57-05_281338|04	wild_d.mel	female	Dark	0.382554	0.310025
2023-02-12_14-57-05_281338|05	wild_d.mel	female	Light	0	0.924479
2023-02-12_14-57-05_281338|05	wild_d.mel	female	Dark	0.353496	0.321139
2023-02-12_14-57-05_281338|06	wild_d.mel	female	Light	0.0646207	0.731455
2023-02-12_14-57-05_281338|06	wild_d.mel	female	Dark	0.335089	0.419947
2023-04-24_17-37-26_101a3b|04	d.ere	female	Light	0.00356415	0.922051
2023-04-24_17-37-26_101a3b|04	d.ere	female	Dark	0	0.801528
2023-04-24_17-37-26_101a3b|05	d.ere	female	Light	0.0477226	0.717552
2023-04-24_17-37-26_101a3b|05	d.ere	female	Dark	0.131327	0.587127
2023-04-24_17-37-26_101a3b|06	d.ere	female	Light	0.0797075	0.679643
2023-04-24_17-37-26_101a3b|06	d.ere	female	Dark	0.225284	0.503913
2023-04-24_17-37-26_101a3b|07	d.ere	female	Light	0.0199037	0.805962
2023-04-24_17-37-26_101a3b|07	d.ere	female	Dark	0	0.804584
2023-04-24_17-37-26_101a3b|08	d.mel	female	Light	0.0126828	0.901268
2023-04-24_17-37-26_101a3b|08	d.mel	female	Dark	0	0.846214
2023-04-24_17-37-26_101a3b|09	d.mel	female	Light	0.148815	0.680337
2023-04-24_17-37-26_101a3b|09	d.mel	female	Dark	0	0.702709
2023-04-24_17-37-26_101a3b|10	d.mel	female	Light	0.10299	0.814386
2023-04-24_17-37-26_101a3b|10	d.mel	female	Dark	0	0.787682
2023-04-24_17-37-26_101a3b|11	d.yak	female	Light	0	0.96533
2023-04-24_17-37-26_101a3b|11	d.yak	female	Dark	0	0.807965
2023-04-24_17-37-26_101a3b|12	d.yak	female	Light	0	0.925986
2023-04-24_17-37-26_101a3b|12	d.yak	female	Dark	0.0256904	0.862577
2023-04-24_17-37-26_101a3b|13	d.yak	female	Light	0	0.982827
2023-04-24_17-37-26_101a3b|13	d.yak	female	Dark	0.0410532	0.840411
2023-04-24_17-37-26_101a3b|14	d.yak	female	Light	0	0.94825
2023-04-24_17-37-26_101a3b|14	d.yak	female	Dark	0	0.70984
2023-04-24_17-37-26_101a3b|15	d.sec	female	Light	0.337757	0.402561
2023-04-24_17-37-26_101a3b|15	d.sec	female	Dark	0.197204	0.476357
2023-04-24_17-37-26_101a3b|16	d.sec	female	Light	0.0928532	0.58267
2023-04-24_17-37-26_101a3b|16	d.sec	female	Dark	0.0133364	0.599537
2023-04-24_17-38-42_249a19|01	d.ere	female	Light	0.0374005	0.84327
2023-04-24_17-38-42_249a19|01	d.ere	female	Dark	0.293344	0.446802
2023-04-24_17-38-42_249a19|04	d.ere	female	Light	0.106971	0.752638
2023-04-24_17-38-42_249a19|04	d.ere	female	Dark	0.365918	0.499745
2023-04-24_17-38-42_249a19|07	d.mel	female	Light	0.196519	0.671998
2023-04-24_17-38-42_249a19|07	d.mel	female	Dark	0.143783	0.728409
2023-04-24_17-38-42_249a19|08	d.mel	female	Light	0.231108	0.611619
2023-04-24_17-38-42_249a19|08	d.mel	female	Dark	0	0.994619
2023-04-24_17-38-42_249a19|11	d.yak	female	Light	0.199324	0.646345
2023-04-24_17-38-42_249a19|11	d.yak	female	Dark	0.467178	0.157535
2023-04-24_17-38-42_249a19|12	d.yak	female	Light	0.0071746	0.884142
2023-04-24_17-38-42_249a19|12	d.yak	female	Dark	0.162862	0.455059
2023-04-24_17-38-42_249a19|13	d.yak	female	Light	0	0.851555
2023-04-24_17-38-42_249a19|13	d.yak	female	Dark	0.317249	0.325631
2023-04-24_17-38-42_249a19|14	d.wil	female	Light	0.0852157	0.518978
2023-04-24_17-38-42_249a19|14	d.wil	female	Dark	0.609308	0.141746
2019-08-02_14-21-23_021d6b|01	d.vir	male	Light	0.656222	0.177452
2019-08-02_14-21-23_021d6b|01	d.vir	male	Dark	0.777563	0.119747
2019-08-02_14-21-23_021d6b|02	d.vir	male	Light	0.590142	0.214586
2019-08-02_14-21-23_021d6b|02	d.vir	male	Dark	0.685935	0.156876
2019-08-02_14-21-23_021d6b|03	d.vir	male	Light	0.508731	0.265311
2019-08-02_14-21-23_021d6b|03	d.vir	male	Dark	0.674586	0.133548
2019-08-02_14-21-23_021d6b|04	d.vir	male	Light	0.627458	0.20292
2019-08-02_14-21-23_021d6b|04	d.vir	male	Dark	0.650664	0.203226
2019-08-02_14-21-23_021d6b|05	d.sec	male	Light	0.487407	0.256454
2019-08-02_14-21-23_021d6b|05	d.sec	male	Dark	0.454092	0.263973
2019-08-02_14-21-23_021d6b|06	d.sec	male	Light	0.458882	0.313608
2019-08-02_14-21-23_021d6b|06	d.sec	male	Dark	0.398047	0.406498
2019-08-02_14-21-23_021d6b|07	d.sec	male	Light	0.493298	0.235987
2019-08-02_14-21-23_021d6b|07	d.sec	male	Dark	0.522826	0.233859
2019-08-02_14-21-23_021d6b|08	d.sec	male	Light	0.564918	0.219164
2019-08-02_14-21-23_021d6b|08	d.sec	male	Dark	0.528597	0.216232
2019-08-02_14-21-23_021d6b|09	d.ere	male	Light	0.47053	0.167802
2019-08-02_14-21-23_021d6b|09	d.ere	male	Dark	0.672983	0.106819
2019-08-02_14-21-23_021d6b|10	d.ere	male	Light	0.32772	0.175068
2019-08-02_14-21-23_021d6b|10	d.ere	male	Dark	0.525875	0.14074
2019-08-02_14-21-23_021d6b|11	d.ere	male	Light	0.386996	0.171882
2019-08-02_14-21-23_021d6b|11	d.ere	male	Dark	0.499035	0.147576
2019-08-02_14-21-23_021d6b|12	d.ere	male	Light	0.411749	0.182296
2019-08-02_14-21-23_021d6b|12	d.ere	male	Dark	0.579673	0.135027
2019-08-02_14-21-23_021d6b|13	d.wil	male	Light	0.609051	0.168586
2019-08-02_14-21-23_021d6b|13	d.wil	male	Dark	0.393359	0.412432
2019-08-02_14-21-23_021d6b|14	d.wil	male	Light	0.330784	0.366825
2019-08-02_14-21-23_021d6b|14	d.wil	male	Dark	0.745779	0.0988293
2019-08-02_14-21-23_021d6b|16	d.wil	male	Light	0.266602	0.430555
2019-08-02_14-21-23_021d6b|16	d.wil	male	Dark	0.56429	0.1838
2019-08-02_14-21-23_021d6b|17	d.yak	male	Light	0.27094	0.510407
2019-08-02_14-21-23_021d6b|17	d.yak	male	Dark	0.610041	0.171119
2019-08-02_14-21-23_021d6b|18	d.yak	male	Light	0.192739	0.456586
2019-08-02_14-21-23_021d6b|18	d.yak	male	Dark	0.434757	0.228822
2019-08-02_14-21-23_021d6b|19	d.mel	male	Light	0.370269	0.330063
2019-08-02_14-21-23_021d6b|19	d.mel	male	Dark	0.42141	0.426581
2019-08-02_14-21-23_021d6b|20	d.mel	male	Light	0.351692	0.278001
2019-08-02_14-21-23_021d6b|20	d.mel	male	Dark	0.616385	0.195493
2019-08-02_14-21-34_020d6b|01	d.vir	male	Light	0.635605	0.229697
2019-08-02_14-21-34_020d6b|01	d.vir	male	Dark	0.795588	0.13406
2019-08-02_14-21-34_020d6b|02	d.vir	male	Light	0.673581	0.180515
2019-08-02_14-21-34_020d6b|02	d.vir	male	Dark	0.793788	0.118017
2019-08-02_14-21-34_020d6b|03	d.vir	male	Light	0.480033	0.265988
2019-08-02_14-21-34_020d6b|03	d.vir	male	Dark	0.512172	0.247179
2019-08-02_14-21-34_020d6b|04	d.vir	male	Light	0.424715	0.240741
2019-08-02_14-21-34_020d6b|04	d.vir	male	Dark	0.55018	0.201571
2019-08-02_14-21-34_020d6b|05	d.sec	male	Light	0.356815	0.348395
2019-08-02_14-21-34_020d6b|05	d.sec	male	Dark	0.605509	0.234044
2019-08-02_14-21-34_020d6b|06	d.sec	male	Light	0.481057	0.262581
2019-08-02_14-21-34_020d6b|06	d.sec	male	Dark	0.370277	0.460751
2019-08-02_14-21-34_020d6b|07	d.sec	male	Light	0.379321	0.351049
2019-08-02_14-21-34_020d6b|07	d.sec	male	Dark	0.473731	0.30051
2019-08-02_14-21-34_020d6b|08	d.sec	male	Light	0.400399	0.273315
2019-08-02_14-21-34_020d6b|08	d.sec	male	Dark	0.227857	0.489927
2019-08-02_14-21-34_020d6b|09	d.ere	male	Light	0.408798	0.188391
2019-08-02_14-21-34_020d6b|09	d.ere	male	Dark	0.502588	0.124546
2019-08-02_14-21-34_020d6b|10	d.ere	male	Light	0.408473	0.165791
2019-08-02_14-21-34_020d6b|10	d.ere	male	Dark	0.591208	0.107124
2019-08-02_14-21-34_020d6b|11	d.ere	male	Light	0.422685	0.167259
2019-08-02_14-21-34_020d6b|11	d.ere	male	Dark	0.675812	0.0954129
2019-08-02_14-21-34_020d6b|12	d.ere	male	Light	0.401107	0.208624
2019-08-02_14-21-34_020d6b|12	d.ere	male	Dark	0.644659	0.109252
2019-08-02_14-21-34_020d6b|13	d.wil	male	Light	0.177425	0.472399
2019-08-02_14-21-34_020d6b|13	d.wil	male	Dark	0.589949	0.14656
2019-08-02_14-21-34_020d6b|14	d.wil	male	Light	0.304731	0.377949
2019-08-02_14-21-34_020d6b|14	d.wil	male	Dark	0.678036	0.135159
2019-08-02_14-21-34_020d6b|15	d.wil	male	Light	0.417571	0.276694
2019-08-02_14-21-34_020d6b|15	d.wil	male	Dark	0.746977	0.0865685
2019-08-02_14-21-34_020d6b|16	d.wil	male	Light	0.293098	0.366295
2019-08-02_14-21-34_020d6b|16	d.wil	male	Dark	0.643862	0.153442
2019-08-02_14-21-34_020d6b|17	d.yak	male	Light	0.256634	0.441423
2019-08-02_14-21-34_020d6b|17	d.yak	male	Dark	0.501762	0.20777
2019-08-02_14-21-34_020d6b|18	d.yak	male	Light	0.33623	0.431198
2019-08-02_14-21-34_020d6b|18	d.yak	male	Dark	0.485107	0.255206
2019-08-02_14-21-34_020d6b|19	d.mel	male	Light	0.400224	0.274398
2019-08-02_14-21-34_020d6b|19	d.mel	male	Dark	0.610253	0.207448
2019-08-02_14-21-34_020d6b|20	d.mel	male	Light	0.608133	0.211671
2019-08-02_14-21-34_020d6b|20	d.mel	male	Dark	0.68906	0.18199
2019-08-02_14-23-39_012c6b|01	d.vir	male	Light	0.559811	0.226697
2019-08-02_14-23-39_012c6b|01	d.vir	male	Dark	0.609423	0.180567
2019-08-02_14-23-39_012c6b|02	d.vir	male	Light	0.392664	0.322124
2019-08-02_14-23-39_012c6b|02	d.vir	male	Dark	0.559385	0.225885
2019-08-02_14-23-39_012c6b|03	d.vir	male	Light	0.498435	0.301419
2019-08-02_14-23-39_012c6b|03	d.vir	male	Dark	0.600633	0.242214
2019-08-02_14-23-39_012c6b|04	d.vir	male	Light	0.547331	0.27726
2019-08-02_14-23-39_012c6b|04	d.vir	male	Dark	0.747919	0.125518
2019-08-02_14-23-39_012c6b|05	d.sec	male	Light	0.41428	0.281263
2019-08-02_14-23-39_012c6b|05	d.sec	male	Dark	0.425093	0.268486
2019-08-02_14-23-39_012c6b|06	d.sec	male	Light	0.303685	0.383271
2019-08-02_14-23-39_012c6b|06	d.sec	male	Dark	0.410389	0.301906
2019-08-02_14-23-39_012c6b|07	d.sec	male	Light	0.486581	0.217457
2019-08-02_14-23-39_012c6b|07	d.sec	male	Dark	0.584671	0.209208
2019-08-02_14-23-39_012c6b|08	d.sec	male	Light	0.462065	0.295675
2019-08-02_14-23-39_012c6b|08	d.sec	male	Dark	0.559934	0.215962
2019-08-02_14-23-39_012c6b|09	d.ere	male	Light	0.367265	0.158068
2019-08-02_14-23-39_012c6b|09	d.ere	male	Dark	0.632024	0.0893408
2019-08-02_14-23-39_012c6b|10	d.ere	male	Light	0.368608	0.164109
2019-08-02_14-23-39_012c6b|10	d.ere	male	Dark	0.534193	0.127586
2019-08-02_14-23-39_012c6b|11	d.ere	male	Light	0.137616	0.624802
2019-08-02_14-23-39_012c6b|11	d.ere	male	Dark	0.531375	0.15213
2019-08-02_14-23-39_012c6b|12	d.ere	male	Light	0.478125	0.160265
2019-08-02_14-23-39_012c6b|12	d.ere	male	Dark	0.553823	0.161643
2019-08-02_14-23-39_012c6b|13	d.wil	male	Light	0.376015	0.306099
2019-08-02_14-23-39_012c6b|13	d.wil	male	Dark	0.746941	0.101501
2019-08-02_14-23-39_012c6b|14	d.wil	male	Light	0.229788	0.398671
2019-08-02_14-23-39_012c6b|14	d.wil	male	Dark	0.690722	0.109602
2019-08-02_14-23-39_012c6b|15	d.wil	male	Light	0.142421	0.499459
2019-08-02_14-23-39_012c6b|15	d.wil	male	Dark	0.555071	0.180303
2019-08-02_14-23-39_012c6b|16	d.wil	male	Light	0.353855	0.340638
2019-08-02_14-23-39_012c6b|16	d.wil	male	Dark	0.76714	0.0813485
2019-08-02_14-23-39_012c6b|17	d.yak	male	Light	0.250097	0.496444
2019-08-02_14-23-39_012c6b|17	d.yak	male	Dark	0.530801	0.274729
2019-08-02_14-23-39_012c6b|18	d.yak	male	Light	0.329894	0.390454
2019-08-02_14-23-39_012c6b|18	d.yak	male	Dark	0.508567	0.229083
2019-08-02_14-23-39_012c6b|19	d.mel	male	Light	0.525781	0.217262
2019-08-02_14-23-39_012c6b|19	d.mel	male	Dark	0.521612	0.281067
2019-08-02_14-23-39_012c6b|20	d.mel	male	Light	0.376879	0.340935
2019-08-02_14-23-39_012c6b|20	d.mel	male	Dark	0.330272	0.427563
2019-08-02_14-23-59_045c6b|01	d.vir	male	Light	0.657142	0.206403
2019-08-02_14-23-59_045c6b|01	d.vir	male	Dark	0.806005	0.100644
2019-08-02_14-23-59_045c6b|02	d.vir	male	Light	0.610944	0.237963
2019-08-02_14-23-59_045c6b|02	d.vir	male	Dark	0.76205	0.135299
2019-08-02_14-23-59_045c6b|03	d.vir	male	Light	0.493868	0.275431
2019-08-02_14-23-59_045c6b|03	d.vir	male	Dark	0.488022	0.276365
2019-08-02_14-23-59_045c6b|04	d.vir	male	Light	0.523378	0.267688
2019-08-02_14-23-59_045c6b|04	d.vir	male	Dark	0.555629	0.246209
2019-08-02_14-23-59_045c6b|05	d.sec	male	Light	0.358571	0.317544
2019-08-02_14-23-59_045c6b|05	d.sec	male	Dark	0.515841	0.274187
2019-08-02_14-23-59_045c6b|06	d.sec	male	Light	0.424569	0.291174
2019-08-02_14-23-59_045c6b|06	d.sec	male	Dark	0.326554	0.409138
2019-08-02_14-23-59_045c6b|07	d.sec	male	Light	0.436526	0.304165
2019-08-02_14-23-59_045c6b|07	d.sec	male	Dark	0.49261	0.310423
2019-08-02_14-23-59_045c6b|08	d.sec	male	Light	0.504792	0.244455
2019-08-02_14-23-59_045c6b|08	d.sec	male	Dark	0.529117	0.26149
2019-08-02_14-23-59_045c6b|09	d.ere	male	Light	0.325373	0.189891
2019-08-02_14-23-59_045c6b|09	d.ere	male	Dark	0.552657	0.139891
2019-08-02_14-23-59_045c6b|10	d.ere	male	Light	0.301165	0.315728
2019-08-02_14-23-59_045c6b|10	d.ere	male	Dark	0.448265	0.259991
2019-08-02_14-23-59_045c6b|11	d.ere	male	Light	0.24687	0.22573
2019-08-02_14-23-59_045c6b|11	d.ere	male	Dark	0.448732	0.146606
2019-08-02_14-23-59_045c6b|12	d.ere	male	Light	0.479222	0.148518
2019-08-02_14-23-59_045c6b|12	d.ere	male	Dark	0.516266	0.138772
2019-08-02_14-23-59_045c6b|13	d.wil	male	Light	0.374502	0.380956
2019-08-02_14-23-59_045c6b|13	d.wil	male	Dark	0.661392	0.15159
2019-08-02_14-23-59_045c6b|14	d.wil	male	Light	0.298891	0.405812
2019-08-02_14-23-59_045c6b|14	d.wil	male	Dark	0.537028	0.174468
2019-08-02_14-23-59_045c6b|16	d.wil	male	Light	0.311615	0.361032
2019-08-02_14-23-59_045c6b|16	d.wil	male	Dark	0.393636	0.203074
2019-08-02_14-23-59_045c6b|17	d.yak	male	Light	0.229844	0.523481
2019-08-02_14-23-59_045c6b|17	d.yak	male	Dark	0.335423	0.353997
2019-08-02_14-23-59_045c6b|18	d.yak	male	Light	0.260766	0.42903
2019-08-02_14-23-59_045c6b|18	d.yak	male	Dark	0.344217	0.265338
2019-08-02_14-23-59_045c6b|19	d.mel	male	Light	0.595719	0.245435
2019-08-02_14-23-59_045c6b|19	d.mel	male	Dark	0.458783	0.250745
2019-08-02_14-23-59_045c6b|20	d.mel	male	Light	0.48458	0.214175
2019-08-02_14-23-59_045c6b|20	d.mel	male	Dark	0.260834	0.251302
2019-08-02_14-24-16_11c330|01	d.vir	male	Light	0.608712	0.215956
2019-08-02_14-24-16_11c330|01	d.vir	male	Dark	0.7806	0.093218
2019-08-02_14-24-16_11c330|02	d.vir	male	Light	0.588326	0.225028
2019-08-02_14-24-16_11c330|02	d.vir	male	Dark	0.691862	0.127509
2019-08-02_14-24-16_11c330|03	d.vir	male	Light	0.581745	0.233309
2019-08-02_14-24-16_11c330|03	d.vir	male	Dark	0.668928	0.156372
2019-08-02_14-24-16_11c330|04	d.vir	male	Light	0.569603	0.235143
2019-08-02_14-24-16_11c330|04	d.vir	male	Dark	0.702476	0.12628
2019-08-02_14-24-16_11c330|05	d.sec	male	Light	0.495478	0.270194
2019-08-02_14-24-16_11c330|05	d.sec	male	Dark	0.536259	0.278569
2019-08-02_14-24-16_11c330|07	d.sec	male	Light	0.370913	0.341694
2019-08-02_14-24-16_11c330|07	d.sec	male	Dark	0.384036	0.42217
2019-08-02_14-24-16_11c330|08	d.sec	male	Light	0.496501	0.219408
2019-08-02_14-24-16_11c330|08	d.sec	male	Dark	0.630746	0.20738
2019-08-02_14-24-16_11c330|09	d.ere	male	Light	0.43994	0.158422
2019-08-02_14-24-16_11c330|09	d.ere	male	Dark	0.635918	0.108804
2019-08-02_14-24-16_11c330|10	d.ere	male	Light	0.425242	0.200657
2019-08-02_14-24-16_11c330|10	d.ere	male	Dark	0.579953	0.136902
2019-08-02_14-24-16_11c330|11	d.ere	male	Light	0.305346	0.17952
2019-08-02_14-24-16_11c330|11	d.ere	male	Dark	0.527906	0.120195
2019-08-02_14-24-16_11c330|12	d.ere	male	Light	0.384413	0.190428
2019-08-02_14-24-16_11c330|12	d.ere	male	Dark	0.571855	0.116626
2019-08-02_14-24-16_11c330|13	d.wil	male	Light	0.358816	0.316998
2019-08-02_14-24-16_11c330|13	d.wil	male	Dark	0.77861	0.084681
2019-08-02_14-24-16_11c330|14	d.wil	male	Light	0.231768	0.491478
2019-08-02_14-24-16_11c330|14	d.wil	male	Dark	0.705358	0.172508
2019-08-02_14-24-16_11c330|15	d.wil	male	Light	0.369855	0.357913
2019-08-02_14-24-16_11c330|15	d.wil	male	Dark	0.676534	0.128059
2019-08-02_14-24-16_11c330|16	d.wil	male	Light	0.224001	0.461648
2019-08-02_14-24-16_11c330|16	d.wil	male	Dark	0.828992	0.0771873
2019-08-02_14-24-16_11c330|17	d.yak	male	Light	0.4582	0.314382
2019-08-02_14-24-16_11c330|17	d.yak	male	Dark	0.618467	0.198834
2019-08-02_14-24-16_11c330|18	d.yak	male	Light	0.321262	0.429753
2019-08-02_14-24-16_11c330|18	d.yak	male	Dark	0.709742	0.15555
2019-08-02_14-24-16_11c330|19	d.mel	male	Light	0.470936	0.24515
2019-08-02_14-24-16_11c330|19	d.mel	male	Dark	0.571947	0.211093
2019-08-02_14-24-16_11c330|20	d.mel	male	Light	0.432365	0.263508
2019-08-02_14-24-16_11c330|20	d.mel	male	Dark	0.478214	0.318205
2019-08-02_14-25-28_016d6b|01	d.yak	male	Light	0.314373	0.475779
2019-08-02_14-25-28_016d6b|01	d.yak	male	Dark	0.534896	0.24721
2019-08-02_14-25-28_016d6b|02	d.yak	male	Light	0.434504	0.362628
2019-08-02_14-25-28_016d6b|02	d.yak	male	Dark	0.792808	0.0852584
2019-08-02_14-25-28_016d6b|03	d.yak	male	Light	0.261882	0.540732
2019-08-02_14-25-28_016d6b|03	d.yak	male	Dark	0.507232	0.309875
2019-08-02_14-25-28_016d6b|04	d.yak	male	Light	0.280241	0.452043
2019-08-02_14-25-28_016d6b|04	d.yak	male	Dark	0.759957	0.0915792
2019-08-02_14-25-28_016d6b|05	d.yak	male	Light	0.118416	0.691933
2019-08-02_14-25-28_016d6b|05	d.yak	male	Dark	0.338279	0.389379
2019-08-02_14-25-28_016d6b|06	d.yak	male	Light	0.276375	0.44176
2019-08-02_14-25-28_016d6b|06	d.yak	male	Dark	0.700842	0.141015
2019-08-02_14-25-28_016d6b|07	d.yak	male	Light	0.299146	0.459891
2019-08-02_14-25-28_016d6b|07	d.yak	male	Dark	0.567841	0.138046
2019-08-02_14-25-28_016d6b|08	d.yak	male	Light	0.250048	0.540418
2019-08-02_14-25-28_016d6b|08	d.yak	male	Dark	0.650947	0.217188
2019-08-02_14-25-28_016d6b|11	d.mel	male	Light	0.621868	0.241571
2019-08-02_14-25-28_016d6b|11	d.mel	male	Dark	0.68173	0.186284
2019-08-02_14-25-28_016d6b|12	d.mel	male	Light	0.555611	0.238489
2019-08-02_14-25-28_016d6b|12	d.mel	male	Dark	0.599869	0.245196
2019-08-02_14-25-28_016d6b|13	d.mel	male	Light	0.562957	0.229134
2019-08-02_14-25-28_016d6b|13	d.mel	male	Dark	0.695917	0.18353
2019-08-02_14-25-28_016d6b|14	d.mel	male	Light	0.579558	0.209719
2019-08-02_14-25-28_016d6b|14	d.mel	male	Dark	0.674076	0.185382
2019-08-02_14-25-28_016d6b|15	d.mel	male	Light	0.485734	0.208188
2019-08-02_14-25-28_016d6b|15	d.mel	male	Dark	0.68326	0.18353
2019-08-02_14-25-28_016d6b|16	d.mel	male	Light	0.512294	0.253692
2019-08-02_14-25-28_016d6b|16	d.mel	male	Dark	0.520761	0.246585
2019-08-02_14-25-28_016d6b|17	d.mel	male	Light	0.505161	0.229559
2019-08-02_14-25-28_016d6b|17	d.mel	male	Dark	0.611175	0.185498
2019-08-02_14-25-28_016d6b|18	d.mel	male	Light	0.575366	0.256582
2019-08-02_14-25-28_016d6b|18	d.mel	male	Dark	0.615536	0.210851
2019-08-02_14-29-14_041c6b|01	d.vir	male	Light	0.54555	0.252939
2019-08-02_14-29-14_041c6b|01	d.vir	male	Dark	0.778953	0.125458
2019-08-02_14-29-14_041c6b|02	d.vir	male	Light	0.29628	0.341521
2019-08-02_14-29-14_041c6b|02	d.vir	male	Dark	0.426276	0.267213
2019-08-02_14-29-14_041c6b|03	d.vir	male	Light	0.56306	0.237421
2019-08-02_14-29-14_041c6b|03	d.vir	male	Dark	0.598094	0.191754
2019-08-02_14-29-14_041c6b|04	d.vir	male	Light	0.449824	0.262046
2019-08-02_14-29-14_041c6b|04	d.vir	male	Dark	0.569757	0.168863
2019-08-02_14-29-14_041c6b|05	d.sec	male	Light	0.469951	0.249836
2019-08-02_14-29-14_041c6b|05	d.sec	male	Dark	0.485529	0.271089
2019-08-02_14-29-14_041c6b|06	d.sec	male	Light	0.447089	0.217952
2019-08-02_14-29-14_041c6b|06	d.sec	male	Dark	0.580519	0.213368
2019-08-02_14-29-14_041c6b|07	d.sec	male	Light	0.512666	0.209466
2019-08-02_14-29-14_041c6b|07	d.sec	male	Dark	0.504901	0.284943
2019-08-02_14-29-14_041c6b|08	d.sec	male	Light	0.393561	0.265547
2019-08-02_14-29-14_041c6b|08	d.sec	male	Dark	0.541581	0.247868
2019-08-02_14-29-14_041c6b|09	d.ere	male	Light	0.280209	0.220337
2019-08-02_14-29-14_041c6b|09	d.ere	male	Dark	0.548721	0.13279
2019-08-02_14-29-14_041c6b|10	d.ere	male	Light	0.304045	0.184837
2019-08-02_14-29-14_041c6b|10	d.ere	male	Dark	0.572222	0.116775
2019-08-02_14-29-14_041c6b|11	d.ere	male	Light	0.328225	0.177889
2019-08-02_14-29-14_041c6b|11	d.ere	male	Dark	0.639153	0.107008
2019-08-02_14-29-14_041c6b|12	d.ere	male	Light	0.419156	0.174303
2019-08-02_14-29-14_041c6b|12	d.ere	male	Dark	0.702196	0.0991008
2019-08-02_14-29-14_041c6b|14	d.wil	male	Light	0.217337	0.381656
2019-08-02_14-29-14_041c6b|14	d.wil	male	Dark	0.673651	0.112372
2019-08-02_14-29-14_041c6b|15	d.wil	male	Light	0.18159	0.487463
2019-08-02_14-29-14_041c6b|15	d.wil	male	Dark	0.692907	0.130161
2019-08-02_14-29-14_041c6b|16	d.wil	male	Light	0.149452	0.473859
2019-08-02_14-29-14_041c6b|16	d.wil	male	Dark	0.52242	0.251138
2019-08-02_14-29-14_041c6b|17	d.yak	male	Light	0.20062	0.502846
2019-08-02_14-29-14_041c6b|17	d.yak	male	Dark	0.7138	0.152585
2019-08-02_14-29-14_041c6b|18	d.yak	male	Light	0.328716	0.388268
2019-08-02_14-29-14_041c6b|18	d.yak	male	Dark	0.646432	0.182593
2019-08-02_14-29-14_041c6b|19	d.mel	male	Light	0.432883	0.256588
2019-08-02_14-29-14_041c6b|19	d.mel	male	Dark	0.486474	0.25713
2019-08-02_14-29-14_041c6b|20	d.mel	male	Light	0.540572	0.183222
2019-08-02_14-29-14_041c6b|20	d.mel	male	Dark	0.653803	0.168217
2019-08-02_14-29-29_036d6b|01	d.yak	male	Light	0.243576	0.528367
2019-08-02_14-29-29_036d6b|01	d.yak	male	Dark	0.320919	0.364994
2019-08-02_14-29-29_036d6b|02	d.yak	male	Light	0.375194	0.430392
2019-08-02_14-29-29_036d6b|02	d.yak	male	Dark	0.506755	0.252618
2019-08-02_14-29-29_036d6b|03	d.yak	male	Light	0.275945	0.398653
2019-08-02_14-29-29_036d6b|03	d.yak	male	Dark	0.590699	0.210343
2019-08-02_14-29-29_036d6b|04	d.yak	male	Light	0.105968	0.683915
2019-08-02_14-29-29_036d6b|04	d.yak	male	Dark	0.207047	0.361223
2019-08-02_14-29-29_036d6b|05	d.yak	male	Light	0.154984	0.599515
2019-08-02_14-29-29_036d6b|05	d.yak	male	Dark	0.476943	0.236133
2019-08-02_14-29-29_036d6b|06	d.yak	male	Light	0.407548	0.398258
2019-08-02_14-29-29_036d6b|06	d.yak	male	Dark	0.535876	0.223698
2019-08-02_14-29-29_036d6b|07	d.yak	male	Light	0.235996	0.44013
2019-08-02_14-29-29_036d6b|07	d.yak	male	Dark	0.462852	0.257283
2019-08-02_14-29-29_036d6b|11	d.mel	male	Light	0.574972	0.242387
2019-08-02_14-29-29_036d6b|11	d.mel	male	Dark	0.0525971	0.335842
2019-08-02_14-29-29_036d6b|12	d.mel	male	Light	0.549725	0.23872
2019-08-02_14-29-29_036d6b|12	d.mel	male	Dark	0.311376	0.260091
2019-08-02_14-29-29_036d6b|13	d.mel	male	Light	0.5871	0.232472
2019-08-02_14-29-29_036d6b|13	d.mel	male	Dark	0.324921	0.214247
2019-08-02_14-29-29_036d6b|14	d.mel	male	Light	0.536339	0.230186
2019-08-02_14-29-29_036d6b|14	d.mel	male	Dark	0.41603	0.234275
2019-08-02_14-29-29_036d6b|15	d.mel	male	Light	0.578007	0.242029
2019-08-02_14-29-29_036d6b|15	d.mel	male	Dark	0.434128	0.276414
2019-08-02_14-29-29_036d6b|16	d.mel	male	Light	0.595829	0.256124
2019-08-02_14-29-29_036d6b|16	d.mel	male	Dark	0.516036	0.256648
2019-08-02_14-29-29_036d6b|17	d.mel	male	Light	0.44195	0.273684
2019-08-02_14-29-29_036d6b|17	d.mel	male	Dark	0.529489	0.229427
2019-08-02_14-29-29_036d6b|18	d.mel	male	Light	0.560152	0.251828
2019-08-02_14-29-29_036d6b|18	d.mel	male	Dark	0.57729	0.177313
2019-08-02_14-31-10_3e6946|01	d.vir	male	Light	0.575311	0.227229
2019-08-02_14-31-10_3e6946|01	d.vir	male	Dark	0.783316	0.0829937
2019-08-02_14-31-10_3e6946|02	d.vir	male	Light	0.432441	0.279819
2019-08-02_14-31-10_3e6946|02	d.vir	male	Dark	0.597771	0.188218
2019-08-02_14-31-10_3e6946|04	d.vir	male	Light	0.494852	0.284199
2019-08-02_14-31-10_3e6946|04	d.vir	male	Dark	0.725434	0.125087
2019-08-02_14-31-10_3e6946|05	d.sec	male	Light	0.373635	0.241928
2019-08-02_14-31-10_3e6946|05	d.sec	male	Dark	0.591918	0.223243
2019-08-02_14-31-10_3e6946|06	d.sec	male	Light	0.491176	0.217393
2019-08-02_14-31-10_3e6946|06	d.sec	male	Dark	0.639957	0.171376
2019-08-02_14-31-10_3e6946|07	d.sec	male	Light	0.425856	0.253368
2019-08-02_14-31-10_3e6946|07	d.sec	male	Dark	0.568236	0.271362
2019-08-02_14-31-10_3e6946|08	d.sec	male	Light	0.366476	0.337062
2019-08-02_14-31-10_3e6946|08	d.sec	male	Dark	0.365752	0.414843
2019-08-02_14-31-10_3e6946|09	d.ere	male	Light	0.379093	0.206014
2019-08-02_14-31-10_3e6946|09	d.ere	male	Dark	0.565573	0.147047
2019-08-02_14-31-10_3e6946|10	d.ere	male	Light	0.323671	0.234267
2019-08-02_14-31-10_3e6946|10	d.ere	male	Dark	0.624392	0.120378
2019-08-02_14-31-10_3e6946|11	d.ere	male	Light	0.367021	0.205264
2019-08-02_14-31-10_3e6946|11	d.ere	male	Dark	0.680085	0.103165
2019-08-02_14-31-10_3e6946|12	d.ere	male	Light	0.373099	0.171163
2019-08-02_14-31-10_3e6946|12	d.ere	male	Dark	0.654676	0.106913
2019-08-02_14-31-10_3e6946|14	d.wil	male	Light	0.139208	0.544835
2019-08-02_14-31-10_3e6946|14	d.wil	male	Dark	0.671002	0.121078
2019-08-02_14-31-10_3e6946|15	d.wil	male	Light	0.270841	0.429755
2019-08-02_14-31-10_3e6946|15	d.wil	male	Dark	0.821768	0.0865689
2019-08-02_14-31-10_3e6946|16	d.wil	male	Light	0.309312	0.416286
2019-08-02_14-31-10_3e6946|16	d.wil	male	Dark	0.809031	0.0663064
2019-08-02_14-31-10_3e6946|17	d.yak	male	Light	0.111386	0.561307
2019-08-02_14-31-10_3e6946|17	d.yak	male	Dark	0.516296	0.241268
2019-08-02_14-31-10_3e6946|18	d.yak	male	Light	0.317026	0.442195
2019-08-02_14-31-10_3e6946|18	d.yak	male	Dark	0.531661	0.230617
2019-08-02_14-31-10_3e6946|19	d.mel	male	Light	0.536342	0.246807
2019-08-02_14-31-10_3e6946|19	d.mel	male	Dark	0.615815	0.208899
2019-08-02_14-52-04_dc97fd|01	d.vir	male	Light	0.51834	0.322158
2019-08-02_14-52-04_dc97fd|01	d.vir	male	Dark	0.614471	0.25526
2019-08-02_14-52-04_dc97fd|02	d.vir	male	Light	0.532305	0.306957
2019-08-02_14-52-04_dc97fd|02	d.vir	male	Dark	0.611638	0.221077
2019-08-02_14-52-04_dc97fd|03	d.vir	male	Light	0.437093	0.36533
2019-08-02_14-52-04_dc97fd|03	d.vir	male	Dark	0.503437	0.293913
2019-08-02_14-52-04_dc97fd|04	d.vir	male	Light	0.542646	0.295706
2019-08-02_14-52-04_dc97fd|04	d.vir	male	Dark	0.493363	0.273173
2019-08-02_14-52-04_dc97fd|05	d.sec	male	Light	0.371696	0.461851
2019-08-02_14-52-04_dc97fd|05	d.sec	male	Dark	0.303663	0.474988
2019-08-02_14-52-04_dc97fd|06	d.sec	male	Light	0.544044	0.280525
2019-08-02_14-52-04_dc97fd|06	d.sec	male	Dark	0.686424	0.192599
2019-08-02_14-52-04_dc97fd|07	d.sec	male	Light	0.469514	0.387981
2019-08-02_14-52-04_dc97fd|07	d.sec	male	Dark	0.564156	0.288181
2019-08-02_14-52-04_dc97fd|08	d.sec	male	Light	0.505326	0.359111
2019-08-02_14-52-04_dc97fd|08	d.sec	male	Dark	0.622714	0.238288
2019-08-02_14-52-04_dc97fd|09	d.ere	male	Light	0.500291	0.338763
2019-08-02_14-52-04_dc97fd|09	d.ere	male	Dark	0.544602	0.291229
2019-08-02_14-52-04_dc97fd|10	d.ere	male	Light	0.418142	0.394648
2019-08-02_14-52-04_dc97fd|10	d.ere	male	Dark	0.544841	0.257274
2019-08-02_14-52-04_dc97fd|11	d.ere	male	Light	0.509162	0.345109
2019-08-02_14-52-04_dc97fd|11	d.ere	male	Dark	0.675195	0.21062
2019-08-02_14-52-04_dc97fd|12	d.ere	male	Light	0.541089	0.312358
2019-08-02_14-52-04_dc97fd|12	d.ere	male	Dark	0.612964	0.235619
2019-08-02_14-52-04_dc97fd|13	d.wil	male	Light	0.441117	0.412327
2019-08-02_14-52-04_dc97fd|13	d.wil	male	Dark	0.523192	0.335417
2019-08-02_14-52-04_dc97fd|14	d.wil	male	Light	0.539044	0.297331
2019-08-02_14-52-04_dc97fd|14	d.wil	male	Dark	0.476579	0.33702
2019-08-02_14-52-04_dc97fd|15	d.wil	male	Light	0.555436	0.300554
2019-08-02_14-52-04_dc97fd|15	d.wil	male	Dark	0.6767	0.200509
2019-08-02_14-52-04_dc97fd|16	d.wil	male	Light	0.519814	0.316825
2019-08-02_14-52-04_dc97fd|16	d.wil	male	Dark	0.643646	0.255019
2019-08-02_14-52-04_dc97fd|17	d.yak	male	Light	0.515905	0.294188
2019-08-02_14-52-04_dc97fd|17	d.yak	male	Dark	0.717913	0.156595
2019-08-02_14-52-04_dc97fd|18	d.yak	male	Light	0.562993	0.315092
2019-08-02_14-52-04_dc97fd|18	d.yak	male	Dark	0.599814	0.266778
2019-08-02_14-52-04_dc97fd|19	d.mel	male	Light	0.546745	0.325001
2019-08-02_14-52-04_dc97fd|19	d.mel	male	Dark	0.828471	0.116192
2019-08-02_14-52-04_dc97fd|20	d.mel	male	Light	0.313828	0.444916
2019-08-02_14-52-04_dc97fd|20	d.mel	male	Dark	0.447692	0.320236
2019-08-09_15-36-52_11c330|01	d.mel	male	Light	0.379035	0.292258
2019-08-09_15-36-52_11c330|01	d.mel	male	Dark	0.522481	0.219482
2019-08-09_15-36-52_11c330|02	d.mel	male	Light	0.326335	0.44586
2019-08-09_15-36-52_11c330|02	d.mel	male	Dark	0.504612	0.321008
2019-08-09_15-36-52_11c330|03	d.mel	male	Light	0.393041	0.308866
2019-08-09_15-36-52_11c330|03	d.mel	male	Dark	0.565788	0.277201
2019-08-09_15-36-52_11c330|04	d.vir	male	Light	0.492468	0.226116
2019-08-09_15-36-52_11c330|04	d.vir	male	Dark	0.693477	0.117445
2019-08-09_15-36-52_11c330|05	d.vir	male	Light	0.633201	0.146877
2019-08-09_15-36-52_11c330|05	d.vir	male	Dark	0.678939	0.12184
2019-08-09_15-36-52_11c330|06	d.vir	male	Light	0.583356	0.18131
2019-08-09_15-36-52_11c330|06	d.vir	male	Dark	0.770431	0.115891
2019-08-09_15-36-52_11c330|07	d.wil	male	Light	0.213643	0.420326
2019-08-09_15-36-52_11c330|07	d.wil	male	Dark	0.742889	0.0983366
2019-08-09_15-36-52_11c330|08	d.wil	male	Light	0.126484	0.559173
2019-08-09_15-36-52_11c330|08	d.wil	male	Dark	0.652026	0.152644
2019-08-09_15-36-52_11c330|09	d.wil	male	Light	0.380127	0.282844
2019-08-09_15-36-52_11c330|09	d.wil	male	Dark	0.815554	0.0660363
2019-08-09_15-36-52_11c330|10	d.yak	male	Light	0.0939332	0.688334
2019-08-09_15-36-52_11c330|10	d.yak	male	Dark	0.304386	0.410307
2019-08-09_15-36-52_11c330|12	d.yak	male	Light	0.410271	0.437205
2019-08-09_15-36-52_11c330|12	d.yak	male	Dark	0.584031	0.262189
2019-08-09_15-36-52_11c330|13	d.ere	male	Light	0.474421	0.156109
2019-08-09_15-36-52_11c330|13	d.ere	male	Dark	0.614164	0.110305
2019-08-09_15-36-52_11c330|15	d.ere	male	Light	0.435908	0.157675
2019-08-09_15-36-52_11c330|15	d.ere	male	Dark	0.700899	0.0806221
2019-08-09_15-36-52_11c330|16	d.sec	male	Light	0.425196	0.259545
2019-08-09_15-36-52_11c330|16	d.sec	male	Dark	0.599012	0.267801
2019-08-09_15-36-52_11c330|17	d.sec	male	Light	0.4838	0.266829
2019-08-09_15-36-52_11c330|17	d.sec	male	Dark	0.424701	0.452258
2019-08-09_15-37-07_041c6b|01	d.mel	male	Light	0.36616	0.283721
2019-08-09_15-37-07_041c6b|01	d.mel	male	Dark	0.618232	0.207132
2019-08-09_15-37-07_041c6b|02	d.mel	male	Light	0.384609	0.334462
2019-08-09_15-37-07_041c6b|02	d.mel	male	Dark	0.554724	0.283266
2019-08-09_15-37-07_041c6b|03	d.mel	male	Light	0.323938	0.374179
2019-08-09_15-37-07_041c6b|03	d.mel	male	Dark	0.452184	0.362187
2019-08-09_15-37-07_041c6b|04	d.vir	male	Light	0.32432	0.2905
2019-08-09_15-37-07_041c6b|04	d.vir	male	Dark	0.526811	0.209278
2019-08-09_15-37-07_041c6b|05	d.vir	male	Light	0.488504	0.279515
2019-08-09_15-37-07_041c6b|05	d.vir	male	Dark	0.597831	0.164512
2019-08-09_15-37-07_041c6b|06	d.vir	male	Light	0.491629	0.231735
2019-08-09_15-37-07_041c6b|06	d.vir	male	Dark	0.699421	0.140116
2019-08-09_15-37-07_041c6b|07	d.wil	male	Light	0.24484	0.410898
2019-08-09_15-37-07_041c6b|07	d.wil	male	Dark	0.685076	0.1372
2019-08-09_15-37-07_041c6b|08	d.wil	male	Light	0.222393	0.438495
2019-08-09_15-37-07_041c6b|08	d.wil	male	Dark	0.657173	0.143723
2019-08-09_15-37-07_041c6b|10	d.yak	male	Light	0.192743	0.530034
2019-08-09_15-37-07_041c6b|10	d.yak	male	Dark	0.507969	0.229229
2019-08-09_15-37-07_041c6b|11	d.yak	male	Light	0.223681	0.474408
2019-08-09_15-37-07_041c6b|11	d.yak	male	Dark	0.525239	0.288052
2019-08-09_15-37-07_041c6b|12	d.yak	male	Light	0.340987	0.367486
2019-08-09_15-37-07_041c6b|12	d.yak	male	Dark	0.487322	0.289915
2019-08-09_15-37-07_041c6b|13	d.ere	male	Light	0.311146	0.201848
2019-08-09_15-37-07_041c6b|13	d.ere	male	Dark	0.562789	0.129207
2019-08-09_15-37-07_041c6b|14	d.ere	male	Light	0.430733	0.159968
2019-08-09_15-37-07_041c6b|14	d.ere	male	Dark	0.576914	0.141093
2019-08-09_15-37-07_041c6b|15	d.ere	male	Light	0.226	0.261027
2019-08-09_15-37-07_041c6b|15	d.ere	male	Dark	0.490449	0.157103
2019-08-09_15-37-07_041c6b|16	d.sec	male	Light	0.438731	0.207808
2019-08-09_15-37-07_041c6b|16	d.sec	male	Dark	0.54382	0.219928
2019-08-09_15-37-07_041c6b|17	d.sec	male	Light	0.335207	0.309262
2019-08-09_15-37-07_041c6b|17	d.sec	male	Dark	0.384402	0.435303
2019-08-09_15-37-07_041c6b|18	d.sec	male	Light	0.484274	0.225586
2019-08-09_15-37-07_041c6b|18	d.sec	male	Dark	0.637055	0.208737
2019-08-09_15-37-45_036d6b|01	d.mel	male	Light	0.360068	0.277465
2019-08-09_15-37-45_036d6b|01	d.mel	male	Dark	0.0805122	0.354006
2019-08-09_15-37-45_036d6b|02	d.mel	male	Light	0.563891	0.225092
2019-08-09_15-37-45_036d6b|02	d.mel	male	Dark	0.0351588	0.358149
2019-08-09_15-37-45_036d6b|03	d.mel	male	Light	0.523946	0.233485
2019-08-09_15-37-45_036d6b|03	d.mel	male	Dark	0.0823525	0.493227
2019-08-09_15-37-45_036d6b|04	d.vir	male	Light	0.414412	0.317774
2019-08-09_15-37-45_036d6b|04	d.vir	male	Dark	0.418425	0.240399
2019-08-09_15-37-45_036d6b|05	d.vir	male	Light	0.594951	0.236886
2019-08-09_15-37-45_036d6b|05	d.vir	male	Dark	0.429241	0.209877
2019-08-09_15-37-45_036d6b|06	d.vir	male	Light	0.529802	0.234249
2019-08-09_15-37-45_036d6b|06	d.vir	male	Dark	0.566539	0.169801
2019-08-09_15-37-45_036d6b|07	d.wil	male	Light	0.286506	0.421994
2019-08-09_15-37-45_036d6b|07	d.wil	male	Dark	0.665187	0.107977
2019-08-09_15-37-45_036d6b|08	d.wil	male	Light	0.195015	0.497641
2019-08-09_15-37-45_036d6b|08	d.wil	male	Dark	0.728995	0.110571
2019-08-09_15-37-45_036d6b|09	d.wil	male	Light	0.229732	0.400212
2019-08-09_15-37-45_036d6b|09	d.wil	male	Dark	0.774645	0.0985031
2019-08-09_15-37-45_036d6b|10	d.yak	male	Light	0.319729	0.413384
2019-08-09_15-37-45_036d6b|10	d.yak	male	Dark	0.569013	0.216633
2019-08-09_15-37-45_036d6b|11	d.yak	male	Light	0.371169	0.420088
2019-08-09_15-37-45_036d6b|11	d.yak	male	Dark	0.740225	0.197295
2019-08-09_15-37-45_036d6b|12	d.yak	male	Light	0.254954	0.530395
2019-08-09_15-37-45_036d6b|12	d.yak	male	Dark	0.345192	0.379058
2019-08-09_15-37-45_036d6b|13	d.ere	male	Light	0.477652	0.187918
2019-08-09_15-37-45_036d6b|13	d.ere	male	Dark	0.426713	0.302492
2019-08-09_15-37-45_036d6b|14	d.ere	male	Light	0.333921	0.225356
2019-08-09_15-37-45_036d6b|14	d.ere	male	Dark	0.161356	0.470155
2019-08-09_15-37-45_036d6b|15	d.ere	male	Light	0.420691	0.171628
2019-08-09_15-37-45_036d6b|15	d.ere	male	Dark	0.235941	0.315547
2019-08-09_15-37-45_036d6b|16	d.sec	male	Light	0.501809	0.222908
2019-08-09_15-37-45_036d6b|16	d.sec	male	Dark	0.297445	0.357143
2019-08-09_15-37-45_036d6b|17	d.sec	male	Light	0.497658	0.285107
2019-08-09_15-37-45_036d6b|17	d.sec	male	Dark	0.312773	0.474451
2019-08-09_15-37-45_036d6b|18	d.sec	male	Light	0.426218	0.303621
2019-08-09_15-37-45_036d6b|18	d.sec	male	Dark	0.339173	0.3587
2019-08-09_15-38-02_016d6b|01	d.mel	male	Light	0.389831	0.332612
2019-08-09_15-38-02_016d6b|01	d.mel	male	Dark	0.455833	0.365068
2019-08-09_15-38-02_016d6b|02	d.mel	male	Light	0.443195	0.312557
2019-08-09_15-38-02_016d6b|02	d.mel	male	Dark	0.586154	0.223015
2019-08-09_15-38-02_016d6b|03	d.mel	male	Light	0.43529	0.274332
2019-08-09_15-38-02_016d6b|03	d.mel	male	Dark	0.49809	0.306603
2019-08-09_15-38-02_016d6b|04	d.vir	male	Light	0.546482	0.245974
2019-08-09_15-38-02_016d6b|04	d.vir	male	Dark	0.671825	0.107128
2019-08-09_15-38-02_016d6b|05	d.vir	male	Light	0.648695	0.191193
2019-08-09_15-38-02_016d6b|05	d.vir	male	Dark	0.654042	0.161356
2019-08-09_15-38-02_016d6b|06	d.vir	male	Light	0.585461	0.201894
2019-08-09_15-38-02_016d6b|06	d.vir	male	Dark	0.625122	0.182896
2019-08-09_15-38-02_016d6b|07	d.wil	male	Light	0.232255	0.415785
2019-08-09_15-38-02_016d6b|07	d.wil	male	Dark	0.529618	0.158415
2019-08-09_15-38-02_016d6b|08	d.wil	male	Light	0.266085	0.385835
2019-08-09_15-38-02_016d6b|08	d.wil	male	Dark	0.623906	0.156706
2019-08-09_15-38-02_016d6b|09	d.wil	male	Light	0.242882	0.455561
2019-08-09_15-38-02_016d6b|09	d.wil	male	Dark	0.671632	0.134411
2019-08-09_15-38-02_016d6b|10	d.yak	male	Light	0.218176	0.530929
2019-08-09_15-38-02_016d6b|10	d.yak	male	Dark	0.501544	0.241162
2019-08-09_15-38-02_016d6b|11	d.yak	male	Light	0.160379	0.573974
2019-08-09_15-38-02_016d6b|11	d.yak	male	Dark	0.692934	0.156369
2019-08-09_15-38-02_016d6b|13	d.ere	male	Light	0.328575	0.229707
2019-08-09_15-38-02_016d6b|13	d.ere	male	Dark	0.493227	0.148651
2019-08-09_15-38-02_016d6b|14	d.ere	male	Light	0.44529	0.196719
2019-08-09_15-38-02_016d6b|14	d.ere	male	Dark	0.659476	0.115386
2019-08-09_15-38-02_016d6b|15	d.ere	male	Light	0.23662	0.264108
2019-08-09_15-38-02_016d6b|15	d.ere	male	Dark	0.410296	0.164435
2019-08-09_15-38-02_016d6b|16	d.sec	male	Light	0.567198	0.213097
2019-08-09_15-38-02_016d6b|16	d.sec	male	Dark	0.118941	0.394875
2019-08-09_15-38-02_016d6b|17	d.sec	male	Light	0.486963	0.267747
2019-08-09_15-38-02_016d6b|17	d.sec	male	Dark	0.561031	0.244395
2019-08-09_15-38-02_016d6b|18	d.sec	male	Light	0.326648	0.362396
2019-08-09_15-38-02_016d6b|18	d.sec	male	Dark	0.424806	0.341952
2019-08-09_15-38-58_021d6b|02	d.mel	male	Light	0.413946	0.327499
2019-08-09_15-38-58_021d6b|02	d.mel	male	Dark	0.525932	0.317859
2019-08-09_15-38-58_021d6b|03	d.mel	male	Light	0.346863	0.429066
2019-08-09_15-38-58_021d6b|03	d.mel	male	Dark	0.456622	0.381368
2019-08-09_15-38-58_021d6b|04	d.vir	male	Light	0.598917	0.231636
2019-08-09_15-38-58_021d6b|04	d.vir	male	Dark	0.651486	0.153053
2019-08-09_15-38-58_021d6b|05	d.vir	male	Light	0.578586	0.192915
2019-08-09_15-38-58_021d6b|05	d.vir	male	Dark	0.689493	0.117309
2019-08-09_15-38-58_021d6b|06	d.vir	male	Light	0.549606	0.249685
2019-08-09_15-38-58_021d6b|06	d.vir	male	Dark	0.69112	0.140329
2019-08-09_15-38-58_021d6b|07	d.wil	male	Light	0.352081	0.330606
2019-08-09_15-38-58_021d6b|07	d.wil	male	Dark	0.830973	0.0617837
2019-08-09_15-38-58_021d6b|08	d.wil	male	Light	0.199379	0.533394
2019-08-09_15-38-58_021d6b|08	d.wil	male	Dark	0.697951	0.133408
2019-08-09_15-38-58_021d6b|09	d.wil	male	Light	0.236434	0.453414
2019-08-09_15-38-58_021d6b|09	d.wil	male	Dark	0.710736	0.112873
2019-08-09_15-38-58_021d6b|10	d.yak	male	Light	0.346388	0.479995
2019-08-09_15-38-58_021d6b|10	d.yak	male	Dark	0.608887	0.28609
2019-08-09_15-38-58_021d6b|12	d.yak	male	Light	0.0219897	0.81472
2019-08-09_15-38-58_021d6b|12	d.yak	male	Dark	0.289292	0.43823
2019-08-09_15-38-58_021d6b|13	d.ere	male	Light	0.593971	0.131827
2019-08-09_15-38-58_021d6b|13	d.ere	male	Dark	0.666075	0.105391
2019-08-09_15-38-58_021d6b|14	d.ere	male	Light	0.474355	0.216842
2019-08-09_15-38-58_021d6b|14	d.ere	male	Dark	0.631215	0.130809
2019-08-09_15-38-58_021d6b|15	d.ere	male	Light	0.409518	0.154258
2019-08-09_15-38-58_021d6b|15	d.ere	male	Dark	0.613028	0.110828
2019-08-09_15-38-58_021d6b|16	d.sec	male	Light	0.27865	0.417168
2019-08-09_15-38-58_021d6b|16	d.sec	male	Dark	0.494752	0.285251
2019-08-09_15-38-58_021d6b|17	d.sec	male	Light	0.532468	0.226824
2019-08-09_15-38-58_021d6b|17	d.sec	male	Dark	0.477174	0.344653
2019-08-09_15-38-58_021d6b|18	d.sec	male	Light	0.289951	0.39532
2019-08-09_15-38-58_021d6b|18	d.sec	male	Dark	0.49919	0.309794
2019-08-09_15-39-11_020d6b|01	d.mel	male	Light	0.509617	0.260649
2019-08-09_15-39-11_020d6b|01	d.mel	male	Dark	0.567107	0.272092
2019-08-09_15-39-11_020d6b|02	d.mel	male	Light	0.597341	0.227528
2019-08-09_15-39-11_020d6b|02	d.mel	male	Dark	0.702825	0.136181
2019-08-09_15-39-11_020d6b|03	d.mel	male	Light	0.447657	0.286282
2019-08-09_15-39-11_020d6b|03	d.mel	male	Dark	0.709153	0.154936
2019-08-09_15-39-11_020d6b|04	d.vir	male	Light	0.541553	0.28112
2019-08-09_15-39-11_020d6b|04	d.vir	male	Dark	0.757927	0.135858
2019-08-09_15-39-11_020d6b|05	d.vir	male	Light	0.580122	0.235697
2019-08-09_15-39-11_020d6b|05	d.vir	male	Dark	0.666185	0.138484
2019-08-09_15-39-11_020d6b|06	d.vir	male	Light	0.462117	0.308695
2019-08-09_15-39-11_020d6b|06	d.vir	male	Dark	0.588461	0.209765
2019-08-09_15-39-11_020d6b|07	d.wil	male	Light	0.204516	0.389442
2019-08-09_15-39-11_020d6b|07	d.wil	male	Dark	0.60264	0.134383
2019-08-09_15-39-11_020d6b|08	d.wil	male	Light	0.344799	0.353457
2019-08-09_15-39-11_020d6b|08	d.wil	male	Dark	0.719534	0.112603
2019-08-09_15-39-11_020d6b|09	d.wil	male	Light	0.258442	0.35608
2019-08-09_15-39-11_020d6b|09	d.wil	male	Dark	0.771466	0.0816193
2019-08-09_15-39-11_020d6b|10	d.yak	male	Light	0.322701	0.45388
2019-08-09_15-39-11_020d6b|10	d.yak	male	Dark	0.749706	0.147948
2019-08-09_15-39-11_020d6b|13	d.ere	male	Light	0.475716	0.208556
2019-08-09_15-39-11_020d6b|13	d.ere	male	Dark	0.627909	0.139081
2019-08-09_15-39-11_020d6b|14	d.ere	male	Light	0.37102	0.207309
2019-08-09_15-39-11_020d6b|14	d.ere	male	Dark	0.686412	0.0761008
2019-08-09_15-39-11_020d6b|15	d.ere	male	Light	0.370467	0.209425
2019-08-09_15-39-11_020d6b|15	d.ere	male	Dark	0.618392	0.117774
2019-08-09_15-39-11_020d6b|16	d.sec	male	Light	0.331249	0.356109
2019-08-09_15-39-11_020d6b|16	d.sec	male	Dark	0.251331	0.444625
2019-08-09_15-39-11_020d6b|17	d.sec	male	Light	0.44843	0.261899
2019-08-09_15-39-11_020d6b|17	d.sec	male	Dark	0.500135	0.305522
2019-08-09_15-39-11_020d6b|18	d.sec	male	Light	0.200441	0.534534
2019-08-09_15-39-11_020d6b|18	d.sec	male	Dark	0.26067	0.466003
2019-08-09_15-39-29_012c6b|01	d.mel	male	Light	0.478572	0.292336
2019-08-09_15-39-29_012c6b|01	d.mel	male	Dark	0.599892	0.245938
2019-08-09_15-39-29_012c6b|02	d.mel	male	Light	0.538619	0.282706
2019-08-09_15-39-29_012c6b|02	d.mel	male	Dark	0.615097	0.195809
2019-08-09_15-39-29_012c6b|03	d.mel	male	Light	0.410434	0.310732
2019-08-09_15-39-29_012c6b|03	d.mel	male	Dark	0.555568	0.26422
2019-08-09_15-39-29_012c6b|04	d.vir	male	Light	0.628791	0.22619
2019-08-09_15-39-29_012c6b|04	d.vir	male	Dark	0.73656	0.156767
2019-08-09_15-39-29_012c6b|05	d.vir	male	Light	0.610175	0.175336
2019-08-09_15-39-29_012c6b|05	d.vir	male	Dark	0.628952	0.162355
2019-08-09_15-39-29_012c6b|06	d.vir	male	Light	0.639413	0.224614
2019-08-09_15-39-29_012c6b|06	d.vir	male	Dark	0.672142	0.173804
2019-08-09_15-39-29_012c6b|07	d.wil	male	Light	0.283199	0.378874
2019-08-09_15-39-29_012c6b|07	d.wil	male	Dark	0.692984	0.130277
2019-08-09_15-39-29_012c6b|08	d.wil	male	Light	0.287465	0.392819
2019-08-09_15-39-29_012c6b|08	d.wil	male	Dark	0.814017	0.0637181
2019-08-09_15-39-29_012c6b|09	d.wil	male	Light	0.305916	0.411855
2019-08-09_15-39-29_012c6b|09	d.wil	male	Dark	0.726518	0.103458
2019-08-09_15-39-29_012c6b|11	d.yak	male	Light	0.292195	0.523881
2019-08-09_15-39-29_012c6b|11	d.yak	male	Dark	0.667709	0.193872
2019-08-09_15-39-29_012c6b|13	d.ere	male	Light	0.40074	0.226244
2019-08-09_15-39-29_012c6b|13	d.ere	male	Dark	0.627537	0.130933
2019-08-09_15-39-29_012c6b|14	d.ere	male	Light	0.553414	0.157277
2019-08-09_15-39-29_012c6b|14	d.ere	male	Dark	0.531836	0.158679
2019-08-09_15-39-29_012c6b|15	d.ere	male	Light	0.387529	0.242816
2019-08-09_15-39-29_012c6b|15	d.ere	male	Dark	0.638419	0.12364
2019-08-09_15-39-29_012c6b|16	d.sec	male	Light	0.261512	0.427628
2019-08-09_15-39-29_012c6b|16	d.sec	male	Dark	0.473566	0.297908
2019-08-09_15-39-29_012c6b|18	d.sec	male	Light	0.274041	0.496032
2019-08-09_15-39-29_012c6b|18	d.sec	male	Dark	0.458903	0.317936
2019-08-09_15-40-10_045c6b|01	d.mel	male	Light	0.474392	0.265186
2019-08-09_15-40-10_045c6b|01	d.mel	male	Dark	0.635732	0.166065
2019-08-09_15-40-10_045c6b|02	d.mel	male	Light	0.523328	0.242121
2019-08-09_15-40-10_045c6b|02	d.mel	male	Dark	0.7202	0.157405
2019-08-09_15-40-10_045c6b|03	d.mel	male	Light	0.50487	0.271958
2019-08-09_15-40-10_045c6b|03	d.mel	male	Dark	0.617144	0.210068
2019-08-09_15-40-10_045c6b|04	d.vir	male	Light	0.620072	0.217321
2019-08-09_15-40-10_045c6b|04	d.vir	male	Dark	0.771578	0.119086
2019-08-09_15-40-10_045c6b|05	d.vir	male	Light	0.62194	0.218084
2019-08-09_15-40-10_045c6b|05	d.vir	male	Dark	0.738919	0.142416
2019-08-09_15-40-10_045c6b|06	d.vir	male	Light	0.447472	0.302805
2019-08-09_15-40-10_045c6b|06	d.vir	male	Dark	0.7365	0.133933
2019-08-09_15-40-10_045c6b|07	d.wil	male	Light	0.193059	0.481689
2019-08-09_15-40-10_045c6b|07	d.wil	male	Dark	0.570205	0.167408
2019-08-09_15-40-10_045c6b|08	d.wil	male	Light	0.237461	0.416727
2019-08-09_15-40-10_045c6b|08	d.wil	male	Dark	0.720558	0.0985968
2019-08-09_15-40-10_045c6b|09	d.wil	male	Light	0.336766	0.411872
2019-08-09_15-40-10_045c6b|09	d.wil	male	Dark	0.795628	0.0873894
2019-08-09_15-40-10_045c6b|10	d.yak	male	Light	0.25174	0.52843
2019-08-09_15-40-10_045c6b|10	d.yak	male	Dark	0.424602	0.365789
2019-08-09_15-40-10_045c6b|11	d.yak	male	Light	0.308154	0.428268
2019-08-09_15-40-10_045c6b|11	d.yak	male	Dark	0.618372	0.16986
2019-08-09_15-40-10_045c6b|12	d.yak	male	Light	0.374529	0.452585
2019-08-09_15-40-10_045c6b|12	d.yak	male	Dark	0.477814	0.307318
2019-08-09_15-40-10_045c6b|13	d.ere	male	Light	0.315947	0.23232
2019-08-09_15-40-10_045c6b|13	d.ere	male	Dark	0.613254	0.12291
2019-08-09_15-40-10_045c6b|14	d.ere	male	Light	0.454642	0.181133
2019-08-09_15-40-10_045c6b|14	d.ere	male	Dark	0.608827	0.113782
2019-08-09_15-40-10_045c6b|15	d.ere	male	Light	0.3143	0.204255
2019-08-09_15-40-10_045c6b|15	d.ere	male	Dark	0.520333	0.133704
2019-08-09_15-40-10_045c6b|16	d.ere	male	Light	0.375299	0.202578
2019-08-09_15-40-10_045c6b|16	d.ere	male	Dark	0.59887	0.110679
2019-08-09_15-40-10_045c6b|18	d.sec	male	Light	0.486029	0.232042
2019-08-09_15-40-10_045c6b|18	d.sec	male	Dark	0.459337	0.229668
2019-08-09_15-40-10_045c6b|19	d.sec	male	Light	0.316999	0.379059
2019-08-09_15-40-10_045c6b|19	d.sec	male	Dark	0.369294	0.374733
2019-08-09_15-40-59_071d6b|01	d.mel	male	Light	0.396096	0.238657
2019-08-09_15-40-59_071d6b|01	d.mel	male	Dark	0.515803	0.18346
2019-08-09_15-40-59_071d6b|02	d.mel	male	Light	0.53075	0.288255
2019-08-09_15-40-59_071d6b|02	d.mel	male	Dark	0.671388	0.189102
2019-08-09_15-40-59_071d6b|03	d.mel	male	Light	0.488292	0.252214
2019-08-09_15-40-59_071d6b|03	d.mel	male	Dark	0.608536	0.207463
2019-08-09_15-40-59_071d6b|04	d.vir	male	Light	0.625597	0.185979
2019-08-09_15-40-59_071d6b|04	d.vir	male	Dark	0.721292	0.111646
2019-08-09_15-40-59_071d6b|05	d.vir	male	Light	0.483993	0.279096
2019-08-09_15-40-59_071d6b|05	d.vir	male	Dark	0.633045	0.189214
2019-08-09_15-40-59_071d6b|06	d.vir	male	Light	0.515916	0.242219
2019-08-09_15-40-59_071d6b|06	d.vir	male	Dark	0.646055	0.170951
2019-08-09_15-40-59_071d6b|07	d.wil	male	Light	0.31446	0.338698
2019-08-09_15-40-59_071d6b|07	d.wil	male	Dark	0.841965	0.0581584
2019-08-09_15-40-59_071d6b|08	d.wil	male	Light	0.259217	0.454928
2019-08-09_15-40-59_071d6b|08	d.wil	male	Dark	0.598618	0.196966
2019-08-09_15-40-59_071d6b|09	d.wil	male	Light	0.36433	0.369761
2019-08-09_15-40-59_071d6b|09	d.wil	male	Dark	0.659604	0.145382
2019-08-09_15-40-59_071d6b|10	d.yak	male	Light	0.307435	0.50309
2019-08-09_15-40-59_071d6b|10	d.yak	male	Dark	0.308347	0.410922
2019-08-09_15-40-59_071d6b|11	d.yak	male	Light	0.279575	0.464699
2019-08-09_15-40-59_071d6b|11	d.yak	male	Dark	0.571108	0.168162
2019-08-09_15-40-59_071d6b|12	d.yak	male	Light	0.101283	0.764539
2019-08-09_15-40-59_071d6b|12	d.yak	male	Dark	0.382888	0.385705
2019-08-09_15-40-59_071d6b|13	d.ere	male	Light	0.276592	0.2526
2019-08-09_15-40-59_071d6b|13	d.ere	male	Dark	0.565509	0.185971
2019-08-09_15-40-59_071d6b|14	d.ere	male	Light	0.383371	0.180412
2019-08-09_15-40-59_071d6b|14	d.ere	male	Dark	0.610451	0.109602
2019-08-09_15-40-59_071d6b|15	d.ere	male	Light	0.329634	0.24271
2019-08-09_15-40-59_071d6b|15	d.ere	male	Dark	0.479335	0.163046
2019-08-09_15-40-59_071d6b|16	d.sec	male	Light	0.385796	0.357623
2019-08-09_15-40-59_071d6b|16	d.sec	male	Dark	0.410003	0.381599
2019-08-09_15-40-59_071d6b|17	d.sec	male	Light	0.357663	0.39335
2019-08-09_15-40-59_071d6b|17	d.sec	male	Dark	0.50027	0.2933
2019-08-09_15-40-59_071d6b|18	d.sec	male	Light	0.514381	0.249656
2019-08-09_15-40-59_071d6b|18	d.sec	male	Dark	0.524951	0.24642
2020-07-09_17-27-42_172d50|01	d.wil	male	Light	0.552388	0.219151
2020-07-09_17-27-42_172d50|01	d.wil	male	Dark	0.84477	0.0445597
2020-07-09_17-27-42_172d50|02	d.wil	male	Light	0.197845	0.422466
2020-07-09_17-27-42_172d50|02	d.wil	male	Dark	0.841768	0.0791353
2020-07-09_17-27-42_172d50|05	d.vir	male	Light	0.539705	0.235045
2020-07-09_17-27-42_172d50|05	d.vir	male	Dark	0.605692	0.210685
2020-07-09_17-27-42_172d50|08	d.sims	male	Light	0.392286	0.301036
2020-07-09_17-27-42_172d50|08	d.sims	male	Dark	0.623099	0.171645
2020-07-09_17-27-42_172d50|11	d.yak	male	Light	0.177642	0.582494
2020-07-09_17-27-42_172d50|11	d.yak	male	Dark	0.25042	0.299629
2020-07-09_17-27-42_172d50|19	d.mel	male	Light	0.385511	0.29558
2020-07-09_17-27-42_172d50|19	d.mel	male	Dark	0.538628	0.251601
2020-07-09_17-29-12_200e87|02	d.wil	male	Light	0.276104	0.402299
2020-07-09_17-29-12_200e87|02	d.wil	male	Dark	0.700381	0.159098
2020-07-09_17-29-12_200e87|05	d.vir	male	Light	0.454949	0.355755
2020-07-09_17-29-12_200e87|05	d.vir	male	Dark	0.600777	0.156747
2020-07-09_17-29-12_200e87|08	d.sims	male	Light	0.495325	0.242242
2020-07-09_17-29-12_200e87|08	d.sims	male	Dark	0.66517	0.147017
2020-07-09_17-29-12_200e87|11	d.yak	male	Light	0.166803	0.58393
2020-07-09_17-29-12_200e87|11	d.yak	male	Dark	0.441445	0.283492
2020-07-09_17-29-12_200e87|19	d.mel	male	Light	0.523677	0.231975
2020-07-09_17-29-12_200e87|19	d.mel	male	Dark	0.303527	0.250347
2020-07-09_17-32-08_196f13|01	d.wil	male	Light	0.585288	0.207642
2020-07-09_17-32-08_196f13|01	d.wil	male	Dark	0.918748	0.0388824
2020-07-09_17-32-08_196f13|05	d.vir	male	Light	0.569986	0.292218
2020-07-09_17-32-08_196f13|05	d.vir	male	Dark	0.773243	0.152672
2020-07-09_17-32-08_196f13|07	d.sims	male	Light	0.503777	0.256852
2020-07-09_17-32-08_196f13|07	d.sims	male	Dark	0.762746	0.113694
2020-07-09_17-32-08_196f13|08	d.sims	male	Light	0.494201	0.247916
2020-07-09_17-32-08_196f13|08	d.sims	male	Dark	0.619034	0.158927
2020-07-09_17-32-08_196f13|11	d.yak	male	Light	0.814559	0.0741404
2020-07-09_17-32-08_196f13|11	d.yak	male	Dark	0.834553	0.0642113
2020-07-09_17-32-08_196f13|19	d.mel	male	Light	0.433628	0.357511
2020-07-09_17-32-08_196f13|19	d.mel	male	Dark	0.398835	0.427415
2020-07-09_17-32-17_194259|01	d.wil	male	Light	0.451744	0.292882
2020-07-09_17-32-17_194259|01	d.wil	male	Dark	0.798904	0.0780689
2020-07-09_17-32-17_194259|05	d.vir	male	Light	0.530838	0.234784
2020-07-09_17-32-17_194259|05	d.vir	male	Dark	0.257737	0.536512
2020-07-09_17-32-17_194259|07	d.sims	male	Light	0.388556	0.360776
2020-07-09_17-32-17_194259|07	d.sims	male	Dark	0.721673	0.195006
2020-07-09_17-32-17_194259|08	d.sims	male	Light	0.463977	0.256757
2020-07-09_17-32-17_194259|08	d.sims	male	Dark	0.718821	0.108725
2020-07-09_17-32-17_194259|11	d.yak	male	Light	0.34213	0.436513
2020-07-09_17-32-17_194259|11	d.yak	male	Dark	0.511755	0.191386
2020-07-09_17-32-17_194259|19	d.mel	male	Light	0.53043	0.244807
2020-07-09_17-32-17_194259|19	d.mel	male	Dark	0.519951	0.290808
2020-07-09_17-35-11_1705ff|01	d.wil	male	Light	0.407056	0.331794
2020-07-09_17-35-11_1705ff|01	d.wil	male	Dark	0.840456	0.0604912
2020-07-09_17-35-11_1705ff|05	d.vir	male	Light	0.526989	0.272155
2020-07-09_17-35-11_1705ff|05	d.vir	male	Dark	0.794505	0.115386
2020-07-09_17-35-11_1705ff|07	d.sims	male	Light	0.510167	0.257088
2020-07-09_17-35-11_1705ff|07	d.sims	male	Dark	0.776676	0.112569
2020-07-09_17-35-11_1705ff|10	d.yak	male	Light	0.249677	0.565819
2020-07-09_17-35-11_1705ff|10	d.yak	male	Dark	0.446194	0.383502
2020-07-09_17-35-11_1705ff|11	d.yak	male	Light	0.214872	0.512481
2020-07-09_17-35-11_1705ff|11	d.yak	male	Dark	0.69139	0.128623
2020-07-09_17-35-11_1705ff|18	d.mel	male	Light	0.457011	0.264834
2020-07-09_17-35-11_1705ff|18	d.mel	male	Dark	0.546753	0.255547
2020-07-09_17-35-11_1705ff|19	d.mel	male	Light	0.389239	0.289699
2020-07-09_17-35-11_1705ff|19	d.mel	male	Dark	0.335456	0.340858
2020-07-09_17-35-16_165284|01	d.wil	male	Light	0.344666	0.288381
2020-07-09_17-35-16_165284|01	d.wil	male	Dark	0.695226	0.125832
2020-07-09_17-35-16_165284|07	d.sims	male	Light	0.525251	0.226111
2020-07-09_17-35-16_165284|07	d.sims	male	Dark	0.782087	0.0886779
2020-07-09_17-35-16_165284|11	d.yak	male	Light	0.0853263	0.639217
2020-07-09_17-35-16_165284|11	d.yak	male	Dark	0.255875	0.288285
2020-07-09_17-35-16_165284|18	d.mel	male	Light	0.549073	0.262748
2020-07-09_17-35-16_165284|18	d.mel	male	Dark	0.595894	0.273482
2020-07-09_17-35-16_165284|19	d.mel	male	Light	0.412401	0.344744
2020-07-09_17-35-16_165284|19	d.mel	male	Dark	0.535541	0.257737
2020-07-09_17-38-03_177594|01	d.wil	male	Light	0.343866	0.350052
2020-07-09_17-38-03_177594|01	d.wil	male	Dark	0.803388	0.101953
2020-07-09_17-38-03_177594|04	d.vir	male	Light	0.466268	0.33232
2020-07-09_17-38-03_177594|04	d.vir	male	Dark	0.652895	0.154107
2020-07-09_17-38-03_177594|05	d.vir	male	Light	0.512499	0.259886
2020-07-09_17-38-03_177594|05	d.vir	male	Dark	0.806974	0.123207
2020-07-09_17-38-03_177594|07	d.sims	male	Light	0.581442	0.207482
2020-07-09_17-38-03_177594|07	d.sims	male	Dark	0.669947	0.138072
2020-07-09_17-38-03_177594|10	d.yak	male	Light	0.261231	0.509298
2020-07-09_17-38-03_177594|10	d.yak	male	Dark	0.726467	0.143808
2020-07-09_17-38-03_177594|18	d.mel	male	Light	0.461188	0.336522
2020-07-09_17-38-03_177594|18	d.mel	male	Dark	0.572509	0.292815
2020-07-09_17-56-50_149348|01	d.wil	male	Light	0.187375	0.361462
2020-07-09_17-56-50_149348|01	d.wil	male	Dark	0.819367	0.0961282
2020-07-09_17-56-50_149348|04	d.vir	male	Light	0.372979	0.367124
2020-07-09_17-56-50_149348|04	d.vir	male	Dark	0.485636	0.359548
2020-07-09_17-56-50_149348|07	d.sims	male	Light	0.453125	0.318709
2020-07-09_17-56-50_149348|07	d.sims	male	Dark	0.686617	0.169638
2020-07-09_17-56-50_149348|10	d.yak	male	Light	0.325647	0.456088
2020-07-09_17-56-50_149348|10	d.yak	male	Dark	0.399556	0.252748
2020-07-09_17-56-50_149348|18	d.mel	male	Light	0.334727	0.32799
2020-07-09_17-56-50_149348|18	d.mel	male	Dark	0.140117	0.680404
2020-07-17_17-07-01_172d50|01	d.wil	male	Light	0.20224	0.580258
2020-07-17_17-07-01_172d50|01	d.wil	male	Dark	0.738082	0.110414
2020-07-17_17-07-01_172d50|02	d.wil	male	Light	0.307059	0.382559
2020-07-17_17-07-01_172d50|02	d.wil	male	Dark	0.554266	0.16634
2020-07-17_17-07-01_172d50|05	d.vir	male	Light	0.573622	0.223611
2020-07-17_17-07-01_172d50|05	d.vir	male	Dark	0.655307	0.144653
2020-07-17_17-07-01_172d50|08	d.sims	male	Light	0.538462	0.221736
2020-07-17_17-07-01_172d50|08	d.sims	male	Dark	0.705765	0.14612
2020-07-17_17-07-01_172d50|09	d.sims	male	Light	0.488784	0.27497
2020-07-17_17-07-01_172d50|09	d.sims	male	Dark	0.812355	0.107121
2020-07-17_17-07-01_172d50|11	d.yak	male	Light	0.0844984	0.769156
2020-07-17_17-07-01_172d50|11	d.yak	male	Dark	0.335029	0.447137
2020-07-17_17-07-01_172d50|12	d.yak	male	Light	0.105014	0.754317
2020-07-17_17-07-01_172d50|12	d.yak	male	Dark	0.305882	0.424444
2020-07-17_17-07-01_172d50|20	d.mel	male	Light	0.480004	0.276905
2020-07-17_17-07-01_172d50|20	d.mel	male	Dark	0.530439	0.24035
2020-07-17_17-09-26_200e87|01	d.wil	male	Light	0.622889	0.236322
2020-07-17_17-09-26_200e87|01	d.wil	male	Dark	0.451923	0.144817
2020-07-17_17-09-26_200e87|02	d.wil	male	Light	0.375819	0.344572
2020-07-17_17-09-26_200e87|02	d.wil	male	Dark	0.396334	0.257197
2020-07-17_17-09-26_200e87|05	d.vir	male	Light	0.623939	0.238479
2020-07-17_17-09-26_200e87|05	d.vir	male	Dark	0.589911	0.167119
2020-07-17_17-09-26_200e87|08	d.sims	male	Light	0.283204	0.42735
2020-07-17_17-09-26_200e87|08	d.sims	male	Dark	0.588535	0.204525
2020-07-17_17-09-26_200e87|11	d.yak	male	Light	0.185016	0.615739
2020-07-17_17-09-26_200e87|11	d.yak	male	Dark	0.343691	0.38145
2020-07-17_17-09-26_200e87|20	d.mel	male	Light	0.555567	0.188781
2020-07-17_17-09-26_200e87|20	d.mel	male	Dark	0.421157	0.190037
2020-07-17_17-12-16_196f13|01	d.wil	male	Light	0.212543	0.481677
2020-07-17_17-12-16_196f13|01	d.wil	male	Dark	0.502929	0.178579
2020-07-17_17-12-16_196f13|05	d.vir	male	Light	0.46788	0.26351
2020-07-17_17-12-16_196f13|05	d.vir	male	Dark	0.53883	0.273389
2020-07-17_17-12-16_196f13|07	d.sims	male	Light	0.250091	0.389566
2020-07-17_17-12-16_196f13|07	d.sims	male	Dark	0.519035	0.207963
2020-07-17_17-12-16_196f13|08	d.sims	male	Light	0.138765	0.488618
2020-07-17_17-12-16_196f13|08	d.sims	male	Dark	0.63623	0.143325
2020-07-17_17-12-16_196f13|11	d.yak	male	Light	0.164409	0.64437
2020-07-17_17-12-16_196f13|11	d.yak	male	Dark	0.520401	0.31654
2020-07-17_17-12-16_196f13|20	d.mel	male	Light	0.380511	0.305964
2020-07-17_17-12-16_196f13|20	d.mel	male	Dark	0.550837	0.263853
2020-07-17_17-12-25_194259|01	d.wil	male	Light	0.206727	0.44962
2020-07-17_17-12-25_194259|01	d.wil	male	Dark	0.780128	0.08054
2020-07-17_17-12-25_194259|05	d.vir	male	Light	0.567367	0.263645
2020-07-17_17-12-25_194259|05	d.vir	male	Dark	0.781672	0.112755
2020-07-17_17-12-25_194259|07	d.sims	male	Light	0.490923	0.267503
2020-07-17_17-12-25_194259|07	d.sims	male	Dark	0.71743	0.158941
2020-07-17_17-12-25_194259|08	d.sims	male	Light	0.384769	0.365068
2020-07-17_17-12-25_194259|08	d.sims	male	Dark	0.670446	0.164294
2020-07-17_17-12-25_194259|11	d.yak	male	Light	0.500037	0.319454
2020-07-17_17-12-25_194259|11	d.yak	male	Dark	0.446879	0.476574
2020-07-17_17-12-25_194259|20	d.mel	male	Light	0.499385	0.228483
2020-07-17_17-12-25_194259|20	d.mel	male	Dark	0.543493	0.298663
2020-07-17_17-15-31_165284|01	d.wil	male	Light	0.236239	0.490681
2020-07-17_17-15-31_165284|01	d.wil	male	Dark	0.742809	0.104652
2020-07-17_17-15-31_165284|05	d.vir	male	Light	0.558644	0.230811
2020-07-17_17-15-31_165284|05	d.vir	male	Dark	0.693924	0.128429
2020-07-17_17-15-31_165284|07	d.sims	male	Light	0.275152	0.392154
2020-07-17_17-15-31_165284|07	d.sims	male	Dark	0.662299	0.132619
2020-07-17_17-15-31_165284|08	d.sims	male	Light	0.372634	0.361778
2020-07-17_17-15-31_165284|08	d.sims	male	Dark	0.774434	0.0979349
2020-07-17_17-15-31_165284|20	d.mel	male	Light	0.44407	0.265299
2020-07-17_17-15-31_165284|20	d.mel	male	Dark	0.420738	0.259353
2020-07-17_17-17-02_166c95|04	d.vir	male	Light	0.543009	0.232807
2020-07-17_17-17-02_166c95|04	d.vir	male	Dark	0.585643	0.193251
2020-07-17_17-17-02_166c95|05	d.vir	male	Light	0.568011	0.226123
2020-07-17_17-17-02_166c95|05	d.vir	male	Dark	0.441092	0.304658
2020-07-17_17-17-02_166c95|07	d.sims	male	Light	0.377598	0.381037
2020-07-17_17-17-02_166c95|07	d.sims	male	Dark	0.633688	0.144363
2020-07-17_17-17-02_166c95|08	d.sims	male	Light	0.273198	0.44926
2020-07-17_17-17-02_166c95|08	d.sims	male	Dark	0.699079	0.129427
2020-07-17_17-17-02_166c95|11	d.yak	male	Light	0.217572	0.534699
2020-07-17_17-17-02_166c95|11	d.yak	male	Dark	0.68877	0.171594
2020-07-17_17-17-02_166c95|20	d.mel	male	Light	0.465807	0.21855
2020-07-17_17-17-02_166c95|20	d.mel	male	Dark	0.512886	0.27598
2020-07-21_17-32-10_193d4b|01	d.wil	male	Light	0.237487	0.520831
2020-07-21_17-32-10_193d4b|01	d.wil	male	Dark	0.79067	0.104938
2020-07-21_17-32-10_193d4b|04	d.vir	male	Light	0.723503	0.175433
2020-07-21_17-32-10_193d4b|04	d.vir	male	Dark	0.811064	0.103297
2020-07-21_17-32-10_193d4b|07	d.sims	male	Light	0.30251	0.420467
2020-07-21_17-32-10_193d4b|07	d.sims	male	Dark	0.780278	0.0939991
2020-07-21_17-32-10_193d4b|08	d.sims	male	Light	0.339508	0.302068
2020-07-21_17-32-10_193d4b|08	d.sims	male	Dark	0.696671	0.123847
2020-07-21_17-32-10_193d4b|11	d.yak	male	Light	0.158568	0.537959
2020-07-21_17-32-10_193d4b|11	d.yak	male	Dark	0.788795	0.117909
2020-07-21_17-32-10_193d4b|20	d.mel	male	Light	0.378281	0.375061
2020-07-21_17-32-10_193d4b|20	d.mel	male	Dark	0.471324	0.368964
2020-08-07_12-14-38_166c95|01	d.wil	male	Light	0.345485	0.226804
2020-08-07_12-14-38_166c95|01	d.wil	male	Dark	0.657699	0.115721
2020-08-07_12-14-38_166c95|05	d.vir	male	Light	0.580624	0.258087
2020-08-07_12-14-38_166c95|05	d.vir	male	Dark	0.743142	0.129008
2020-08-07_12-14-38_166c95|07	d.sims	male	Light	0.567218	0.245084
2020-08-07_12-14-38_166c95|07	d.sims	male	Dark	0.737473	0.117116
2020-08-07_12-14-38_166c95|11	d.yak	male	Light	0.300354	0.522087
2020-08-07_12-14-38_166c95|11	d.yak	male	Dark	0.568882	0.177958
2020-08-07_12-14-38_166c95|20	d.mel	male	Light	0.391808	0.27148
2020-08-07_12-14-38_166c95|20	d.mel	male	Dark	0.646661	0.181717
2020-08-07_12-14-55_168317|04	d.vir	male	Light	0.509301	0.242277
2020-08-07_12-14-55_168317|04	d.vir	male	Dark	0.710094	0.115092
2020-08-07_12-14-55_168317|07	d.sims	male	Light	0.507624	0.342606
2020-08-07_12-14-55_168317|07	d.sims	male	Dark	0.732796	0.13865
2020-08-07_12-14-55_168317|11	d.yak	male	Light	0.129414	0.668152
2020-08-07_12-14-55_168317|11	d.yak	male	Dark	0.678395	0.158011
2020-08-07_12-14-55_168317|20	d.mel	male	Light	0.274179	0.298562
2020-08-07_12-14-55_168317|20	d.mel	male	Dark	0.355265	0.451126
2020-08-07_12-15-07_1659c1|01	d.wil	male	Light	0.291971	0.407884
2020-08-07_12-15-07_1659c1|01	d.wil	male	Dark	0.397776	0.117356
2020-08-07_12-15-07_1659c1|04	d.vir	male	Light	0.577993	0.211951
2020-08-07_12-15-07_1659c1|04	d.vir	male	Dark	0.549899	0.128372
2020-08-07_12-15-07_1659c1|06	d.sims	male	Light	0.591923	0.225469
2020-08-07_12-15-07_1659c1|06	d.sims	male	Dark	0.468581	0.157027
2020-08-07_12-15-07_1659c1|07	d.sims	male	Light	0.596027	0.222346
2020-08-07_12-15-07_1659c1|07	d.sims	male	Dark	0.624114	0.110797
2020-08-07_12-15-07_1659c1|10	d.yak	male	Light	0.345412	0.425674
2020-08-07_12-15-07_1659c1|10	d.yak	male	Dark	0.412541	0.186171
2020-08-07_12-15-07_1659c1|19	d.mel	male	Light	0.491572	0.257119
2020-08-07_12-15-07_1659c1|19	d.mel	male	Dark	0.689604	0.197407
2020-08-07_12-15-07_1659c1|20	d.mel	male	Light	0.462477	0.26087
2020-08-07_12-15-07_1659c1|20	d.mel	male	Dark	0.251818	0.560778
2020-08-07_12-17-25_1931dc|01	d.wil	male	Light	0.241322	0.395989
2020-08-07_12-17-25_1931dc|01	d.wil	male	Dark	0.841669	0.0646013
2020-08-07_12-17-25_1931dc|04	d.vir	male	Light	0.519653	0.286605
2020-08-07_12-17-25_1931dc|04	d.vir	male	Dark	0.779162	0.118268
2020-08-07_12-17-25_1931dc|06	d.sims	male	Light	0.503093	0.279865
2020-08-07_12-17-25_1931dc|06	d.sims	male	Dark	0.698588	0.119194
2020-08-07_12-17-25_1931dc|07	d.sims	male	Light	0.489557	0.312004
2020-08-07_12-17-25_1931dc|07	d.sims	male	Dark	0.835286	0.0885853
2020-08-07_12-17-25_1931dc|10	d.yak	male	Light	0.328849	0.457067
2020-08-07_12-17-25_1931dc|10	d.yak	male	Dark	0.805279	0.0732577
2020-08-07_12-17-52_200e87|01	d.wil	male	Light	0.281616	0.369325
2020-08-07_12-17-52_200e87|01	d.wil	male	Dark	0.617405	0.139806
2020-08-07_12-17-52_200e87|05	d.vir	male	Light	0.576696	0.252093
2020-08-07_12-17-52_200e87|05	d.vir	male	Dark	0.684799	0.126492
2020-08-07_12-17-52_200e87|07	d.sims	male	Light	0.620489	0.208397
2020-08-07_12-17-52_200e87|07	d.sims	male	Dark	0.527391	0.190692
2020-08-07_12-17-52_200e87|11	d.yak	male	Light	0.19425	0.588153
2020-08-07_12-17-52_200e87|11	d.yak	male	Dark	0.588358	0.18783
2020-08-07_12-17-52_200e87|20	d.mel	male	Light	0.482288	0.248588
2020-08-07_12-17-52_200e87|20	d.mel	male	Dark	0.160415	0.27628
2020-08-07_12-23-10_172d50|01	d.wil	male	Light	0.386442	0.332911
2020-08-07_12-23-10_172d50|01	d.wil	male	Dark	0.919824	0.0364903
2020-08-07_12-23-10_172d50|04	d.vir	male	Light	0.545312	0.267649
2020-08-07_12-23-10_172d50|04	d.vir	male	Dark	0.722158	0.147951
2020-08-07_12-23-10_172d50|06	d.sims	male	Light	0.395805	0.377761
2020-08-07_12-23-10_172d50|06	d.sims	male	Dark	0.733364	0.142255
2020-08-07_12-23-10_172d50|10	d.yak	male	Light	0.376977	0.377142
2020-08-07_12-23-10_172d50|10	d.yak	male	Dark	0.655707	0.194165
2020-08-07_12-23-10_172d50|19	d.mel	male	Light	0.371913	0.315798
2020-08-07_12-23-10_172d50|19	d.mel	male	Dark	0.54082	0.224959
2021-12-21_19-47-50_165fee|14	wild_d.mel	male	Light	0.0417714	0.542114
2021-12-21_19-47-50_165fee|14	wild_d.mel	male	Dark	0.175557	0.471449
2021-12-21_19-47-50_165fee|15	wild_d.mel	male	Light	0.0774727	0.480481
2021-12-21_19-47-50_165fee|15	wild_d.mel	male	Dark	0.224563	0.420614
2021-12-21_19-47-50_165fee|16	wild_d.mel	male	Light	0.0157559	0.77592
2021-12-21_19-47-50_165fee|16	wild_d.mel	male	Dark	0.172904	0.630141
2021-12-21_19-47-50_165fee|17	wild_d.mel	male	Light	0.0653076	0.705035
2021-12-21_19-47-50_165fee|17	wild_d.mel	male	Dark	0.280447	0.457378
2021-12-21_19-47-50_165fee|18	wild_d.mel	male	Light	0.0430037	0.555695
2021-12-21_19-47-50_165fee|18	wild_d.mel	male	Dark	0.281043	0.224663
2021-12-21_19-47-50_165fee|19	wild_d.mel	male	Light	0.0465806	0.582371
2021-12-21_19-47-50_165fee|19	wild_d.mel	male	Dark	0.199411	0.280662
2021-12-21_19-47-50_165fee|20	wild_d.mel	male	Light	0.0346619	0.504505
2021-12-21_19-47-50_165fee|20	wild_d.mel	male	Dark	0.269447	0.361236
2021-12-21_19-48-03_16728c|13	wild_d.mel	male	Light	0.32925	0.382036
2021-12-21_19-48-03_16728c|13	wild_d.mel	male	Dark	0.390809	0.35896
2021-12-21_19-48-03_16728c|14	wild_d.mel	male	Light	0.210366	0.560185
2021-12-21_19-48-03_16728c|14	wild_d.mel	male	Dark	0.247101	0.515227
2021-12-21_19-48-03_16728c|15	wild_d.mel	male	Light	0.309337	0.268217
2021-12-21_19-48-03_16728c|15	wild_d.mel	male	Dark	0.453192	0.390973
2021-12-21_19-48-03_16728c|16	wild_d.mel	male	Light	0.735777	0.0824632
2021-12-21_19-48-03_16728c|16	wild_d.mel	male	Dark	0.429498	0.23987
2021-12-21_19-48-03_16728c|17	wild_d.mel	male	Light	0.470111	0.307241
2021-12-21_19-48-03_16728c|17	wild_d.mel	male	Dark	0.65918	0.271822
2021-12-21_19-48-03_16728c|18	wild_d.mel	male	Light	0.183934	0.592352
2021-12-21_19-48-03_16728c|18	wild_d.mel	male	Dark	0.0393616	0.790193
2021-12-21_19-48-03_16728c|19	wild_d.mel	male	Light	0.209421	0.658582
2021-12-21_19-48-03_16728c|19	wild_d.mel	male	Dark	0.246761	0.549088
2021-12-21_19-48-03_16728c|20	wild_d.mel	male	Light	0.13381	0.672508
2021-12-21_19-48-03_16728c|20	wild_d.mel	male	Dark	0.153652	0.660684
2021-12-21_19-48-06_1939b1|13	wild_d.mel	male	Light	0.377132	0.504527
2021-12-21_19-48-06_1939b1|13	wild_d.mel	male	Dark	0.374081	0.47385
2021-12-21_19-48-06_1939b1|14	wild_d.mel	male	Light	0.171977	0.746555
2021-12-21_19-48-06_1939b1|14	wild_d.mel	male	Dark	0.191707	0.697171
2021-12-21_19-48-06_1939b1|15	wild_d.mel	male	Light	0.0967026	0.722771
2021-12-21_19-48-06_1939b1|15	wild_d.mel	male	Dark	0.175967	0.711739
2021-12-21_19-48-06_1939b1|16	wild_d.mel	male	Light	0.278179	0.535323
2021-12-21_19-48-06_1939b1|16	wild_d.mel	male	Dark	0.203575	0.6419
2021-12-21_19-48-06_1939b1|17	wild_d.mel	male	Light	0.5166	0.294485
2021-12-21_19-48-06_1939b1|17	wild_d.mel	male	Dark	0.476203	0.312092
2021-12-21_19-48-06_1939b1|18	wild_d.mel	male	Light	0.1224	0.719744
2021-12-21_19-48-06_1939b1|18	wild_d.mel	male	Dark	0.339868	0.533585
2021-12-21_19-48-06_1939b1|20	wild_d.mel	male	Light	0.247209	0.602354
2021-12-21_19-48-06_1939b1|20	wild_d.mel	male	Dark	0.260708	0.514372
2021-12-21_19-48-11_164062|15	wild_d.mel	male	Light	0.178491	0.571247
2021-12-21_19-48-11_164062|15	wild_d.mel	male	Dark	0.098074	0.698921
2021-12-21_19-48-11_164062|16	wild_d.mel	male	Light	0.206119	0.660453
2021-12-21_19-48-11_164062|16	wild_d.mel	male	Dark	0.223183	0.673929
2021-12-21_19-48-11_164062|17	wild_d.mel	male	Light	0.175464	0.676002
2021-12-21_19-48-11_164062|17	wild_d.mel	male	Dark	0.226378	0.609051
2021-12-21_19-48-11_164062|18	wild_d.mel	male	Light	0.447058	0.383403
2021-12-21_19-48-11_164062|18	wild_d.mel	male	Dark	0.426256	0.373157
2021-12-21_19-48-11_164062|19	wild_d.mel	male	Light	0.259309	0.535408
2021-12-21_19-48-11_164062|19	wild_d.mel	male	Dark	0.11221	0.732767
2021-12-21_19-48-36_214860|17	wild_d.mel	male	Light	0.12864	0.602508
2021-12-21_19-48-36_214860|17	wild_d.mel	male	Dark	0.190054	0.590105
2021-12-21_19-48-36_214860|18	wild_d.mel	male	Light	0.232869	0.55477
2021-12-21_19-48-36_214860|18	wild_d.mel	male	Dark	0.244347	0.578594
2021-12-21_19-48-36_214860|19	wild_d.mel	male	Light	0.198586	0.667459
2021-12-21_19-48-36_214860|19	wild_d.mel	male	Dark	0.441179	0.403101
2021-12-21_19-48-36_214860|20	wild_d.mel	male	Light	0.208567	0.655609
2021-12-21_19-48-36_214860|20	wild_d.mel	male	Dark	0.166277	0.678005
2022-02-10_18-22-15_230c1d|01	wild_d.mel	male	Light	0.187876	0.587073
2022-02-10_18-22-15_230c1d|01	wild_d.mel	male	Dark	0.24809	0.513701
2022-02-10_18-22-15_230c1d|02	wild_d.mel	male	Light	0.126537	0.586728
2022-02-10_18-22-15_230c1d|02	wild_d.mel	male	Dark	0.17697	0.645674
2022-02-10_18-22-15_230c1d|03	wild_d.mel	male	Light	0.1745	0.703945
2022-02-10_18-22-15_230c1d|03	wild_d.mel	male	Dark	0.330478	0.473875
2022-02-10_18-22-15_230c1d|04	wild_d.mel	male	Light	0.0404282	0.832688
2022-02-10_18-22-15_230c1d|04	wild_d.mel	male	Dark	0.38265	0.471791
2022-02-10_18-27-03_1930f8|11	wild_d.mel	male	Light	0.364874	0.502899
2022-02-10_18-27-03_1930f8|11	wild_d.mel	male	Dark	0.369916	0.51887
2022-02-10_18-27-03_1930f8|12	wild_d.mel	male	Light	0.150749	0.652359
2022-02-10_18-27-03_1930f8|12	wild_d.mel	male	Dark	0.311955	0.542332
2022-02-10_18-27-03_1930f8|13	wild_d.mel	male	Light	0.385891	0.477855
2022-02-10_18-27-03_1930f8|13	wild_d.mel	male	Dark	0.561164	0.256001
2022-02-10_18-27-03_1930f8|14	wild_d.mel	male	Light	0.246014	0.597842
2022-02-10_18-27-03_1930f8|14	wild_d.mel	male	Dark	0.326696	0.451185
2022-02-10_18-30-03_172001|15	wild_d.mel	male	Light	0.332876	0.536086
2022-02-10_18-30-03_172001|15	wild_d.mel	male	Dark	0.660955	0.226596
2022-02-10_18-30-03_172001|16	wild_d.mel	male	Light	0.0719297	0.820176
2022-02-10_18-30-03_172001|16	wild_d.mel	male	Dark	0.139075	0.691055
2022-02-10_18-30-03_172001|17	wild_d.mel	male	Light	0.179421	0.574309
2022-02-10_18-30-03_172001|17	wild_d.mel	male	Dark	0.234699	0.566721
2022-02-10_18-30-03_172001|18	wild_d.mel	male	Light	0.214902	0.621966
2022-02-10_18-30-03_172001|18	wild_d.mel	male	Dark	0.181678	0.673767
2022-02-10_18-30-03_172001|20	wild_d.mel	male	Light	0.333253	0.497781
2022-02-10_18-30-03_172001|20	wild_d.mel	male	Dark	0.466811	0.404446
2022-02-10_18-30-59_194c07|05	wild_d.mel	male	Light	0.297796	0.594574
2022-02-10_18-30-59_194c07|05	wild_d.mel	male	Dark	0.584626	0.346145
2022-02-10_18-30-59_194c07|06	wild_d.mel	male	Light	0.230162	0.568463
2022-02-10_18-30-59_194c07|06	wild_d.mel	male	Dark	0.176314	0.659296
2022-02-10_18-30-59_194c07|07	wild_d.mel	male	Light	0.141656	0.762803
2022-02-10_18-30-59_194c07|07	wild_d.mel	male	Dark	0.545612	0.336189
2022-02-10_18-30-59_194c07|08	wild_d.mel	male	Light	0.0407643	0.672866
2022-02-10_18-30-59_194c07|08	wild_d.mel	male	Dark	0.300996	0.569345
2022-02-10_18-30-59_194c07|09	wild_d.mel	male	Light	0.180023	0.764301
2022-02-10_18-30-59_194c07|09	wild_d.mel	male	Dark	0.293123	0.612989
2022-02-10_18-30-59_194c07|10	wild_d.mel	male	Light	0.46434	0.446001
2022-02-10_18-30-59_194c07|10	wild_d.mel	male	Dark	0.610558	0.315351
2022-02-10_18-33-05_21220d|11	wild_d.mel	male	Light	0.12069	0.792459
2022-02-10_18-33-05_21220d|11	wild_d.mel	male	Dark	0.354061	0.34335
2022-02-10_18-33-05_21220d|13	wild_d.mel	male	Light	0.170111	0.647909
2022-02-10_18-33-05_21220d|13	wild_d.mel	male	Dark	0.475187	0.338427
2022-02-10_18-33-05_21220d|14	wild_d.mel	male	Light	0.0297566	0.87216
2022-02-10_18-33-05_21220d|14	wild_d.mel	male	Dark	0.221811	0.690978
2022-02-10_18-33-05_21220d|15	wild_d.mel	male	Light	0.281101	0.565189
2022-02-10_18-33-05_21220d|15	wild_d.mel	male	Dark	0.498881	0.340279
2022-02-10_18-33-05_21220d|16	wild_d.mel	male	Light	0.332957	0.536201
2022-02-10_18-33-05_21220d|16	wild_d.mel	male	Dark	0.293432	0.577448
2022-02-10_18-33-59_216117|17	wild_d.mel	male	Light	0.118151	0.732423
2022-02-10_18-33-59_216117|17	wild_d.mel	male	Dark	0.209694	0.648375
2022-02-10_18-33-59_216117|18	wild_d.mel	male	Light	0.164484	0.60152
2022-02-10_18-33-59_216117|18	wild_d.mel	male	Dark	0.35899	0.427391
2022-02-10_18-33-59_216117|19	wild_d.mel	male	Light	0.0412963	0.758849
2022-02-10_18-33-59_216117|19	wild_d.mel	male	Dark	0.20213	0.650073
2022-02-10_18-33-59_216117|20	wild_d.mel	male	Light	0.0918054	0.777921
2022-02-10_18-33-59_216117|20	wild_d.mel	male	Dark	0.281933	0.624219
2022-02-10_18-34-55_22982f|07	wild_d.mel	male	Light	0.356941	0.515806
2022-02-10_18-34-55_22982f|07	wild_d.mel	male	Dark	0.646137	0.261866
2022-02-10_18-34-55_22982f|08	wild_d.mel	male	Light	0.16032	0.701431
2022-02-10_18-34-55_22982f|08	wild_d.mel	male	Dark	0.490005	0.389288
2022-02-10_18-34-55_22982f|09	wild_d.mel	male	Light	0.114085	0.792125
2022-02-10_18-34-55_22982f|09	wild_d.mel	male	Dark	0.589488	0.260014
2022-02-10_18-34-55_22982f|10	wild_d.mel	male	Light	0.216699	0.548335
2022-02-10_18-34-55_22982f|10	wild_d.mel	male	Dark	0.421548	0.240951
2022-02-10_18-36-01_110cb0|01	wild_d.mel	male	Light	0.0962424	0.730667
2022-02-10_18-36-01_110cb0|01	wild_d.mel	male	Dark	0.230443	0.601464
2022-02-10_18-36-01_110cb0|02	wild_d.mel	male	Light	0.180781	0.680417
2022-02-10_18-36-01_110cb0|02	wild_d.mel	male	Dark	0.488693	0.200509
2022-02-10_18-36-01_110cb0|03	wild_d.mel	male	Light	0.156779	0.664265
2022-02-10_18-36-01_110cb0|03	wild_d.mel	male	Dark	0.387944	0.505487
2022-02-10_18-36-01_110cb0|04	wild_d.mel	male	Light	0.0850857	0.714413
2022-02-10_18-36-01_110cb0|04	wild_d.mel	male	Dark	0.45759	0.273134
2022-02-10_18-36-01_110cb0|05	wild_d.mel	male	Light	0.0196554	0.864839
2022-02-10_18-36-01_110cb0|05	wild_d.mel	male	Dark	0.149263	0.689126
2022-02-10_18-36-01_110cb0|06	wild_d.mel	male	Light	0.174877	0.74909
2022-02-10_18-36-01_110cb0|06	wild_d.mel	male	Dark	0.67724	0.21417

## Sheet: FIG1H
d.mel_Deep sleep_2	d.mel_D.mel Spon. mov._1	wild_d.mel_D.mel_2	wild_d.mel_wild D.mel Spon. mov._1	d.sim_wild D.mel_2	d.sim_D.sims Spon. mov._1	d.sec_D.sims_2	d.sec_D.sec Spon. mov._1	d.ere_D.sec_2	d.ere_D.ere Spon. mov._1	d.yak_D.ere_2	d.yak_D.yak Spon. mov._1	d.wil_D.yak_2	d.wil_D.wil Spon. mov._1	d.vir_D.wil_2	d.vir_D.vir Spon. mov._1	d.mel_Light sleep_2	d.mel_Quiet awake_2	d.mel_Active awake_2
0	0.833333	0	1	0.5	0.909091	0	0.947368	0.285714	0.923077	0	1	0	1	0	1	0.0423077	0.777778	0.5
0	1	0	1	0.5	1	0	0.941176	0.333333	0.652174	0.333333	1	0.2	0.884615	0	0.833333	0.00869565	0.833333	0
0.0114504	0	1	1	0.571429	1	0	0.882353	0.5	0.727273	0.5	1	0.166667	0.909091	0	1	0.0355731	0.75	0
0.0110294	0.333333	0	0.5	0	1	0.5	0.75	0.6	1	0.142857	0.25	0.166667	0.5	0	1	0.0347222	0.666667	0
0.008	0.28	1	1	0	1	0	1	0.666667	0.5	0	1	0	0.75	0.26776	1	0.026616	1	0.319635
0	0.588235	0	0.444444	0.333333	0	0.341216	1	0	0.4	0.4	0.333333	0.4	0.428571	0.217742	0.357143	0.0188679	0.095366	0.21875
0.0112994	0.642857	0.3	0.893617	0.290323	0.958333	0.271478	0.394737	0.333333	0.666667	0.269802	0.261905	0.6	0.4	0.2875	0.222222	0.0441306	0.0882852	0.286885
0.000711744	0.724138	0.411765	0.461538	0.230769	1	0.267409	0.853659	0.235632	0.6	0.289809	0.387097	0	1	0.308824	0.846154	0.0277778	0.0600667	0.312865
0.0143223	0.476038	0.2375	0.8	0.31016	0.263158	0.236842	0.755102	0.308271	0.307692	0.4	0.166667	0.224	0.391304	0.280992	1	0.025641	0.108293	0.361963
0.00718993	0.793103	0.191489	1	0.254545	0.974359	0.278523	0.758065	0.229342	0.875	0.245098	0.555556	0.19395	0.943182	0.352159	0.833333	0.025641	0.0912524	0.335443
0.0130081	0.625	0.237288	1	0.246654	0.526316	0.27451	0.615385	0.221893	0.684211	0.23	0.882353	0.243478	0.375	0.25	0.407407	0.0362694	0.0604839	0.270588
0.00571895	0.705882	0.236111	0.525773	0.308534	0.75	0.325843	0.61039	0.250774	0.5	0.233945	0.65625	0.268698	0.528302	0.273148	0.583691	0.0277606	0.0943953	0.242105
0.00972763	0.533333	0.396226	0.8	0.291161	0.58209	0.318519	0.897436	0.217125	0.794872	0.371308	0.52968	0.223077	0.715393	0.216545	0.428571	0.0318841	0.102662	0.359551
0.00793201	0.666667	0.410714	1	0.4	0.451977	0.250794	0.6	0.194932	0.585366	0.338422	0.766667	0.195592	0.601695	0.327586	0.666667	0.0248528	0.0816062	0.319018
0.0057554	0.411765	0.258065	0.666667	0.278545	0.666667	0.33871	0.357143	0.242188	0.619048	0.358663	0.611111	0.256667	0.589041	0.242291	0.722222	0.0278137	0.126382	0.333333
0.00883281	1	0.250896	0.228571	0.2	0.711712	0.357414	0.767857	0.306189	0.608108	0.262987	0.395833	0.196721	0.621053	0.533333	0.666667	0.0266552	0.0909091	0.302752
0.0116279	0.666667	0	0.8	0.290019	0.464286	0.305122	0.733333	0.273885	0.375	0.333333	0.24	0.281065	0.609756	0.326271	0.269231	0.0288462	0.0748663	0.245509
0.0095057	0.695652	0.258065	0.615385	0.292566	0.857143	0.310345	0.36	0.304348	0.765957	0.583333	0.166667	0.235294	0.36	0.309701	1	0.022779	0.0606061	0.39645
0.00687876	0.352941	0.241758	0.4	0.274611	0.277228	0.333333	0.934426	0.269461	0.290323	0.205882	0.666667	0.236025	0.153846	0.296651	0.810811	0.0236337	0.124533	0.403101
0.00774818	0.733333	0.341463	0.261905	0.272727	1	0.229167	0.758621	0.269547	0.5	0.262097	1	0.227017	0.571429	0.299539	0.740741	0.030397	0.0510783	0.319277
0.00530348	0.470588	0.24159	0.615385	0.299349	0.587302	0.268657	0.642857	0.25537	0.671429	0.214286	0.6875	0.265854	0.560606	0.336323	0.375	0.0279938	0.101742	0.26738
0.0104167	0.8	0.225	1	0.318815	0.622642	0	0.9375	0.271654	0.4	0.256637	0.241379	0.243902	0.416667	0.311688	0.566667	0.0348189	0.0525701	0.271186
0.00848111	0.633333	0.333333	1	0.232919	0.794118	0	0.810345	0.275797	0.295455	0.277045	0.0909091	0.263858	0.595238	0.312057	0.916667	0.0233019	0.102857	0.300699
0.00822867	0.9375	0.205882	0.6	0.274956	0.727273	0.5	0.666667	0.300261	0.444444	0.259786	0.629032	0.277551	0.796875	0.298969	0.6875	0.0211228	0.0868571	0.28125
0.00447678	0.5	0.357143	0.857143	0.377551	0.306452		0.75	0.322581	0.438596	0.367781	0.625	0.258845	0.222222	0.332215	0.684211	0.0254925	0.106383	0.325175
0.0035524	0.803922	0.263158	1	0.314685	0.492308		1	0.274576	0.75	0.394366	0.361702	0.227425	0.605263	0.25	0.6	0.0248227	0.0763187	0
0.00890736	1	0	1	0.291994	0.808511		1	0	0.7	0.32852	0.375	0.195925	0.696429	0	0.844444	0.023175	1
0.00671141	1		1	0.299786	0.767123		1	0.166667	0.671053	0.5	0.722222	0.2176	0.841463	0	0.714286	0.0481928	1
0.00462963	1		1	0.333333	0.4375		1	0	0.875	0.2	1	0.214159	0.428571	0	0	0.00689655	0.25
0.016	1			0.333333	0.692308			0	0.6	0	0.875	0.208333	0.777778	0	1	0.0456853	0.6
0.00947867	1			0.5	0.586667				0.916667	0	1	0.166667	0.615385		0.5	0.015674	0.666667
0.00961538					0.576923				1	0	1	0	0.466667		1	0.0114943
					0.5				0.5		1	0.5	0.777778		1
					1						1	0.2	0.75		1
					1								0.923077
					0.857143								0.75
					1								0.857143
					0.833333

## Sheet: FIG2A
id	species	phase	sleep_deprived	sleep_fraction	moving_fraction
2021-10-08_17-56-14_246f60|01	d.yak	Light	TRUE	0	0.925857
2021-10-08_17-56-14_246f60|02	d.yak	Light	FALSE	0	0.931418
2021-10-08_17-56-14_246f60|04	d.ere	Light	FALSE	0.292864	0.301205
2021-10-08_17-56-14_246f60|05	d.wil	Light	TRUE	0.515292	0.28823
2021-10-08_17-56-14_246f60|06	d.wil	Light	FALSE	0.443003	0.374421
2021-10-08_17-56-14_246f60|07	d.sec	Light	TRUE	0.153992	0.510456
2021-10-08_17-56-14_246f60|08	d.sec	Light	FALSE	0	0.772011
2021-10-08_17-56-14_246f60|10	d.sim	Light	FALSE	0.39481	0.286376
2021-10-08_17-56-14_246f60|11	d.sim	Light	FALSE	0.405931	0.300278
2021-10-08_17-56-14_246f60|12	d.sim	Light	TRUE	0.318814	0.290083
2021-10-08_17-56-14_246f60|13	d.mel	Light	FALSE	0.537535	0.291937
2021-10-08_17-56-14_246f60|14	d.mel	Light	TRUE	0.871177	0.0518999
2021-10-08_17-56-14_246f60|15	d.mel	Light	FALSE	0.697868	0.156627
2021-10-08_17-56-14_246f60|16	d.mel	Light	TRUE	0.794254	0.128823
2021-10-08_17-56-14_246f60|17	d.mel	Light	FALSE	0.391103	0.401297
2021-10-08_17-56-14_246f60|18	d.mel	Light	TRUE	0.923077	0.0370714
2021-10-08_17-56-14_246f60|19	d.vir	Light	FALSE	0.221501	0.313253
2021-10-08_17-56-14_246f60|20	d.vir	Light	TRUE	0.212058	0.636175
2021-10-08_17-58-26_223562|02	d.yak	Light	FALSE	0	0.95539
2021-10-08_17-58-26_223562|04	d.yak	Light	FALSE	0.055607	0.878591
2021-10-08_17-58-26_223562|05	d.wil	Light	TRUE	0.39759	0.325301
2021-10-08_17-58-26_223562|08	d.sim	Light	FALSE	0.378128	0.227989
2021-10-08_17-58-26_223562|10	d.sim	Light	FALSE	0	0.656163
2021-10-08_17-58-26_223562|11	d.sim	Light	FALSE	0.329935	0.258573
2021-10-08_17-58-26_223562|12	d.sim	Light	TRUE	0.407785	0.312326
2021-10-08_17-58-26_223562|13	d.mel	Light	FALSE	0.691381	0.16126
2021-10-08_17-58-26_223562|14	d.mel	Light	TRUE	0.726599	0.126969
2021-10-08_17-58-26_223562|15	d.mel	Light	FALSE	0.65431	0.173309
2021-10-08_17-58-26_223562|16	d.mel	Light	TRUE	0.873957	0.0917516
2021-10-08_17-58-26_223562|17	d.mel	Light	FALSE	0.244671	0.557924
2021-10-08_17-58-26_223562|19	d.vir	Light	FALSE	0.0648749	0.62836
2021-10-08_17-58-26_223562|20	d.vir	Light	TRUE	0.414246	0.374883
2021-10-08_17-58-44_214e2f|01	d.yak	Light	TRUE	0	0.662651
2021-10-08_17-58-44_214e2f|02	d.yak	Light	FALSE	0	0.865616
2021-10-08_17-58-44_214e2f|04	d.yak	Light	FALSE	0	0.834106
2021-10-08_17-58-44_214e2f|06	d.sec	Light	FALSE	0.0565338	0.629286
2021-10-08_17-58-44_214e2f|07	d.sim	Light	TRUE	0.324374	0.310473
2021-10-08_17-58-44_214e2f|08	d.sim	Light	FALSE	0.285449	0.36608
2021-10-08_17-58-44_214e2f|09	d.sim	Light	TRUE	0.610751	0.189064
2021-10-08_17-58-44_214e2f|10	d.sim	Light	FALSE	0.336423	0.214087
2021-10-08_17-58-44_214e2f|11	d.mel	Light	FALSE	0.660797	0.190918
2021-10-08_17-58-44_214e2f|12	d.mel	Light	TRUE	0.247451	0.459685
2021-10-08_17-58-44_214e2f|13	d.mel	Light	FALSE	0.694161	0.139944
2021-10-08_17-58-44_214e2f|14	d.mel	Light	TRUE	0.734013	0.130677
2021-10-08_17-58-44_214e2f|15	d.ere	Light	FALSE	0.200185	0.179796
2021-10-08_17-58-44_214e2f|16	d.ere	Light	TRUE	0.618165	0.137164
2021-10-08_17-58-44_214e2f|17	d.ere	Light	FALSE	0.517146	0.118628
2021-10-08_17-58-44_214e2f|18	d.ere	Light	TRUE	0.584801	0.110287
2021-10-08_17-58-44_214e2f|19	d.ere	Light	FALSE	0.518072	0.148285
2021-10-08_17-59-33_216117|01	d.yak	Light	TRUE	0	0.906395
2021-10-08_17-59-33_216117|02	d.yak	Light	FALSE	0	0.914736
2021-10-08_17-59-33_216117|03	d.yak	Light	TRUE	0	0.952734
2021-10-08_17-59-33_216117|04	d.yak	Light	FALSE	0	0.962002
2021-10-08_17-59-33_216117|07	d.sim	Light	TRUE	0.212234	0.447637
2021-10-08_17-59-33_216117|08	d.sim	Light	FALSE	0.179796	0.384615
2021-10-08_17-59-33_216117|09	d.sim	Light	TRUE	0.575533	0.244671
2021-10-08_17-59-33_216117|10	d.sim	Light	FALSE	0	0.573679
2021-10-08_17-59-33_216117|11	d.sim	Light	FALSE	0.309546	0.269694
2021-10-08_17-59-33_216117|13	d.sim	Light	FALSE	0.128823	0.522706
2021-10-08_17-59-33_216117|14	d.mel	Light	TRUE	0.936052	0.0370714
2021-10-08_17-59-33_216117|15	d.mel	Light	FALSE	0.651529	0.199259
2021-10-08_17-59-33_216117|16	d.mel	Light	TRUE	0.582947	0.186284
2021-10-08_17-59-33_216117|17	d.mel	Light	FALSE	0.653383	0.199259
2021-10-08_17-59-33_216117|18	d.vir	Light	TRUE	0.266234	0.48423
2021-10-08_17-59-33_216117|20	d.vir	Light	TRUE	0.807978	0.1141
2021-10-08_18-00-32_231d6d|01	d.yak	Light	TRUE	0	0.825765
2021-10-08_18-00-32_231d6d|02	d.yak	Light	FALSE	0	0.835032
2021-10-08_18-00-32_231d6d|03	d.ere	Light	TRUE	0.133953	0.36
2021-10-08_18-00-32_231d6d|04	d.ere	Light	FALSE	0.101946	0.333642
2021-10-08_18-00-32_231d6d|05	d.sec	Light	TRUE	0.047266	0.707136
2021-10-08_18-00-32_231d6d|06	d.sec	Light	FALSE	0	0.845227
2021-10-08_18-00-32_231d6d|07	d.sim	Light	TRUE	0.299351	0.315107
2021-10-08_18-00-32_231d6d|08	d.sim	Light	FALSE	0.311399	0.383689
2021-10-08_18-00-32_231d6d|09	d.sim	Light	TRUE	0.136237	0.457831
2021-10-08_18-00-32_231d6d|10	d.sim	Light	FALSE	0.502317	0.201112
2021-10-08_18-00-32_231d6d|11	d.mel	Light	FALSE	0.557924	0.179796
2021-10-08_18-00-32_231d6d|13	d.mel	Light	FALSE	0.313253	0.381835
2021-10-08_18-00-32_231d6d|14	d.mel	Light	TRUE	0.826691	0.0834106
2021-10-08_18-00-32_231d6d|16	d.vir	Light	TRUE	0.683967	0.149212
2021-10-08_18-00-32_231d6d|17	d.yak	Light	FALSE	0	0.933272
2021-10-08_18-00-32_231d6d|18	d.yak	Light	TRUE	0	0.977757
2021-10-08_18-00-32_231d6d|19	d.yak	Light	FALSE	0.121409	0.734013
2021-10-08_18-01-37_26223c|01	d.yak	Light	TRUE	0	0.898981
2021-10-08_18-01-37_26223c|02	d.yak	Light	FALSE	0	0.859129
2021-10-08_18-01-37_26223c|03	d.wil	Light	TRUE	0.49861	0.177943
2021-10-08_18-01-37_26223c|04	d.wil	Light	FALSE	0.428174	0.212234
2021-10-08_18-01-37_26223c|05	d.sec	Light	TRUE	0	0.834106
2021-10-08_18-01-37_26223c|06	d.sec	Light	FALSE	0	0.750695
2021-10-08_18-01-37_26223c|07	d.sim	Light	TRUE	0.573679	0.177943
2021-10-08_18-01-37_26223c|08	d.sim	Light	FALSE	0.470806	0.315107
2021-10-08_18-01-37_26223c|09	d.sim	Light	TRUE	0.311399	0.321594
2021-10-08_18-01-37_26223c|10	d.sim	Light	FALSE	0.28823	0.291937
2021-10-08_18-01-37_26223c|11	d.mel	Light	FALSE	0.713624	0.162187
2021-10-08_18-01-37_26223c|12	d.mel	Light	TRUE	0.721038	0.160334
2021-10-08_18-01-37_26223c|13	d.mel	Light	FALSE	0.201112	0.49861
2021-10-08_18-01-37_26223c|14	d.mel	Light	TRUE	0.866543	0.0500463
2021-10-08_18-01-37_26223c|17	d.ere	Light	FALSE	0.495829	0.21038
2021-10-08_18-01-37_26223c|20	d.ere	Light	TRUE	0.478221	0.145505
2021-10-08_18-02-21_2074c8|01	d.yak	Light	TRUE	0	0.806302
2021-10-08_18-02-21_2074c8|04	d.yak	Light	FALSE	0	0.954588
2021-10-08_18-02-21_2074c8|05	d.sec	Light	TRUE	0.060241	0.664504
2021-10-08_18-02-21_2074c8|06	d.sec	Light	FALSE	0	0.821131
2021-10-08_18-02-21_2074c8|09	d.sim	Light	TRUE	0.289157	0.379055
2021-10-08_18-02-21_2074c8|10	d.sim	Light	FALSE	0.489342	0.248378
2021-10-08_18-02-21_2074c8|11	d.mel	Light	FALSE	0.26506	0.451344
2021-10-08_18-02-21_2074c8|12	d.mel	Light	TRUE	0.824838	0.0620945
2021-10-08_18-02-21_2074c8|13	d.mel	Light	FALSE	0.558851	0.234476
2021-10-08_18-02-21_2074c8|14	d.mel	Light	TRUE	0.894347	0.0398517
2021-10-08_18-02-21_2074c8|15	d.wil	Light	FALSE	0.279889	0.390176
2021-10-08_18-02-21_2074c8|16	d.wil	Light	TRUE	0.458758	0.252085
2021-10-08_18-02-21_2074c8|17	d.wil	Light	FALSE	0.339203	0.367933
2021-10-08_18-02-21_2074c8|19	d.ere	Light	FALSE	0.390176	0.276182
2021-10-08_18-03-54_24787b|01	d.yak	Light	TRUE	0	0.675626
2021-10-08_18-03-54_24787b|02	d.yak	Light	FALSE	0	0.86469
2021-10-08_18-03-54_24787b|04	d.ere	Light	FALSE	0.523633	0.149212
2021-10-08_18-03-54_24787b|05	d.sec	Light	TRUE	0.0620945	0.71177
2021-10-08_18-03-54_24787b|06	d.sec	Light	FALSE	0.130677	0.702502
2021-10-08_18-03-54_24787b|07	d.sim	Light	TRUE	0.363299	0.219648
2021-10-08_18-03-54_24787b|08	d.sim	Light	FALSE	0.730306	0.120482
2021-10-08_18-03-54_24787b|09	d.sim	Light	TRUE	0.512512	0.279889
2021-10-08_18-03-54_24787b|10	d.sim	Light	FALSE	0.0444856	0.620019
2021-10-08_18-03-54_24787b|11	d.mel	Light	FALSE	0.689527	0.190918
2021-10-08_18-03-54_24787b|12	d.mel	Light	TRUE	0.101019	0.697868
2021-10-08_18-03-54_24787b|13	d.mel	Light	FALSE	0.58202	0.206673
2021-10-08_18-03-54_24787b|14	d.mel	Light	TRUE	0.559778	0.362373
2021-10-08_18-03-54_24787b|16	d.vir	Light	TRUE	0.432808	0.283596
2021-10-08_18-03-54_24787b|17	d.yak	Light	FALSE	0	0.849861
2021-10-08_18-03-54_24787b|19	d.wil	Light	FALSE	0.44949	0.355885
2021-10-08_18-03-54_24787b|20	d.wil	Light	TRUE	0.18721	0.554217
2021-10-08_18-03-57_22982f|02	d.yak	Light	FALSE	0	0.87025
2021-10-08_18-03-57_22982f|03	d.yak	Light	TRUE	0.167748	0.681186
2021-10-08_18-03-57_22982f|04	d.yak	Light	FALSE	0	0.887859
2021-10-08_18-03-57_22982f|05	d.sec	Light	TRUE	0	0.941613
2021-10-08_18-03-57_22982f|06	d.sec	Light	FALSE	0.16126	0.608897
2021-10-08_18-03-57_22982f|07	d.sim	Light	TRUE	0.440222	0.200185
2021-10-08_18-03-57_22982f|08	d.sim	Light	FALSE	0.0991659	0.542169
2021-10-08_18-03-57_22982f|09	d.sim	Light	TRUE	0	0.696942
2021-10-08_18-03-57_22982f|10	d.sim	Light	FALSE	0.337349	0.308619
2021-10-08_18-03-57_22982f|11	d.mel	Light	FALSE	0.581094	0.13531
2021-10-08_18-03-57_22982f|12	d.mel	Light	TRUE	0.851715	0.0500463
2021-10-08_18-03-57_22982f|13	d.mel	Light	FALSE	0.621872	0.228916
2021-10-08_18-03-57_22982f|14	d.mel	Light	TRUE	0.8443	0.0861909
2021-10-08_18-03-57_22982f|15	d.vir	Light	FALSE	0.790547	0.113068
2021-10-08_18-03-57_22982f|16	d.vir	Light	TRUE	0.774373	0.169916
2021-10-08_18-03-57_22982f|17	d.yak	Light	FALSE	0	0.865616
2021-10-08_18-03-57_22982f|18	d.yak	Light	TRUE	0	0.958295
2021-10-08_18-03-57_22982f|19	d.yak	Light	FALSE	0.034291	0.591288
2021-10-08_18-03-57_22982f|20	d.yak	Light	TRUE	0	0.97405
2021-10-13_18-06-03_246f60|01	d.mel	Light	TRUE	0.889713	0.0435589
2021-10-13_18-06-03_246f60|02	d.mel	Light	FALSE	0.548656	0.212234
2021-10-13_18-06-03_246f60|03	d.sim	Light	TRUE	0.157553	0.52734
2021-10-13_18-06-03_246f60|04	d.sim	Light	FALSE	0.680259	0.107507
2021-10-13_18-06-03_246f60|07	d.yak	Light	TRUE	0	0.936052
2021-10-13_18-06-03_246f60|08	d.yak	Light	FALSE	0	0.89342
2021-10-13_18-06-03_246f60|10	d.vir	Light	FALSE	0.74397	0.106679
2021-10-13_18-06-03_246f60|11	d.sec	Light	FALSE	0.118628	0.521779
2021-10-13_18-06-03_246f60|13	d.sec	Light	FALSE	0.149212	0.609824
2021-10-13_18-06-03_246f60|14	d.sec	Light	TRUE	0	0.757183
2021-10-13_18-06-03_246f60|15	d.wil	Light	FALSE	0.291937	0.369787
2021-10-13_18-06-03_246f60|16	d.wil	Light	TRUE	0.568119	0.2076
2021-10-13_18-06-03_246f60|17	d.ere	Light	FALSE	0.101019	0.367933
2021-10-13_18-06-03_246f60|18	d.ere	Light	TRUE	0.312326	0.257646
2021-10-13_18-06-03_246f60|20	d.vir	Light	TRUE	0.594243	0.162488
2021-10-13_18-06-49_223562|01	d.mel	Light	TRUE	0.873957	0.0630213
2021-10-13_18-06-49_223562|02	d.mel	Light	FALSE	0.515292	0.237257
2021-10-13_18-06-49_223562|04	d.mel	Light	FALSE	0.120482	0.534754
2021-10-13_18-06-49_223562|08	d.yak	Light	FALSE	0.0954588	0.745134
2021-10-13_18-06-49_223562|09	d.vir	Light	TRUE	0.172382	0.555144
2021-10-13_18-06-49_223562|10	d.vir	Light	FALSE	0.808156	0.068582
2021-10-13_18-06-49_223562|11	d.sec	Light	FALSE	0	0.895273
2021-10-13_18-06-49_223562|12	d.sec	Light	TRUE	0.0454124	0.264133
2021-10-13_18-06-49_223562|13	d.sec	Light	FALSE	0	0.735867
2021-10-13_18-06-49_223562|14	d.sec	Light	TRUE	0.0315107	0.750695
2021-10-13_18-06-49_223562|16	d.wil	Light	TRUE	0.157553	0.510658
2021-10-13_18-06-49_223562|17	d.ere	Light	FALSE	0.147359	0.42076
2021-10-13_18-06-49_223562|19	d.ere	Light	FALSE	0.337349	0.244671
2021-10-13_18-08-45_216117|01	d.mel	Light	TRUE	0.621872	0.248378
2021-10-13_18-08-45_216117|02	d.mel	Light	FALSE	0.588508	0.252085
2021-10-13_18-08-45_216117|03	d.sim	Light	TRUE	0.266914	0.350324
2021-10-13_18-08-45_216117|04	d.sim	Light	FALSE	0.160334	0.489342
2021-10-13_18-08-45_216117|07	d.yak	Light	TRUE	0	0.914736
2021-10-13_18-08-45_216117|08	d.yak	Light	FALSE	0.0305839	0.773865
2021-10-13_18-08-45_216117|10	d.vir	Light	FALSE	0.759963	0.119555
2021-10-13_18-08-45_216117|11	d.sec	Light	FALSE	0.220575	0.561631
2021-10-13_18-08-45_216117|13	d.sec	Light	FALSE	0.538462	0.267841
2021-10-13_18-08-45_216117|14	d.sec	Light	TRUE	0.279889	0.431881
2021-10-13_18-08-45_216117|15	d.ere	Light	FALSE	0.68582	0.131603
2021-10-13_18-08-45_216117|16	d.ere	Light	TRUE	0.65987	0.100093
2021-10-13_18-08-45_216117|17	d.ere	Light	FALSE	0.771084	0.133457
2021-10-13_18-08-45_216117|18	d.ere	Light	TRUE	0.55329	0.166821
2021-10-13_18-08-45_216117|20	d.sec	Light	TRUE	0.130677	0.613531
2021-10-13_18-09-26_231d6d|01	d.mel	Light	TRUE	0.677479	0.286376
2021-10-13_18-09-26_231d6d|02	d.mel	Light	FALSE	0	0.977667
2021-10-13_18-09-26_231d6d|03	d.mel	Light	TRUE	0.433735	0.238184
2021-10-13_18-09-26_231d6d|04	d.mel	Light	FALSE	0.658017	0.212234
2021-10-13_18-09-26_231d6d|07	d.yak	Light	TRUE	0	0.882298
2021-10-13_18-09-26_231d6d|08	d.yak	Light	FALSE	0	0.875811
2021-10-13_18-09-26_231d6d|09	d.vir	Light	TRUE	0.804267	0.142857
2021-10-13_18-09-26_231d6d|10	d.vir	Light	FALSE	0.874884	0.0491196
2021-10-13_18-09-26_231d6d|11	d.sec	Light	FALSE	0.195551	0.552363
2021-10-13_18-09-26_231d6d|13	d.sec	Light	FALSE	0	0.811863
2021-10-13_18-09-26_231d6d|14	d.sec	Light	TRUE	0	0.746061
2021-10-13_18-09-26_231d6d|15	d.ere	Light	FALSE	0.159407	0.447637
2021-10-13_18-09-26_231d6d|16	d.ere	Light	TRUE	0	0.644115
2021-10-13_18-09-26_231d6d|19	d.ere	Light	FALSE	0	1
2021-10-13_18-09-26_231d6d|20	d.ere	Light	TRUE	0.310473	0.398517
2021-10-13_18-12-25_22982f|01	d.mel	Light	TRUE	0.272475	0.566265
2021-10-13_18-12-25_22982f|02	d.mel	Light	FALSE	0.369787	0.31418
2021-10-13_18-12-25_22982f|04	d.mel	Light	FALSE	0.578313	0.246525
2021-10-13_18-12-25_22982f|07	d.yak	Light	TRUE	0	0.86747
2021-10-13_18-12-25_22982f|08	d.yak	Light	FALSE	0	0.845227
2021-10-13_18-12-25_22982f|09	d.vir	Light	TRUE	0.435589	0.235403
2021-10-13_18-12-25_22982f|11	d.sec	Light	FALSE	0.23911	0.337349
2021-10-13_18-12-25_22982f|13	d.sec	Light	FALSE	0.31418	0.421687
2021-10-13_18-12-25_22982f|15	d.ere	Light	FALSE	0.0593142	0.441149
2021-10-13_18-12-25_22982f|16	d.ere	Light	TRUE	0.644115	0.166821
2021-10-13_18-12-25_22982f|17	d.ere	Light	FALSE	0.374421	0.231696
2021-10-13_18-12-25_22982f|18	d.ere	Light	TRUE	0.194625	0.272475
2021-10-13_18-12-25_22982f|19	d.ere	Light	FALSE	0.534754	0.227062
2021-10-13_18-12-25_22982f|20	d.ere	Light	TRUE	0.635774	0.166821
2021-10-13_18-14-49_24787b|01	d.mel	Light	TRUE	0.923077	0.0518999
2021-10-13_18-14-49_24787b|02	d.mel	Light	FALSE	0.639481	0.175162
2021-10-13_18-14-49_24787b|03	d.sim	Light	TRUE	0.439296	0.280816
2021-10-13_18-14-49_24787b|04	d.sim	Light	FALSE	0.379055	0.270621
2021-10-13_18-14-49_24787b|07	d.yak	Light	TRUE	0.136237	0.739574
2021-10-13_18-14-49_24787b|08	d.yak	Light	FALSE	0	0.940686
2021-10-13_18-14-49_24787b|09	d.sec	Light	TRUE	0.211307	0.487488
2021-10-13_18-14-49_24787b|10	d.sec	Light	FALSE	0.413346	0.362373
2021-10-13_18-14-49_24787b|11	d.sec	Light	FALSE	0.690454	0.0824838
2021-10-13_18-14-49_24787b|12	d.sec	Light	TRUE	0.451344	0.303985
2021-10-13_18-14-49_24787b|14	d.sec	Light	TRUE	0.49861	0.316033
2021-10-13_18-14-49_24787b|15	d.ere	Light	FALSE	0	0.60797
2021-10-13_18-14-49_24787b|16	d.ere	Light	TRUE	0.372567	0.335496
2021-10-13_18-14-49_24787b|17	d.ere	Light	FALSE	0.696015	0.0806302
2021-10-13_18-14-49_24787b|18	d.ere	Light	TRUE	0.112141	0.335496
2021-10-13_18-14-49_24787b|19	d.ere	Light	FALSE	0.337349	0.234476
2021-10-13_18-14-49_24787b|20	d.ere	Light	TRUE	0.391103	0.220575
2021-10-13_18-15-36_2074c8|01	d.sim	Light	TRUE	0.400371	0.260426
2021-10-13_18-15-36_2074c8|02	d.sim	Light	FALSE	0.484708	0.243744
2021-10-13_18-15-36_2074c8|04	d.sim	Light	FALSE	0.661724	0.119555
2021-10-13_18-15-36_2074c8|09	d.sec	Light	TRUE	0.390176	0.409639
2021-10-13_18-15-36_2074c8|10	d.sec	Light	FALSE	0	0.724745
2021-10-13_18-15-36_2074c8|11	d.sec	Light	FALSE	0.172382	0.638554
2021-10-13_18-15-36_2074c8|12	d.sec	Light	TRUE	0.168675	0.512512
2021-10-13_18-15-36_2074c8|13	d.sec	Light	FALSE	0.31418	0.359592
2021-10-13_18-15-36_2074c8|14	d.sec	Light	TRUE	0.235403	0.352178
2021-10-13_18-15-36_2074c8|15	d.ere	Light	FALSE	0.781279	0.0880445
2021-10-13_18-15-36_2074c8|17	d.ere	Light	FALSE	0.455978	0.130677
2021-10-13_18-15-36_2074c8|19	d.ere	Light	FALSE	0.381835	0.214087
2021-10-13_18-15-36_2074c8|20	d.ere	Light	TRUE	0	0.613531
2021-10-13_18-16-18_26223c|01	d.sim	Light	TRUE	0.587581	0.113994
2021-10-13_18-16-18_26223c|02	d.sim	Light	FALSE	0.544022	0.303058
2021-10-13_18-16-18_26223c|03	d.sim	Light	TRUE	0.749768	0.125116
2021-10-13_18-16-18_26223c|04	d.sim	Light	FALSE	0.663577	0.203892
2021-10-13_18-16-18_26223c|07	d.yak	Light	TRUE	0.0639481	0.649676
2021-10-13_18-16-18_26223c|08	d.yak	Light	FALSE	0	0.937905
2021-10-13_18-16-18_26223c|09	d.sec	Light	TRUE	0.156627	0.601483
2021-10-13_18-16-18_26223c|10	d.sec	Light	FALSE	0.257646	0.383689
2021-10-13_18-16-18_26223c|11	d.sec	Light	FALSE	0.294717	0.379981
2021-10-13_18-16-18_26223c|12	d.sec	Light	TRUE	0.561631	0.260426
2021-10-13_18-16-18_26223c|14	d.sec	Light	TRUE	0.0444856	0.566265
2021-10-13_18-16-18_26223c|15	d.ere	Light	FALSE	0.649676	0.18165
2021-10-13_18-16-18_26223c|16	d.ere	Light	TRUE	0.292864	0.252085
2021-10-13_18-16-18_26223c|17	d.ere	Light	FALSE	0.329008	0.364226
2021-10-13_18-16-18_26223c|18	d.ere	Light	TRUE	0.563485	0.170528
2021-10-13_18-17-14_214e2f|01	d.sim	Light	TRUE	0.544949	0.196478
2021-10-13_18-17-14_214e2f|02	d.sim	Light	FALSE	0.587581	0.151066
2021-10-13_18-17-14_214e2f|03	d.sim	Light	TRUE	0	0.538462
2021-10-13_18-17-14_214e2f|04	d.sim	Light	FALSE	0.581094	0.118628
2021-10-13_18-17-14_214e2f|05	d.yak	Light	TRUE	0	0.873031
2021-10-13_18-17-14_214e2f|06	d.yak	Light	FALSE	0.0787766	0.728452
2021-10-13_18-17-14_214e2f|07	d.sec	Light	TRUE	0.328082	0.417053
2021-10-13_18-17-14_214e2f|08	d.sec	Light	FALSE	0.252085	0.346617
2021-10-13_18-17-14_214e2f|09	d.sec	Light	TRUE	0.0769231	0.694161
2021-10-13_18-17-14_214e2f|10	d.sec	Light	FALSE	0.274328	0.349398
2021-10-13_18-17-14_214e2f|11	d.sec	Light	FALSE	0.0973123	0.645042
2021-10-13_18-17-14_214e2f|12	d.sec	Light	TRUE	0.237257	0.507878
2021-10-13_18-17-14_214e2f|13	d.wil	Light	FALSE	0.484708	0.350324
2021-10-13_18-17-14_214e2f|14	d.wil	Light	TRUE	0.500463	0.228916
2021-10-13_18-28-17_164062|01	d.mel	Light	TRUE	0.706209	0.169601
2021-10-13_18-28-17_164062|02	d.mel	Light	FALSE	0.189991	0.52456
2021-10-13_18-28-17_164062|03	d.sim	Light	TRUE	0.736793	0.202039
2021-10-13_18-28-17_164062|04	d.sim	Light	FALSE	0.246525	0.450417
2021-10-13_18-28-17_164062|08	d.yak	Light	FALSE	0	0.741427
2021-10-13_18-28-17_164062|09	d.vir	Light	TRUE	0.861909	0.0639481
2021-10-13_18-28-17_164062|10	d.vir	Light	FALSE	0.898054	0.0732159
2021-10-13_18-28-17_164062|11	d.sec	Light	FALSE	0	0.861909
2021-10-13_18-28-17_164062|12	d.sec	Light	TRUE	0.261353	0.450417
2021-10-13_18-28-17_164062|13	d.sec	Light	FALSE	0.279889	0.55607
2021-10-13_18-28-17_164062|14	d.sec	Light	TRUE	0.358665	0.407785
2021-10-13_18-28-17_164062|16	d.ere	Light	TRUE	0.0565338	0.44393
2021-10-13_18-28-17_164062|17	d.ere	Light	FALSE	0.354958	0.219648
2021-10-13_18-28-17_164062|18	d.ere	Light	TRUE	0.237257	0.308619
2021-10-13_18-28-17_164062|19	d.ere	Light	FALSE	0.519926	0.170528
2021-10-13_18-28-17_164062|20	d.ere	Light	TRUE	0.292864	0.412419
2021-10-21_13-23-58_246f60|01	d.wil	Light	TRUE	0.291937	0.323448
2021-10-21_13-23-58_246f60|02	d.wil	Light	FALSE	0.330862	0.39481
2021-10-21_13-23-58_246f60|04	d.wil	Light	FALSE	0.452271	0.298424
2021-10-21_13-23-58_246f60|06	d.vir	Light	FALSE	0.704082	0.0974026
2021-10-21_13-23-58_246f60|07	d.vir	Light	TRUE	0.854495	0.0852641
2021-10-21_13-23-58_246f60|08	d.vir	Light	FALSE	0.42354	0.293791
2021-10-21_13-23-58_246f60|13	d.mel	Light	FALSE	0.672845	0.164968
2021-10-21_13-23-58_246f60|14	d.mel	Light	TRUE	0.614458	0.139018
2021-10-21_13-23-58_246f60|15	d.sim	Light	FALSE	0.276182	0.316033
2021-10-21_13-23-58_246f60|16	d.sim	Light	TRUE	0.516219	0.245598
2021-10-21_13-23-58_246f60|17	d.ere	Light	FALSE	0.189991	0.382762
2021-10-21_13-23-58_246f60|18	d.ere	Light	TRUE	0.399444	0.326228
2021-10-21_13-23-58_246f60|19	d.vir	Light	FALSE	0.608897	0.199259
2021-10-21_13-23-58_246f60|20	d.vir	Light	TRUE	0.557924	0.308619
2021-10-21_13-24-41_216117|01	d.wil	Light	TRUE	0.330862	0.310473
2021-10-21_13-24-41_216117|02	d.wil	Light	FALSE	0.247451	0.312326
2021-10-21_13-24-41_216117|03	d.vir	Light	TRUE	0.834106	0.0861909
2021-10-21_13-24-41_216117|04	d.vir	Light	FALSE	0.861909	0.068582
2021-10-21_13-24-41_216117|06	d.vir	Light	FALSE	0.783133	0.0861909
2021-10-21_13-24-41_216117|07	d.vir	Light	TRUE	0.81457	0.137181
2021-10-21_13-24-41_216117|08	d.vir	Light	FALSE	0.757183	0.0908248
2021-10-21_13-24-41_216117|13	d.mel	Light	FALSE	0.625579	0.194625
2021-10-21_13-24-41_216117|14	d.mel	Light	TRUE	0.878591	0.0481928
2021-10-21_13-24-41_216117|16	d.sec	Light	TRUE	0.317887	0.290083
2021-10-21_13-24-41_216117|17	d.ere	Light	FALSE	0.612604	0.217794
2021-10-21_13-24-41_216117|18	d.ere	Light	TRUE	0.523633	0.191844
2021-10-21_13-24-41_216117|19	d.mel	Light	FALSE	0.456905	0.301205
2021-10-21_13-24-41_216117|20	d.mel	Light	TRUE	0.897127	0.0407785
2021-10-21_13-25-22_231d6d|01	d.wil	Light	TRUE	0.797034	0.112141
2021-10-21_13-25-22_231d6d|02	d.wil	Light	FALSE	0.341057	0.228916
2021-10-21_13-25-22_231d6d|04	d.vir	Light	FALSE	0.895492	0.0717213
2021-10-21_13-25-22_231d6d|05	d.vir	Light	TRUE	0.622799	0.23355
2021-10-21_13-25-22_231d6d|06	d.vir	Light	FALSE	0.569045	0.0787766
2021-10-21_13-25-22_231d6d|11	d.mel	Light	FALSE	0.723818	0.1557
2021-10-21_13-25-22_231d6d|13	d.sim	Light	FALSE	0.753475	0.0898981
2021-10-21_13-25-22_231d6d|14	d.sim	Light	TRUE	0	0.885079
2021-10-21_13-25-22_231d6d|15	d.sec	Light	FALSE	0.286376	0.400371
2021-10-21_13-25-22_231d6d|16	d.sec	Light	TRUE	0	0.613531
2021-10-21_13-25-22_231d6d|17	d.yak	Light	FALSE	0	0.822057
2021-10-21_13-25-22_231d6d|18	d.yak	Light	TRUE	0	0.894347
2021-10-21_13-26-26_164062|01	d.wil	Light	TRUE	0.480074	0.324374
2021-10-21_13-26-26_164062|02	d.wil	Light	FALSE	0.435589	0.332715
2021-10-21_13-26-26_164062|03	d.vir	Light	TRUE	0.566265	0.240964
2021-10-21_13-26-26_164062|04	d.vir	Light	FALSE	0.834106	0.0963855
2021-10-21_13-26-26_164062|05	d.vir	Light	TRUE	0.871177	0.0843373
2021-10-21_13-26-26_164062|06	d.vir	Light	FALSE	0.8443	0.0824838
2021-10-21_13-26-26_164062|07	d.vir	Light	TRUE	0.554217	0.437442
2021-10-21_13-26-26_164062|08	d.vir	Light	FALSE	0.828545	0.081557
2021-10-21_13-26-26_164062|13	d.mel	Light	FALSE	0.549583	0.164968
2021-10-21_13-26-26_164062|14	d.mel	Light	TRUE	0.675626	0.1557
2021-10-21_13-26-26_164062|15	d.sec	Light	FALSE	0.0787766	0.68304
2021-10-21_13-26-26_164062|16	d.sec	Light	TRUE	0.130677	0.60241
2021-10-21_13-26-26_164062|17	d.yak	Light	FALSE	0.0852641	0.720111
2021-10-21_13-26-26_164062|18	d.yak	Light	TRUE	0	0.910102
2021-10-21_13-27-10_22982f|01	d.wil	Light	TRUE	0.267841	0.387396
2021-10-21_13-27-10_22982f|02	d.wil	Light	FALSE	0.455051	0.291937
2021-10-21_13-27-10_22982f|05	d.vir	Light	TRUE	0.783133	0.101019
2021-10-21_13-27-10_22982f|06	d.vir	Light	FALSE	0.835032	0.0667285
2021-10-21_13-27-10_22982f|11	d.mel	Light	FALSE	0.578313	0.174235
2021-10-21_13-27-10_22982f|12	d.mel	Light	TRUE	0.879518	0.0667285
2021-10-21_13-27-10_22982f|13	d.sim	Light	FALSE	0.432808	0.322521
2021-10-21_13-27-10_22982f|16	d.sec	Light	TRUE	0	0.696015
2021-10-21_13-27-10_22982f|17	d.yak	Light	FALSE	0	0.943466
2021-10-21_13-27-10_22982f|18	d.yak	Light	TRUE	0	0.921223
2021-10-21_13-30-15_2074c8|01	d.wil	Light	TRUE	0.652456	0.137164
2021-10-21_13-30-15_2074c8|02	d.wil	Light	FALSE	0.34013	0.311399
2021-10-21_13-30-15_2074c8|03	d.vir	Light	TRUE	0.548656	0.272475
2021-10-21_13-30-15_2074c8|04	d.vir	Light	FALSE	0.68304	0.121409
2021-10-21_13-30-15_2074c8|06	d.vir	Light	FALSE	0.649676	0.16126
2021-10-21_13-30-15_2074c8|11	d.mel	Light	FALSE	0.570899	0.152919
2021-10-21_13-30-15_2074c8|12	d.mel	Light	TRUE	0.809082	0.118628
2021-10-21_13-30-15_2074c8|13	d.sim	Light	FALSE	0.328082	0.309546
2021-10-21_13-30-15_2074c8|14	d.sim	Light	TRUE	0.274328	0.379055
2021-10-21_13-30-15_2074c8|17	d.yak	Light	FALSE	0.0417053	0.745134
2021-10-21_13-32-02_24787b|01	d.wil	Light	TRUE	0.427247	0.325301
2021-10-21_13-32-02_24787b|02	d.wil	Light	FALSE	0.639481	0.242817
2021-10-21_13-32-02_24787b|03	d.vir	Light	TRUE	0.471733	0.227989
2021-10-21_13-32-02_24787b|04	d.vir	Light	FALSE	0.42076	0.23355
2021-10-21_13-32-02_24787b|06	d.vir	Light	FALSE	0.610751	0.153846
2021-10-21_13-32-02_24787b|07	d.vir	Light	TRUE	0.464319	0.337349
2021-10-21_13-32-02_24787b|08	d.vir	Light	FALSE	0.805375	0.0982391
2021-10-21_13-32-02_24787b|13	d.mel	Light	FALSE	0.746988	0.111214
2021-10-21_13-32-02_24787b|14	d.mel	Light	TRUE	0.767377	0.125116
2021-10-21_13-32-02_24787b|15	d.sec	Light	FALSE	0	0.643188
2021-10-21_13-32-02_24787b|17	d.yak	Light	FALSE	0.0278035	0.799815
2021-10-21_13-32-02_24787b|18	d.yak	Light	TRUE	0	0.875811
2021-10-21_13-37-48_26223c|02	d.wil	Light	FALSE	0.509731	0.277108
2021-10-21_13-37-48_26223c|03	d.vir	Light	TRUE	0.220779	0.379406
2021-10-21_13-37-48_26223c|04	d.vir	Light	FALSE	0.686747	0.140871
2021-10-21_13-37-48_26223c|06	d.vir	Light	FALSE	0.240037	0.104727
2021-10-21_13-37-48_26223c|07	d.vir	Light	TRUE	0.873031	0.0574606
2021-10-21_13-37-48_26223c|08	d.vir	Light	FALSE	0.506951	0.293791
2021-10-21_13-37-48_26223c|13	d.mel	Light	FALSE	0.578313	0.26228
2021-10-21_13-37-48_26223c|14	d.mel	Light	TRUE	0.620945	0.116775
2021-10-21_13-37-48_26223c|15	d.ere	Light	FALSE	0.430955	0.193698
2021-10-21_13-37-48_26223c|17	d.vir	Light	FALSE	0.848007	0.0917516
2021-10-21_13-37-48_26223c|19	d.vir	Light	FALSE	0.683099	0.118545
2021-10-21_13-40-04_214e2f|01	d.wil	Light	TRUE	0.179796	0.362373
2021-10-21_13-40-04_214e2f|02	d.wil	Light	FALSE	0.265987	0.552363
2021-10-21_13-40-04_214e2f|09	d.mel	Light	TRUE	0.822057	0.094532
2021-10-21_13-40-04_214e2f|10	d.mel	Light	FALSE	0.569045	0.220575
2021-10-21_13-40-04_214e2f|11	d.mel	Light	FALSE	0.202039	0.545876
2021-10-21_13-40-04_214e2f|12	d.mel	Light	TRUE	0.892493	0.047266
2021-10-21_13-40-04_214e2f|13	d.sim	Light	FALSE	0.523633	0.278962
2021-10-21_13-40-04_214e2f|14	d.sim	Light	TRUE	0.326228	0.354958
2021-10-21_13-40-04_214e2f|15	d.ere	Light	FALSE	0.637627	0.166821
2021-10-21_13-40-04_214e2f|16	d.ere	Light	TRUE	0.636701	0.167748
2021-12-07_17-38-21_21220d|01	d.mel	Light	TRUE	0.435589	0.159407
2021-12-07_17-38-21_21220d|02	d.mel	Light	FALSE	0.494903	0.266914
2021-12-07_17-38-21_21220d|03	d.mel	Light	TRUE	0.42076	0.295644
2021-12-07_17-38-21_21220d|04	d.mel	Light	FALSE	0.0537535	0.821131
2021-12-07_17-38-21_21220d|05	d.mel	Light	TRUE	0	0.464319
2021-12-07_17-38-21_21220d|06	d.mel	Light	FALSE	0	0.853568
2021-12-07_17-38-21_21220d|13	d.wil	Light	FALSE	0.447637	0.296571
2021-12-07_17-38-21_21220d|14	d.wil	Light	TRUE	0.312326	0.492122
2021-12-07_17-38-21_21220d|16	d.wil	Light	TRUE	0.490269	0.325301
2021-12-07_17-38-21_21220d|17	d.wil	Light	FALSE	0.356812	0.341057
2021-12-07_17-38-21_21220d|18	d.wil	Light	TRUE	0.608897	0.204819
2021-12-07_17-39-34_172001|01	d.mel	Light	TRUE	0	0.572753
2021-12-07_17-39-34_172001|02	d.mel	Light	FALSE	0	0.57924
2021-12-07_17-39-34_172001|03	d.mel	Light	TRUE	0.647822	0.220575
2021-12-07_17-39-34_172001|04	d.mel	Light	FALSE	0	0.906395
2021-12-07_17-39-34_172001|05	d.mel	Light	TRUE	0.244671	0.273401
2021-12-07_17-39-34_172001|06	d.mel	Light	FALSE	0	0.902688
2021-12-07_17-39-34_172001|13	d.wil	Light	FALSE	0.594995	0.258573
2021-12-07_17-39-34_172001|14	d.wil	Light	TRUE	0.283596	0.318814
2021-12-07_17-39-34_172001|15	d.wil	Light	FALSE	0.482854	0.308619
2021-12-07_17-39-34_172001|17	d.wil	Light	FALSE	0.409639	0.41798
2021-12-07_17-39-34_172001|18	d.wil	Light	TRUE	0.187384	0.477737
2021-12-07_17-39-34_172001|19	d.wil	Light	FALSE	0.467099	0.29101
2021-12-21_19-47-50_165fee|14	wild_d.mel	Light	TRUE	0	0.723818
2021-12-21_19-47-50_165fee|15	wild_d.mel	Light	FALSE	0.10223	0.797398
2021-12-21_19-47-50_165fee|16	wild_d.mel	Light	TRUE	0	0.728452
2021-12-21_19-47-50_165fee|17	wild_d.mel	Light	FALSE	0	0.917516
2021-12-21_19-47-50_165fee|18	wild_d.mel	Light	TRUE	0	0.630213
2021-12-21_19-47-50_165fee|19	wild_d.mel	Light	FALSE	0	0.84152
2021-12-21_19-47-50_165fee|20	wild_d.mel	Light	TRUE	0	0.903614
2021-12-21_19-48-03_16728c|13	wild_d.mel	Light	FALSE	0.31418	0.362373
2021-12-21_19-48-03_16728c|14	wild_d.mel	Light	TRUE	0.115955	0.554731
2021-12-21_19-48-03_16728c|18	wild_d.mel	Light	TRUE	0.285449	0.316033
2021-12-21_19-48-03_16728c|19	wild_d.mel	Light	FALSE	0.0750695	0.877665
2021-12-21_19-48-03_16728c|20	wild_d.mel	Light	TRUE	0.329935	0.468953
2021-12-21_19-48-06_1939b1|16	wild_d.mel	Light	TRUE	0.58202	0.313253
2021-12-21_19-48-06_1939b1|17	wild_d.mel	Light	FALSE	0.643188	0.2076
2021-12-21_19-48-06_1939b1|18	wild_d.mel	Light	TRUE	0.425394	0.398517
2021-12-21_19-48-06_1939b1|20	wild_d.mel	Light	TRUE	0.378128	0.240964
2021-12-21_19-48-11_164062|15	wild_d.mel	Light	FALSE	0	0.717331
2021-12-21_19-48-11_164062|16	wild_d.mel	Light	TRUE	0.734013	0.131603
2021-12-21_19-48-11_164062|17	wild_d.mel	Light	FALSE	0.260426	0.538462
2021-12-21_19-48-11_164062|19	wild_d.mel	Light	FALSE	0.0713624	0.741427
2021-12-21_19-48-36_214860|17	wild_d.mel	Light	FALSE	0	0.723562
2021-12-21_19-48-36_214860|18	wild_d.mel	Light	TRUE	0.339203	0.359592
2021-12-21_19-48-36_214860|19	wild_d.mel	Light	FALSE	0.0509731	0.935125
2021-12-21_19-48-36_214860|20	wild_d.mel	Light	TRUE	0.0305839	0.780352
2022-02-10_18-22-15_230c1d|01	wild_d.mel	Light	TRUE	0.291937	0.353105
2022-02-10_18-22-15_230c1d|02	wild_d.mel	Light	FALSE	0.0620945	0.578313
2022-02-10_18-22-15_230c1d|03	wild_d.mel	Light	TRUE	0.247451	0.293791
2022-02-10_18-22-15_230c1d|04	wild_d.mel	Light	FALSE	0	0.852641
2022-02-10_18-22-15_230c1d|15	d.mel	Light	FALSE	0.444856	0.249305
2022-02-10_18-22-15_230c1d|16	d.mel	Light	TRUE	0.662651	0.105653
2022-02-10_18-22-15_230c1d|17	d.mel	Light	FALSE	0.260426	0.444856
2022-02-10_18-22-15_230c1d|18	d.mel	Light	TRUE	0.248378	0.142725
2022-02-10_18-22-15_230c1d|19	d.mel	Light	FALSE	0.379981	0.34569
2022-02-10_18-22-15_230c1d|20	d.mel	Light	TRUE	0.404078	0.18443
2022-02-10_18-27-03_1930f8|05	d.mel	Light	TRUE	0.83874	0.0769231
2022-02-10_18-27-03_1930f8|06	d.mel	Light	FALSE	0.362373	0.548656
2022-02-10_18-27-03_1930f8|07	d.mel	Light	TRUE	0.552363	0.157553
2022-02-10_18-27-03_1930f8|08	d.mel	Light	FALSE	0.477294	0.321594
2022-02-10_18-27-03_1930f8|09	d.mel	Light	TRUE	0.906395	0.0648749
2022-02-10_18-27-03_1930f8|10	d.mel	Light	FALSE	0.547729	0.291937
2022-02-10_18-27-03_1930f8|11	wild_d.mel	Light	FALSE	0.0880445	0.765524
2022-02-10_18-27-03_1930f8|12	wild_d.mel	Light	TRUE	0.144578	0.429101
2022-02-10_18-27-03_1930f8|13	wild_d.mel	Light	FALSE	0.151066	0.746988
2022-02-10_18-27-03_1930f8|14	wild_d.mel	Light	TRUE	0.582947	0.385542
2022-02-10_18-30-03_172001|01	d.mel	Light	TRUE	0.635774	0.208526
2022-02-10_18-30-03_172001|02	d.mel	Light	FALSE	0.415199	0.385542
2022-02-10_18-30-03_172001|03	d.mel	Light	TRUE	0.327155	0.303985
2022-02-10_18-30-03_172001|04	d.mel	Light	FALSE	0.44671	0.326228
2022-02-10_18-30-03_172001|15	wild_d.mel	Light	FALSE	0.185357	0.589435
2022-02-10_18-30-03_172001|16	wild_d.mel	Light	TRUE	0	0.768304
2022-02-10_18-30-03_172001|17	wild_d.mel	Light	FALSE	0.2595	0.521779
2022-02-10_18-30-03_172001|18	wild_d.mel	Light	TRUE	0.454124	0.353105
2022-02-10_18-30-03_172001|20	wild_d.mel	Light	TRUE	0.706209	0.190918
2022-02-10_18-33-05_21220d|07	d.mel	Light	TRUE	0.706209	0.250232
2022-02-10_18-33-05_21220d|08	d.mel	Light	FALSE	0.708063	0.218721
2022-02-10_18-33-05_21220d|09	d.mel	Light	TRUE	0.855422	0.0741427
2022-02-10_18-33-05_21220d|10	d.mel	Light	FALSE	0.578168	0.345976
2022-02-10_18-33-05_21220d|11	wild_d.mel	Light	FALSE	0	0.907493
2022-02-10_18-33-05_21220d|13	wild_d.mel	Light	FALSE	0.209453	0.55607
2022-02-10_18-33-05_21220d|14	wild_d.mel	Light	TRUE	0.0287303	0.800741
2022-02-10_18-33-05_21220d|15	wild_d.mel	Light	FALSE	0.197405	0.589435
2022-02-10_18-33-05_21220d|16	wild_d.mel	Light	TRUE	0.784986	0.123262
2022-02-10_18-33-59_216117|01	d.mel	Light	TRUE	0.712303	0.0693802
2022-02-10_18-33-59_216117|02	d.mel	Light	FALSE	0.395737	0.436515
2022-02-10_18-33-59_216117|03	d.mel	Light	TRUE	0.837813	0.120482
2022-02-10_18-33-59_216117|04	d.mel	Light	FALSE	0.287303	0.418906
2022-02-10_18-33-59_216117|05	d.mel	Light	TRUE	0	0.647822
2022-02-10_18-33-59_216117|06	d.mel	Light	FALSE	0.303058	0.515292
2022-02-10_18-33-59_216117|17	wild_d.mel	Light	FALSE	0	0.935125
2022-02-10_18-33-59_216117|18	wild_d.mel	Light	TRUE	0	0.526413
2022-02-10_18-33-59_216117|19	wild_d.mel	Light	FALSE	0.0889713	0.768304
2022-02-10_18-33-59_216117|20	wild_d.mel	Light	TRUE	0.212234	0.428174
2022-02-10_18-34-55_22982f|07	wild_d.mel	Light	TRUE	0.649676	0.182576
2022-02-10_18-34-55_22982f|08	wild_d.mel	Light	FALSE	0	0.81557
2022-02-10_18-34-55_22982f|09	wild_d.mel	Light	TRUE	0.0824838	0.847081
2022-02-10_18-34-55_22982f|10	wild_d.mel	Light	FALSE	0	0.941613
2022-02-10_18-34-55_22982f|11	d.mel	Light	FALSE	0.37164	0.392956
2022-02-10_18-34-55_22982f|13	d.mel	Light	FALSE	0.36608	0.349398
2022-02-10_18-34-55_22982f|15	d.mel	Light	FALSE	0.62836	0.228916
2022-02-10_18-36-01_110cb0|01	wild_d.mel	Light	TRUE	0	0.784986
2022-02-10_18-36-01_110cb0|02	wild_d.mel	Light	FALSE	0	1
2022-02-10_18-36-01_110cb0|03	wild_d.mel	Light	TRUE	0.165894	0.477294
2022-02-10_18-36-01_110cb0|04	wild_d.mel	Light	FALSE	0.283596	0.246525
2022-02-10_18-36-01_110cb0|05	wild_d.mel	Light	TRUE	0.225209	0.319741
2022-02-10_18-36-01_110cb0|06	wild_d.mel	Light	FALSE	0	0.979611
2022-02-10_18-36-01_110cb0|17	d.mel	Light	FALSE	0.632994	0.302132
2022-02-10_18-36-01_110cb0|19	d.mel	Light	FALSE	0.39759	0.42354

## Sheet: FIG2B
id	species	phase	sleep_deprived	sleep_fraction	moving_fraction
2021-11-27_14-28-15_2074c8|05	d.mel	Light	TRUE	0.244671	0.369787
2021-11-27_14-28-15_2074c8|06	d.mel	Light	FALSE	0.309546	0.36608
2021-11-27_14-28-15_2074c8|07	d.sim	Light	TRUE	0.71177	0.0991659
2021-11-27_14-28-15_2074c8|08	d.sim	Light	FALSE	0.44671	0.175162
2021-11-27_14-28-15_2074c8|09	d.sim	Light	TRUE	0.348471	0.360519
2021-11-27_14-28-15_2074c8|10	d.sim	Light	FALSE	0.595922	0.191844
2021-11-27_14-28-15_2074c8|11	d.sec	Light	FALSE	0.109453	0.576119
2021-11-27_14-28-15_2074c8|12	d.sec	Light	TRUE	0.280816	0.431881
2021-11-27_14-28-15_2074c8|13	d.yak	Light	FALSE	0.0583874	0.835959
2021-11-27_14-28-15_2074c8|14	d.yak	Light	TRUE	0.0750695	0.619092
2021-11-27_14-28-15_2074c8|15	d.yak	Light	FALSE	0	0.892493
2021-11-27_14-28-15_2074c8|16	d.yak	Light	TRUE	0	0.772938
2021-11-27_14-28-15_2074c8|17	d.ere	Light	FALSE	0.720111	0.127896
2021-11-27_14-28-15_2074c8|18	d.ere	Light	TRUE	0.331789	0.278962
2021-11-27_14-28-15_2074c8|19	d.ere	Light	FALSE	0.491651	0.174397
2021-11-27_14-28-15_2074c8|20	d.ere	Light	TRUE	0.531047	0.190918
2021-11-27_14-28-22_22982f|03	d.mel	Light	TRUE	0.57924	0.164968
2021-11-27_14-28-22_22982f|04	d.mel	Light	FALSE	0.47544	0.29101
2021-11-27_14-28-22_22982f|05	d.mel	Light	TRUE	0.645042	0.18165
2021-11-27_14-28-22_22982f|06	d.mel	Light	FALSE	0.722892	0.144578
2021-11-27_14-28-22_22982f|07	d.sim	Light	TRUE	0.119555	0.580167
2021-11-27_14-28-22_22982f|09	d.sim	Light	TRUE	0.632067	0.148285
2021-11-27_14-28-22_22982f|10	d.sim	Light	FALSE	0.343837	0.300278
2021-11-27_14-28-22_22982f|11	d.sec	Light	FALSE	0.0583874	0.610751
2021-11-27_14-28-22_22982f|12	d.sec	Light	TRUE	0.14564	0.636364
2021-11-27_14-28-22_22982f|13	d.sec	Light	FALSE	0.141798	0.585728
2021-11-27_14-28-22_22982f|14	d.sec	Light	TRUE	0.0518999	0.620019
2021-11-27_14-28-22_22982f|17	d.yak	Light	FALSE	0	0.847081
2021-11-27_14-28-22_22982f|18	d.yak	Light	TRUE	0.0797034	0.754402
2021-11-27_14-28-22_22982f|19	d.ere	Light	FALSE	0.174235	0.372567
2021-11-27_14-28-22_22982f|20	d.ere	Light	TRUE	0.645968	0.1038
2021-11-27_14-28-26_246f60|04	d.mel	Light	FALSE	0.289157	0.431881
2021-11-27_14-28-26_246f60|05	d.mel	Light	TRUE	0.506024	0.310473
2021-11-27_14-28-26_246f60|06	d.mel	Light	FALSE	0.0389249	0.824838
2021-11-27_14-28-26_246f60|07	d.sim	Light	TRUE	0.308619	0.294717
2021-11-27_14-28-26_246f60|08	d.sim	Light	FALSE	0.212234	0.380908
2021-11-27_14-28-26_246f60|09	d.sec	Light	TRUE	0.832869	0.0492108
2021-11-27_14-28-26_246f60|10	d.sec	Light	FALSE	0.147359	0.479147
2021-11-27_14-28-26_246f60|11	d.sec	Light	FALSE	0.0797034	0.682113
2021-11-27_14-28-26_246f60|12	d.sec	Light	TRUE	0.201112	0.383689
2021-11-27_14-28-26_246f60|13	d.yak	Light	FALSE	0	0.83874
2021-11-27_14-28-26_246f60|14	d.yak	Light	TRUE	0	0.850788
2021-11-27_14-28-26_246f60|17	d.ere	Light	FALSE	0.0963855	0.346617
2021-11-27_14-28-26_246f60|18	d.ere	Light	TRUE	0.295644	0.221501
2021-11-27_14-28-33_223562|05	d.mel	Light	TRUE	0.353105	0.336423
2021-11-27_14-28-33_223562|06	d.mel	Light	FALSE	0.249305	0.437442
2021-11-27_14-28-33_223562|07	d.sim	Light	TRUE	0.165894	0.635774
2021-11-27_14-28-33_223562|08	d.sim	Light	FALSE	0.198332	0.558851
2021-11-27_14-28-33_223562|09	d.sim	Light	TRUE	0.212234	0.352178
2021-11-27_14-28-33_223562|10	d.sim	Light	FALSE	0.0454124	0.564411
2021-11-27_14-28-33_223562|11	d.sec	Light	FALSE	0.0917516	0.582947
2021-11-27_14-28-33_223562|12	d.sec	Light	TRUE	0.268767	0.516219
2021-11-27_14-28-33_223562|13	d.yak	Light	FALSE	0	0.803522
2021-11-27_14-28-33_223562|17	d.ere	Light	FALSE	0.479147	0.260426
2021-11-27_14-28-33_223562|18	d.ere	Light	TRUE	0.18721	0.390176
2021-11-27_14-28-33_223562|19	d.ere	Light	FALSE	0.604263	0.151066
2021-11-27_14-28-33_223562|20	d.ere	Light	TRUE	0.0528267	0.404078
2021-11-27_14-28-53_214e2f|05	d.mel	Light	TRUE	0.768304	0.127896
2021-11-27_14-28-53_214e2f|06	d.mel	Light	FALSE	0.474513	0.282669
2021-11-27_14-28-53_214e2f|07	d.mel	Light	TRUE	0.493049	0.197405
2021-11-27_14-28-53_214e2f|08	d.mel	Light	FALSE	0.331789	0.448563
2021-11-27_14-28-53_214e2f|09	d.sim	Light	TRUE	0.629286	0.194625
2021-11-27_14-28-53_214e2f|10	d.sim	Light	FALSE	0.321594	0.385542
2021-11-27_14-28-53_214e2f|11	d.sec	Light	FALSE	0.124189	0.582947
2021-11-27_14-28-53_214e2f|12	d.sec	Light	TRUE	0.296571	0.442076
2021-11-27_14-28-53_214e2f|13	d.yak	Light	FALSE	0.162187	0.731233
2021-11-27_14-28-53_214e2f|14	d.yak	Light	TRUE	0	0.774791
2021-11-27_14-28-53_214e2f|16	d.yak	Light	TRUE	0.0722892	0.731233
2021-11-27_14-28-53_214e2f|18	d.ere	Light	TRUE	0.477583	0.204678
2021-11-27_14-28-53_214e2f|20	d.ere	Light	TRUE	0.13253	0.425394
2021-11-27_14-28-53_231d6d|08	d.sim	Light	FALSE	0.264133	0.413346
2021-11-27_14-28-53_231d6d|10	d.sim	Light	FALSE	0.422614	0.277108
2021-11-27_14-28-53_231d6d|11	d.sec	Light	FALSE	0	0.57924
2021-11-27_14-28-53_231d6d|12	d.sec	Light	TRUE	0.347544	0.407785
2021-11-27_14-28-53_231d6d|13	d.sec	Light	FALSE	0.174235	0.47544
2021-11-27_14-28-53_231d6d|14	d.sec	Light	TRUE	0.102873	0.689527
2021-11-27_14-28-53_231d6d|15	d.yak	Light	FALSE	0	0.834106
2021-11-27_14-28-53_231d6d|16	d.yak	Light	TRUE	0.171455	0.608897
2021-11-27_14-28-53_231d6d|17	d.yak	Light	FALSE	0	0.649676
2021-11-27_14-28-53_231d6d|18	d.yak	Light	TRUE	0.0370714	0.645042
2021-11-27_14-28-53_231d6d|19	d.ere	Light	FALSE	0.589981	0.113173
2021-11-27_14-28-53_231d6d|20	d.ere	Light	TRUE	0.320667	0.329008
2021-11-27_14-33-00_26223c|03	d.mel	Light	TRUE	0.485635	0.290083
2021-11-27_14-33-00_26223c|04	d.mel	Light	FALSE	0.36608	0.413346
2021-11-27_14-33-00_26223c|05	d.mel	Light	TRUE	0.480074	0.410565
2021-11-27_14-33-00_26223c|06	d.mel	Light	FALSE	0.116775	0.636701
2021-11-27_14-33-00_26223c|07	d.sim	Light	TRUE	0.16126	0.44949
2021-11-27_14-33-00_26223c|08	d.sim	Light	FALSE	0.227484	0.461467
2021-11-27_14-33-00_26223c|09	d.sec	Light	TRUE	0.278962	0.318814
2021-11-27_14-33-00_26223c|12	d.sec	Light	TRUE	0.291937	0.609824
2021-11-27_14-33-00_26223c|13	d.yak	Light	FALSE	0	0.891566
2021-11-27_14-33-00_26223c|16	d.yak	Light	TRUE	0.0364146	0.830065
2021-11-27_14-33-00_26223c|17	d.yak	Light	FALSE	0	0.776645
2021-11-27_14-33-00_26223c|18	d.yak	Light	TRUE	0	0.870698
2021-11-27_14-33-00_26223c|20	d.ere	Light	TRUE	0.44671	0.18165
2021-12-07_09-19-47_194c07|02	d.vir	Light	FALSE	0.436515	0.411492
2021-12-07_09-19-47_194c07|03	d.vir	Light	FALSE	0.609824	0.21038
2021-12-07_09-19-47_194c07|04	d.vir	Light	FALSE	0.535681	0.335496
2021-12-07_09-19-47_194c07|06	d.ere	Light	FALSE	0	0.755329
2021-12-07_09-19-48_22982f|01	d.vir	Light	TRUE	0.581094	0.240037
2021-12-07_09-19-48_22982f|02	d.vir	Light	FALSE	0.774791	0.0787766
2021-12-07_09-19-48_22982f|03	d.ere	Light	TRUE	0.373494	0.277108
2021-12-07_09-19-48_22982f|04	d.ere	Light	FALSE	0.564411	0.185357
2021-12-07_09-19-48_22982f|06	d.sec	Light	FALSE	0.151993	0.621872
2021-12-07_09-19-48_22982f|07	d.wil	Light	TRUE	0.360519	0.42354
2021-12-07_09-19-48_22982f|08	d.wil	Light	FALSE	0.245598	0.427247
2021-12-07_09-19-48_22982f|09	d.wil	Light	TRUE	0.519926	0.256719
2021-12-07_09-19-48_22982f|11	d.sim	Light	FALSE	0.0435589	0.575533
2021-12-07_09-19-48_22982f|12	d.sim	Light	TRUE	0.0518999	0.385542
2021-12-07_09-19-48_22982f|15	d.mel	Light	FALSE	0.645968	0.267841
2021-12-07_09-19-48_22982f|16	d.mel	Light	TRUE	0.506024	0.302132
2021-12-07_09-20-01_24787b|01	d.vir	Light	FALSE	0.795181	0.102873
2021-12-07_09-20-01_24787b|02	d.vir	Light	FALSE	0.676552	0.116775
2021-12-07_09-20-01_24787b|04	d.ere	Light	FALSE	0.690454	0.172382
2021-12-07_09-20-01_24787b|05	d.sec	Light	TRUE	0.0454124	0.611677
2021-12-07_09-20-01_24787b|06	d.sec	Light	FALSE	0.150139	0.630213
2021-12-07_09-20-01_24787b|07	d.wil	Light	TRUE	0.138091	0.552363
2021-12-07_09-20-01_24787b|08	d.wil	Light	FALSE	0.311399	0.335496
2021-12-07_09-20-01_24787b|09	d.wil	Light	TRUE	0.623726	0.201112
2021-12-07_09-20-01_24787b|10	d.wil	Light	FALSE	0.232623	0.440222
2021-12-07_09-20-01_24787b|11	d.sim	Light	FALSE	0	0.729379
2021-12-07_09-20-01_24787b|12	d.sim	Light	TRUE	0.159407	0.417053
2021-12-07_09-20-01_24787b|15	d.mel	Light	TRUE	0.630213	0.26228
2021-12-07_09-20-11_216117|01	d.vir	Light	FALSE	0.69545	0.158774
2021-12-07_09-20-11_216117|02	d.vir	Light	FALSE	0.553803	0.252319
2021-12-07_09-20-11_216117|03	d.ere	Light	TRUE	0	0.591288
2021-12-07_09-20-11_216117|05	d.ere	Light	TRUE	0.60519	0.128823
2021-12-07_09-20-11_216117|06	d.ere	Light	FALSE	0.227188	0.378026
2021-12-07_09-20-11_216117|07	d.sec	Light	TRUE	0	0.761816
2021-12-07_09-20-11_216117|08	d.sec	Light	FALSE	0.0651558	0.6695
2021-12-07_09-20-11_216117|09	d.wil	Light	TRUE	0.266914	0.380908
2021-12-07_09-20-11_216117|10	d.wil	Light	FALSE	0.399444	0.411492
2021-12-07_09-20-11_216117|11	d.sim	Light	FALSE	0.0352832	0.604457
2021-12-07_09-20-11_216117|12	d.sim	Light	TRUE	0.0769231	0.620019
2021-12-07_09-20-11_216117|15	d.mel	Light	FALSE	0.401297	0.316033
2021-12-07_09-20-11_216117|16	d.mel	Light	TRUE	0.671918	0.178869
2021-12-07_09-20-11_216117|17	d.mel	Light	FALSE	0.60797	0.23355
2021-12-07_09-20-11_216117|18	d.mel	Light	TRUE	0.323448	0.434662
2021-12-07_09-23-50_170211|01	d.vir	Light	TRUE	0.822057	0.0861909
2021-12-07_09-23-50_170211|02	d.vir	Light	FALSE	0.629286	0.250232
2021-12-07_09-23-50_170211|03	d.vir	Light	TRUE	0.851715	0.0861909
2021-12-07_09-23-50_170211|05	d.ere	Light	TRUE	0.153846	0.23911
2021-12-07_09-23-50_170211|07	d.sec	Light	TRUE	0	0.609824
2021-12-07_09-23-50_170211|08	d.sec	Light	FALSE	0.277108	0.431881
2021-12-07_09-23-50_170211|09	d.wil	Light	FALSE	0.0871177	0.425394
2021-12-07_09-23-50_170211|11	d.sim	Light	FALSE	0	0.393883
2021-12-07_09-23-50_170211|15	d.mel	Light	FALSE	0.309546	0.479147
2021-12-07_09-23-50_170211|16	d.mel	Light	FALSE	0.206673	0.481928
2021-12-07_09-27-34_16728c|02	d.vir	Light	FALSE	0.89342	0.0491196
2021-12-07_09-27-34_16728c|03	d.vir	Light	TRUE	0.913809	0.0398517
2021-12-07_09-27-34_16728c|04	d.vir	Light	FALSE	0.772011	0.0574606
2021-12-07_09-27-34_16728c|05	d.ere	Light	TRUE	0.37164	0.180723
2021-12-07_09-27-34_16728c|06	d.ere	Light	FALSE	0.755329	0.101946
2021-12-07_09-27-34_16728c|07	d.sec	Light	TRUE	0.569045	0.189064
2021-12-07_09-27-34_16728c|08	d.sec	Light	FALSE	0	0.768304
2021-12-07_09-27-34_16728c|09	d.wil	Light	TRUE	0.363299	0.361446
2021-12-07_09-27-34_16728c|10	d.wil	Light	FALSE	0.367006	0.367933
2021-12-07_09-27-34_16728c|11	d.wil	Light	FALSE	0.173309	0.603336
2021-12-07_09-27-34_16728c|12	d.wil	Light	TRUE	0.347544	0.479147
2021-12-07_09-27-34_16728c|13	d.sim	Light	FALSE	0.623726	0.240964
2021-12-07_09-27-34_16728c|14	d.sim	Light	TRUE	0.18721	0.445783
2021-12-07_09-27-34_16728c|17	d.mel	Light	FALSE	0.0611677	0.595922
2021-12-07_09-27-34_16728c|18	d.mel	Light	TRUE	0.768304	0.0908248
2021-12-07_09-29-29_164062|01	d.vir	Light	TRUE	0.792015	0.145775
2021-12-07_09-29-29_164062|04	d.ere	Light	TRUE	0.392956	0.2076
2021-12-07_09-29-29_164062|05	d.sec	Light	TRUE	0.455051	0.415199
2021-12-07_09-29-29_164062|07	d.sec	Light	TRUE	0	0.81835
2021-12-07_09-29-29_164062|08	d.sec	Light	FALSE	0	0.904939
2021-12-07_09-29-29_164062|10	d.wil	Light	FALSE	0.350324	0.391103
2021-12-07_09-29-29_164062|11	d.sim	Light	FALSE	0.0437209	0.557209
2021-12-07_09-29-29_164062|12	d.sim	Light	TRUE	0.208526	0.437442
2021-12-07_09-29-29_164062|15	d.mel	Light	FALSE	0.541242	0.23911
2021-12-07_09-29-29_164062|16	d.mel	Light	TRUE	0.339203	0.538462
2021-12-07_09-29-33_165fee|01	d.vir	Light	TRUE	0.586654	0.178869
2021-12-07_09-29-33_165fee|02	d.vir	Light	FALSE	0.58256	0.327458
2021-12-07_09-29-33_165fee|05	d.ere	Light	TRUE	0.496756	0.119555
2021-12-07_09-29-33_165fee|06	d.ere	Light	FALSE	0.63392	0.0889713
2021-12-07_09-29-33_165fee|07	d.sec	Light	TRUE	0.0759963	0.461538
2021-12-07_09-29-33_165fee|09	d.wil	Light	TRUE	0.241891	0.367933
2021-12-07_09-29-33_165fee|10	d.wil	Light	FALSE	0.312326	0.402224
2021-12-07_09-29-33_165fee|11	d.wil	Light	FALSE	0.265987	0.260426
2021-12-07_09-29-33_165fee|12	d.wil	Light	TRUE	0.171455	0.398517
2021-12-07_09-29-33_165fee|13	d.sim	Light	FALSE	0.0333642	0.730306
2021-12-07_09-29-33_165fee|14	d.sim	Light	TRUE	0.292864	0.333642
2021-12-07_09-29-33_165fee|17	d.mel	Light	FALSE	0.271548	0.304912
2021-12-07_09-29-33_165fee|18	d.mel	Light	TRUE	0.383689	0.191844
2021-12-07_09-29-46_175f0a|02	d.vir	Light	FALSE	0.588126	0.255102
2021-12-07_09-29-46_175f0a|03	d.ere	Light	TRUE	0.309546	0.320667
2021-12-07_09-29-46_175f0a|04	d.ere	Light	FALSE	0.693234	0.122335
2021-12-07_09-29-46_175f0a|05	d.sec	Light	TRUE	0.0370714	0.718258
2021-12-07_09-29-46_175f0a|06	d.sec	Light	FALSE	0.0305839	0.730306
2021-12-07_09-29-46_175f0a|07	d.wil	Light	TRUE	0.21038	0.405931
2021-12-07_09-29-46_175f0a|08	d.wil	Light	FALSE	0.318814	0.440222
2021-12-07_09-29-46_175f0a|09	d.wil	Light	TRUE	0.130677	0.456905
2021-12-07_09-29-46_175f0a|10	d.wil	Light	FALSE	0.0528267	0.632067
2021-12-07_09-29-46_175f0a|11	d.sim	Light	FALSE	0	0.705283
2021-12-07_09-29-46_175f0a|12	d.sim	Light	TRUE	0.341983	0.31696
2021-12-07_09-29-46_175f0a|15	d.mel	Light	FALSE	0.543095	0.351251
2021-12-07_09-29-46_175f0a|16	d.mel	Light	TRUE	0.710843	0.237257
2021-12-07_09-29-56_1939b1|02	d.vir	Light	TRUE	0.833024	0.128942
2021-12-07_09-29-56_1939b1|03	d.vir	Light	TRUE	0.197955	0.434944
2021-12-07_09-29-56_1939b1|04	d.vir	Light	FALSE	0.895273	0.0454124
2021-12-07_09-29-56_1939b1|05	d.ere	Light	TRUE	0.65709	0.113994
2021-12-07_09-29-56_1939b1|06	d.ere	Light	FALSE	0.60241	0.139944
2021-12-07_09-29-56_1939b1|07	d.sec	Light	FALSE	0	0.897127
2021-12-07_09-29-56_1939b1|09	d.wil	Light	TRUE	0.0871177	0.599629
2021-12-07_09-29-56_1939b1|11	d.sim	Light	FALSE	0.499537	0.176089
2021-12-07_09-29-56_1939b1|12	d.sim	Light	TRUE	0.0361446	0.606117
2021-12-07_09-29-56_1939b1|15	d.mel	Light	FALSE	0.648749	0.190918
2021-12-07_09-29-56_1939b1|16	d.mel	Light	TRUE	0	0.972196
2021-12-19_14-43-36_24787b|01	d.sec	Light	TRUE	0.142725	0.722892
2021-12-19_14-43-36_24787b|02	d.sec	Light	FALSE	0	0.962002
2021-12-19_14-43-45_231d6d|02	d.sec	Light	TRUE	0.0954588	0.463392
2021-12-19_14-43-45_231d6d|03	d.sec	Light	TRUE	0.162187	0.491196
2021-12-19_14-43-45_231d6d|04	d.sec	Light	FALSE	0	0.957368
2021-12-19_14-43-45_231d6d|09	d.mel	Light	TRUE	0.661724	0.244671
2021-12-19_14-43-45_231d6d|10	d.mel	Light	FALSE	0.601483	0.286376
2021-12-19_14-43-45_231d6d|12	d.mel	Light	TRUE	0.655236	0.206673
2021-12-19_14-43-45_231d6d|13	d.sim	Light	FALSE	0.100093	0.367006
2021-12-19_14-43-45_231d6d|14	d.sim	Light	TRUE	0.540315	0.289157
2021-12-19_14-43-45_231d6d|15	d.vir	Light	FALSE	0.63392	0.150139
2021-12-19_14-43-45_231d6d|16	d.vir	Light	TRUE	0.613531	0.2076
2021-12-19_14-43-45_231d6d|17	d.vir	Light	FALSE	0.739574	0.1038
2021-12-19_14-43-45_231d6d|18	d.vir	Light	TRUE	0.447637	0.34013
2021-12-19_14-43-46_223562|01	d.sec	Light	TRUE	0	0.933272
2021-12-19_14-43-46_223562|03	d.sec	Light	TRUE	0.917363	0.0389972
2021-12-19_14-43-46_223562|04	d.sec	Light	FALSE	0.206673	0.551437
2021-12-19_14-43-46_223562|07	d.mel	Light	TRUE	0.580167	0.218721
2021-12-19_14-43-46_223562|08	d.mel	Light	FALSE	0.44949	0.232623
2021-12-19_14-43-46_223562|09	d.mel	Light	TRUE	0.733086	0.194625
2021-12-19_14-43-46_223562|10	d.mel	Light	FALSE	0.380908	0.269694
2021-12-19_14-43-46_223562|11	d.sim	Light	FALSE	0.0370714	0.635774
2021-12-19_14-43-46_223562|12	d.sim	Light	TRUE	0.492122	0.199259
2021-12-19_14-43-46_223562|13	d.sim	Light	FALSE	0	0.84152
2021-12-19_14-43-46_223562|14	d.sim	Light	TRUE	0.756256	0.0991659
2021-12-19_14-43-46_223562|15	d.vir	Light	FALSE	0.875811	0.0435589
2021-12-19_14-43-46_223562|16	d.vir	Light	TRUE	0.599629	0.252085
2021-12-19_14-43-46_223562|17	d.vir	Light	FALSE	0.627433	0.253012
2021-12-19_14-43-46_223562|18	d.vir	Light	TRUE	0.425394	0.362373
2021-12-19_14-43-50_246f60|01	d.sec	Light	TRUE	0.357739	0.319741
2021-12-19_14-43-50_246f60|02	d.sec	Light	FALSE	0	0.899907
2021-12-19_14-43-50_246f60|07	d.mel	Light	TRUE	0.63392	0.179796
2021-12-19_14-43-50_246f60|08	d.mel	Light	FALSE	0.500463	0.227989
2021-12-19_14-43-50_246f60|09	d.mel	Light	TRUE	0.566265	0.258573
2021-12-19_14-43-50_246f60|10	d.mel	Light	FALSE	0.410565	0.328082
2021-12-19_14-43-50_246f60|11	d.sim	Light	FALSE	0	0.800741
2021-12-19_14-43-50_246f60|12	d.sim	Light	TRUE	0.55329	0.230769
2021-12-19_14-43-50_246f60|13	d.sim	Light	FALSE	0.0287303	0.57924
2021-12-19_14-43-50_246f60|14	d.sim	Light	TRUE	0.356812	0.480074
2021-12-19_14-43-50_246f60|15	d.vir	Light	FALSE	0.658017	0.18443
2021-12-19_14-43-50_246f60|16	d.vir	Light	TRUE	0.280816	0.432808
2021-12-19_14-43-50_246f60|17	d.vir	Light	FALSE	0.53525	0.117811
2021-12-19_14-43-50_246f60|18	d.vir	Light	TRUE	0.57924	0.270621
2021-12-19_14-43-51_21220d|02	d.sec	Light	FALSE	0.192771	0.593142
2021-12-19_14-43-51_21220d|05	d.mel	Light	TRUE	0.663577	0.223355
2021-12-19_14-43-51_21220d|06	d.mel	Light	FALSE	0.646895	0.208526
2021-12-19_14-43-51_21220d|07	d.mel	Light	TRUE	0.679333	0.249305
2021-12-19_14-43-51_21220d|08	d.mel	Light	FALSE	0.688601	0.224282
2021-12-19_14-43-51_21220d|09	d.mel	Light	TRUE	0.63392	0.328082
2021-12-19_14-43-51_21220d|10	d.mel	Light	FALSE	0.715477	0.175162
2021-12-19_14-43-51_21220d|11	d.sim	Light	FALSE	0	0.702502
2021-12-19_14-43-51_21220d|12	d.sim	Light	TRUE	0.152919	0.459685
2021-12-19_14-43-51_21220d|13	d.sim	Light	FALSE	0	0.728452
2021-12-19_14-43-51_21220d|14	d.sim	Light	TRUE	0.660797	0.156627
2021-12-19_14-43-51_21220d|15	d.vir	Light	FALSE	0.119555	0.536608
2021-12-19_14-43-51_21220d|16	d.vir	Light	TRUE	0.817424	0.0759963
2021-12-19_14-44-00_172001|02	d.sec	Light	FALSE	0.0593142	0.652456
2021-12-19_14-44-00_172001|09	d.mel	Light	TRUE	0.563485	0.332715
2021-12-19_14-44-00_172001|10	d.mel	Light	FALSE	0.59322	0.285311
2021-12-19_14-44-00_172001|11	d.sim	Light	FALSE	0.0574606	0.528267
2021-12-19_14-44-00_172001|12	d.sim	Light	TRUE	0.421687	0.402224
2021-12-19_14-44-00_172001|14	d.vir	Light	TRUE	0.848934	0.0667285
2021-12-19_14-44-00_172001|15	d.vir	Light	FALSE	0.735867	0.212234
2021-12-19_14-44-00_172001|16	d.vir	Light	TRUE	0.730306	0.118628
2021-12-19_14-47-08_216117|01	d.sec	Light	TRUE	0.0537535	0.715477
2021-12-19_14-47-08_216117|02	d.sec	Light	FALSE	0.0287303	0.781279
2021-12-19_14-47-08_216117|03	d.sec	Light	TRUE	0.103064	0.523677
2021-12-19_14-47-08_216117|04	d.sec	Light	FALSE	0.067907	0.770233
2021-12-19_14-47-08_216117|09	d.mel	Light	TRUE	0.417053	0.258573
2021-12-19_14-47-08_216117|10	d.mel	Light	FALSE	0.57646	0.18443
2021-12-19_14-47-08_216117|11	d.sim	Light	FALSE	0.0880445	0.361446
2021-12-19_14-47-08_216117|12	d.sim	Light	TRUE	0.118628	0.520853
2021-12-19_14-47-08_216117|13	d.sim	Light	FALSE	0	0.721965
2021-12-19_14-47-08_216117|14	d.sim	Light	TRUE	0.663577	0.189991
2021-12-19_14-47-08_216117|15	d.vir	Light	FALSE	0.444131	0.255399
2021-12-19_14-47-08_216117|17	d.vir	Light	FALSE	0.849861	0.0787766
2021-12-19_14-47-08_216117|18	d.vir	Light	TRUE	0.424467	0.104727
2021-12-19_14-59-10_26223c|01	d.sec	Light	TRUE	0.405931	0.247451
2021-12-19_14-59-10_26223c|02	d.sec	Light	FALSE	0.504171	0.47266
2021-12-19_14-59-10_26223c|03	d.sec	Light	TRUE	0	0.574606
2021-12-19_14-59-10_26223c|04	d.sec	Light	FALSE	0	0.890639
2021-12-19_14-59-10_26223c|10	d.mel	Light	FALSE	0.504171	0.253012
2021-12-19_14-59-10_26223c|11	d.mel	Light	FALSE	0.304912	0.537535
2021-12-19_14-59-10_26223c|12	d.mel	Light	TRUE	0.698795	0.100093
2021-12-19_14-59-10_26223c|13	d.sim	Light	FALSE	0.0713624	0.546803
2021-12-19_14-59-10_26223c|14	d.sim	Light	TRUE	0.495829	0.359592
2021-12-19_14-59-10_26223c|15	d.vir	Light	FALSE	0.473587	0.295644
2021-12-19_14-59-10_26223c|16	d.vir	Light	TRUE	0.686747	0.0973123
2021-12-19_14-59-10_26223c|17	d.vir	Light	FALSE	0.603336	0.116775
2021-12-19_14-59-10_26223c|18	d.vir	Light	TRUE	0.557924	0.167748
2022-01-28_18-24-28_247913|01	d.sec	Light	TRUE	0.353105	0.384615
2022-01-28_18-24-28_247913|02	d.sec	Light	FALSE	0.23911	0.436515
2022-01-28_18-24-28_247913|05	d.wil	Light	TRUE	0.0787766	0.684893
2022-01-28_18-24-28_247913|08	d.wil	Light	FALSE	0.273401	0.424467
2022-01-28_18-24-28_247913|09	d.wil	Light	TRUE	0.143652	0.638554
2022-01-28_18-24-28_247913|10	d.wil	Light	FALSE	0.270621	0.554217
2022-01-28_18-24-28_247913|13	d.mel	Light	FALSE	0.400371	0.442076
2022-01-28_18-24-28_247913|14	d.mel	Light	TRUE	0.459685	0.266914
2022-01-28_18-24-28_247913|15	d.mel	Light	FALSE	0.467099	0.421687
2022-01-28_18-24-28_247913|16	d.mel	Light	TRUE	0.234476	0.517146
2022-01-28_18-24-28_247913|17	d.vir	Light	FALSE	0.674699	0.185357
2022-01-28_18-24-28_247913|18	d.vir	Light	TRUE	0.431881	0.39759
2022-01-28_18-24-28_247913|19	d.vir	Light	FALSE	0.852641	0.081557
2022-01-28_18-24-28_247913|20	d.vir	Light	TRUE	0.684893	0.0963855
2022-01-28_18-24-34_1930f8|02	d.sec	Light	FALSE	0.0333642	0.758109
2022-01-28_18-24-34_1930f8|03	d.yak	Light	TRUE	0.101946	0.735867
2022-01-28_18-24-34_1930f8|04	d.yak	Light	FALSE	0.105556	0.651852
2022-01-28_18-24-34_1930f8|05	d.wil	Light	TRUE	0.212234	0.507878
2022-01-28_18-24-34_1930f8|07	d.wil	Light	TRUE	0.569972	0.205746
2022-01-28_18-24-34_1930f8|08	d.wil	Light	FALSE	0.154773	0.637627
2022-01-28_18-24-34_1930f8|13	d.mel	Light	FALSE	0.430955	0.455978
2022-01-28_18-24-34_1930f8|14	d.mel	Light	TRUE	0.298424	0.47266
2022-01-28_18-24-34_1930f8|16	d.vir	Light	TRUE	0.615385	0.29101
2022-01-28_18-24-34_1930f8|17	d.vir	Light	FALSE	0.872104	0.0620945
2022-01-28_18-24-38_110cb0|01	d.sec	Light	TRUE	0.257646	0.333642
2022-01-28_18-24-38_110cb0|02	d.sec	Light	FALSE	0.144578	0.555144
2022-01-28_18-24-38_110cb0|04	d.yak	Light	FALSE	0	0.929564
2022-01-28_18-24-38_110cb0|06	d.wil	Light	FALSE	0.0797034	0.379055
2022-01-28_18-24-38_110cb0|07	d.wil	Light	TRUE	0.253939	0.351251
2022-01-28_18-24-38_110cb0|08	d.wil	Light	FALSE	0.0639481	0.670992
2022-01-28_18-24-38_110cb0|10	d.wil	Light	FALSE	0.271548	0.462465
2022-01-28_18-24-38_110cb0|15	d.mel	Light	FALSE	0	0.835959
2022-01-28_18-24-38_110cb0|16	d.mel	Light	TRUE	0.178869	0.407785
2022-01-28_18-24-38_110cb0|17	d.sim	Light	FALSE	0	0.569972
2022-01-28_18-24-38_110cb0|18	d.sim	Light	TRUE	0.274328	0.416126
2022-01-28_18-24-38_110cb0|19	d.vir	Light	FALSE	0.691381	0.0639481
2022-01-28_18-24-38_110cb0|20	d.vir	Light	TRUE	0.549583	0.200185
2022-01-28_18-26-34_21220d|01	d.sec	Light	TRUE	0.494903	0.34291
2022-01-28_18-26-34_21220d|04	d.sec	Light	FALSE	0.174235	0.552363
2022-01-28_18-26-34_21220d|05	d.yak	Light	TRUE	0	0.810009
2022-01-28_18-26-34_21220d|06	d.yak	Light	FALSE	0	0.829472
2022-01-28_18-26-34_21220d|07	d.wil	Light	TRUE	0.23633	0.569972
2022-01-28_18-26-34_21220d|08	d.wil	Light	FALSE	0.147359	0.604263
2022-01-28_18-26-34_21220d|09	d.wil	Light	TRUE	0.113068	0.717331
2022-01-28_18-26-34_21220d|10	d.wil	Light	FALSE	0.252085	0.562558
2022-01-28_18-26-34_21220d|11	d.wil	Light	FALSE	0.146432	0.581094
2022-01-28_18-26-34_21220d|12	d.wil	Light	TRUE	0.311399	0.430028
2022-01-28_18-26-34_21220d|15	d.mel	Light	FALSE	0.359852	0.433858
2022-01-28_18-26-34_21220d|16	d.mel	Light	TRUE	0.120482	0.68304
2022-01-28_18-26-34_21220d|17	d.sim	Light	FALSE	0.303058	0.285449
2022-01-28_18-26-34_21220d|18	d.sim	Light	TRUE	0	0.721965
2022-01-28_18-26-34_21220d|20	d.sec	Light	TRUE	0.119555	0.670992
2022-01-28_18-33-28_230c1d|01	d.sec	Light	TRUE	0.171455	0.455051
2022-01-28_18-33-28_230c1d|02	d.sec	Light	FALSE	0.152919	0.644115
2022-01-28_18-33-28_230c1d|03	d.yak	Light	TRUE	0.0583874	0.647822
2022-01-28_18-33-28_230c1d|05	d.yak	Light	TRUE	0.0733519	0.786444
2022-01-28_18-33-28_230c1d|07	d.wil	Light	TRUE	0.301115	0.414498
2022-01-28_18-33-28_230c1d|08	d.wil	Light	FALSE	0.18663	0.530176
2022-01-28_18-33-28_230c1d|09	d.wil	Light	TRUE	0.0835979	0.532275
2022-01-28_18-33-28_230c1d|15	d.mel	Light	FALSE	0.164968	0.627433
2022-01-28_18-33-28_230c1d|16	d.mel	Light	TRUE	0	0.881372
2022-01-28_18-33-28_230c1d|17	d.sim	Light	FALSE	0	0.629286
2022-01-28_18-33-28_230c1d|18	d.sim	Light	TRUE	0.257646	0.46988
2022-01-28_18-33-28_230c1d|19	d.mel	Light	FALSE	0.384615	0.324374
2022-01-31_09-55-58_235fef|01	d.sec	Light	TRUE	0	0.653383
2022-01-31_09-55-58_235fef|02	d.sec	Light	FALSE	0.205746	0.52734
2022-01-31_09-55-58_235fef|03	d.yak	Light	TRUE	0	0.97093
2022-01-31_09-55-58_235fef|04	d.yak	Light	FALSE	0	0.693234
2022-01-31_09-55-58_235fef|07	d.wil	Light	TRUE	0.215941	0.572753
2022-01-31_09-55-58_235fef|08	d.wil	Light	FALSE	0.154773	0.521779
2022-01-31_09-55-58_235fef|09	d.wil	Light	TRUE	0.215014	0.57924
2022-01-31_09-55-58_235fef|10	d.wil	Light	FALSE	0.248378	0.496756
2022-01-31_09-55-58_235fef|11	d.wil	Light	FALSE	0.189064	0.448563
2022-01-31_09-55-58_235fef|12	d.wil	Light	TRUE	0.405931	0.465246
2022-01-31_09-55-58_235fef|15	d.mel	Light	FALSE	0.0787766	0.757183
2022-01-31_09-55-58_235fef|16	d.mel	Light	TRUE	0.375348	0.403151
2022-01-31_09-55-58_235fef|17	d.sim	Light	FALSE	0.164041	0.458758
2022-01-31_09-55-58_235fef|18	d.sim	Light	TRUE	0.326228	0.430955
2022-01-31_09-55-58_235fef|20	d.yak	Light	TRUE	0.198332	0.44949
2022-02-13_19-47-19_164062|01	d.sim	Light	TRUE	0.456905	0.2076
2022-02-13_19-47-19_164062|02	d.sim	Light	FALSE	0.166976	0.501855
2022-02-13_19-47-19_164062|03	d.sim	Light	TRUE	0.101019	0.55329
2022-02-13_19-47-19_164062|04	d.sim	Light	FALSE	0	0.725417
2022-02-13_19-47-19_164062|09	d.mel	Light	TRUE	0.478221	0.169601
2022-02-13_19-47-19_164062|10	d.mel	Light	FALSE	0.31696	0.386469
2022-02-13_19-47-19_164062|11	d.mel	Light	FALSE	0.232623	0.437442
2022-02-13_19-47-19_164062|12	d.mel	Light	TRUE	0.596849	0.224282
2022-02-13_19-47-19_164062|14	d.vir	Light	TRUE	0.362373	0.244671
2022-02-13_19-47-19_164062|15	d.sec	Light	FALSE	0.401297	0.400371
2022-02-13_19-47-19_164062|16	d.sec	Light	TRUE	0.539388	0.249305
2022-02-13_19-47-19_164062|17	d.ere	Light	FALSE	0.038961	0.558442
2022-02-13_19-47-19_164062|18	d.ere	Light	TRUE	0.197405	0.256719
2022-02-13_19-47-19_164062|19	d.ere	Light	FALSE	0.153061	0.301484
2022-02-13_19-47-19_164062|20	d.ere	Light	TRUE	0.0407785	0.390176
2022-02-13_19-50-46_26223c|01	d.wil	Light	TRUE	0.343837	0.309546
2022-02-13_19-50-46_26223c|02	d.wil	Light	FALSE	0.189991	0.512512
2022-02-13_19-50-46_26223c|03	d.wil	Light	TRUE	0	0.304912
2022-02-13_19-50-46_26223c|04	d.wil	Light	FALSE	0.438662	0.289033
2022-02-13_19-50-46_26223c|07	d.mel	Light	TRUE	0.627433	0.284523
2022-02-13_19-50-46_26223c|08	d.mel	Light	FALSE	0.518999	0.2076
2022-02-13_19-50-46_26223c|09	d.mel	Light	TRUE	0.204819	0.666358
2022-02-13_19-50-46_26223c|10	d.mel	Light	FALSE	0.160334	0.70899
2022-02-13_19-50-46_26223c|11	d.vir	Light	FALSE	0.255792	0.481001
2022-02-13_19-50-46_26223c|12	d.vir	Light	TRUE	0.808511	0.0891591
2022-02-13_19-50-46_26223c|13	d.sec	Light	FALSE	0.452271	0.431881
2022-02-13_19-50-46_26223c|14	d.sec	Light	FALSE	0.108798	0.518448
2022-02-13_19-50-46_26223c|15	d.ere	Light	FALSE	0.242115	0.299629
2022-02-13_19-50-46_26223c|16	d.ere	Light	TRUE	0.21316	0.232623
2022-02-13_19-50-46_26223c|17	d.ere	Light	FALSE	0.0454124	0.502317
2022-02-13_19-50-46_26223c|18	d.ere	Light	TRUE	0.127896	0.34013
2022-02-13_19-50-46_26223c|19	d.vir	Light	FALSE	0.692308	0.199259
2022-02-13_19-50-46_26223c|20	d.vir	Light	TRUE	0	0.676471
2022-02-13_19-50-47_214bc5|01	d.sim	Light	TRUE	0.034291	0.434662
2022-02-13_19-50-47_214bc5|02	d.sim	Light	FALSE	0	0.797961
2022-02-13_19-50-47_214bc5|03	d.wil	Light	TRUE	0	0.330862
2022-02-13_19-50-47_214bc5|04	d.wil	Light	FALSE	0.055607	0.455051
2022-02-13_19-50-47_214bc5|07	d.mel	Light	TRUE	0.306766	0.430028
2022-02-13_19-50-47_214bc5|08	d.mel	Light	FALSE	0.0296571	0.772938
2022-02-13_19-50-47_214bc5|09	d.mel	Light	TRUE	0.317887	0.481928
2022-02-13_19-50-47_214bc5|10	d.mel	Light	FALSE	0.0991659	0.566265
2022-02-13_19-50-47_214bc5|11	d.vir	Light	FALSE	0.539388	0.182576
2022-02-13_19-50-47_214bc5|12	d.vir	Light	TRUE	0.786725	0.0837867
2022-02-13_19-50-47_214bc5|13	d.sec	Light	FALSE	0.315789	0.387652
2022-02-13_19-50-47_214bc5|14	d.sec	Light	TRUE	0.345116	0.408372
2022-02-13_19-50-47_214bc5|16	d.wil	Light	TRUE	0.229842	0.435589
2022-02-13_19-50-47_214bc5|17	d.wil	Light	FALSE	0.235403	0.46988
2022-02-13_19-50-47_214bc5|18	d.wil	Light	TRUE	0.26228	0.395737
2022-05-19_14-56-35_23182a|07	wild_d.mel	Light	TRUE	0.696015	0.206673
2022-05-19_14-56-35_23182a|08	wild_d.mel	Light	FALSE	0.115848	0.663577
2022-05-19_14-56-35_23182a|09	wild_d.mel	Light	TRUE	0.282669	0.467099
2022-05-19_14-56-35_23182a|10	wild_d.mel	Light	FALSE	0.297498	0.650602
2022-05-19_14-56-35_23182a|11	wild_d.mel	Light	FALSE	0	0.99722
2022-05-19_14-56-35_23182a|12	wild_d.mel	Light	TRUE	0.195551	0.729379
2022-05-19_14-56-35_23182a|13	d.mel	Light	FALSE	0.37164	0.369787
2022-05-19_14-56-35_23182a|14	d.mel	Light	TRUE	0.587581	0.197405
2022-05-19_14-56-35_23182a|15	d.mel	Light	FALSE	0.0639481	0.632067
2022-05-19_14-56-35_23182a|16	d.mel	Light	TRUE	0.609824	0.198332
2022-05-19_14-56-35_23182a|17	d.mel	Light	FALSE	0.577386	0.383689
2022-05-19_14-56-35_23182a|18	d.mel	Light	TRUE	0.470806	0.34291
2022-05-19_14-56-44_223562|07	wild_d.mel	Light	TRUE	0.0658017	0.917516
2022-05-19_14-56-44_223562|08	wild_d.mel	Light	FALSE	0	0.887859
2022-05-19_14-56-44_223562|12	wild_d.mel	Light	TRUE	0.391103	0.518072
2022-05-19_14-56-44_223562|13	d.mel	Light	FALSE	0.483781	0.361446
2022-05-19_14-56-44_223562|14	d.mel	Light	TRUE	0.477294	0.302132
2022-05-19_14-56-44_223562|15	d.mel	Light	FALSE	0.600556	0.309546
2022-05-19_14-56-44_223562|16	d.mel	Light	TRUE	0.34013	0.541242
2022-05-19_14-56-44_223562|17	d.mel	Light	FALSE	0.21038	0.580167
2022-05-19_14-56-44_223562|18	d.mel	Light	TRUE	0.231696	0.557924
2022-05-19_14-56-44_223562|19	d.mel	Light	FALSE	0.360519	0.410565
2022-05-19_14-56-52_212fa0|07	wild_d.mel	Light	TRUE	0.658017	0.199259
2022-05-19_14-56-52_212fa0|08	wild_d.mel	Light	FALSE	0.0908248	0.793327
2022-05-19_14-56-52_212fa0|09	wild_d.mel	Light	TRUE	0.810009	0.159407
2022-05-19_14-56-52_212fa0|10	wild_d.mel	Light	FALSE	0	0.936979
2022-05-19_14-56-52_212fa0|13	d.mel	Light	FALSE	0.165894	0.554217
2022-05-19_14-56-52_212fa0|14	d.mel	Light	TRUE	0.73772	0.1557
2022-05-19_14-56-52_212fa0|15	d.mel	Light	FALSE	0.357739	0.518072
2022-05-19_14-56-52_212fa0|16	d.mel	Light	TRUE	0.0806302	0.800741
2022-05-19_14-56-52_212fa0|17	d.mel	Light	FALSE	0.656163	0.224282
2022-05-19_14-56-52_212fa0|18	d.mel	Light	TRUE	0.0333642	0.60241
2022-05-19_14-56-55_2309ce|07	wild_d.mel	Light	TRUE	0	0.36608
2022-05-19_14-56-55_2309ce|09	wild_d.mel	Light	TRUE	0.174235	0.716404
2022-05-19_14-56-55_2309ce|10	wild_d.mel	Light	FALSE	0.291937	0.349398
2022-05-19_14-56-55_2309ce|11	wild_d.mel	Light	FALSE	0	0.925857
2022-05-19_14-56-55_2309ce|13	d.mel	Light	FALSE	0.26228	0.552363
2022-05-19_14-56-55_2309ce|14	d.mel	Light	TRUE	0.329935	0.519926
2022-05-19_14-56-55_2309ce|15	d.mel	Light	FALSE	0.0676552	0.680259
2022-05-19_14-56-55_2309ce|16	d.mel	Light	TRUE	0.374421	0.412419
2022-05-19_14-56-55_2309ce|17	d.mel	Light	FALSE	0.246525	0.600556
2022-05-19_14-56-55_2309ce|18	d.mel	Light	TRUE	0.545876	0.324374
2022-05-19_14-56-55_2309ce|19	d.mel	Light	FALSE	0.308619	0.490269
2022-05-19_14-56-55_2309ce|20	d.mel	Light	TRUE	0.664504	0.26228
2022-05-19_15-01-26_1930f8|07	wild_d.mel	Light	TRUE	0.214087	0.656163
2022-05-19_15-01-26_1930f8|08	wild_d.mel	Light	FALSE	0	0.992586
2022-05-19_15-01-26_1930f8|09	wild_d.mel	Light	TRUE	0.228916	0.652456
2022-05-19_15-01-26_1930f8|10	wild_d.mel	Light	FALSE	0	0.8443
2022-05-19_15-01-26_1930f8|11	wild_d.mel	Light	FALSE	0.0055607	0.95088
2022-05-19_15-01-26_1930f8|12	wild_d.mel	Light	TRUE	0	0.883225
2022-05-19_15-01-26_1930f8|13	d.mel	Light	FALSE	0.165894	0.731233
2022-05-19_15-01-26_1930f8|15	d.mel	Light	FALSE	0.725672	0.126969
2022-05-19_15-01-26_1930f8|16	d.mel	Light	TRUE	0.403151	0.383689
2022-05-19_15-01-26_1930f8|17	d.mel	Light	FALSE	0.172382	0.474513
2022-05-19_15-01-26_1930f8|18	d.mel	Light	TRUE	0.521779	0.355885
2022-05-19_15-01-26_1930f8|20	wild_d.mel	Light	TRUE	0	0.938832
2022-05-19_15-01-34_2407a3|10	wild_d.mel	Light	TRUE	0.378128	0.569045
2022-05-19_15-01-34_2407a3|12	wild_d.mel	Light	TRUE	0.365153	0.327155
2022-05-19_15-01-34_2407a3|14	d.mel	Light	TRUE	0.230769	0.678406
2022-05-19_15-01-34_2407a3|15	d.mel	Light	FALSE	0.356812	0.513438
2022-05-19_15-01-34_2407a3|16	d.mel	Light	TRUE	0.596849	0.169601
2022-05-19_15-01-34_2407a3|17	d.mel	Light	FALSE	0.294717	0.382762
2022-05-19_15-01-34_2407a3|19	wild_d.mel	Light	TRUE	0.351251	0.42076
2022-05-30_10-41-53_11013c|01	d.mel	Light	TRUE	0.445783	0.388323
2022-05-30_10-41-53_11013c|02	d.mel	Light	FALSE	0.468953	0.360519
2022-05-30_10-41-53_11013c|03	d.mel	Light	TRUE	0.467099	0.460612
2022-05-30_10-41-53_11013c|04	d.mel	Light	FALSE	0.145505	0.425394
2022-05-30_10-41-53_11013c|05	d.mel	Light	TRUE	0.584801	0.226135
2022-05-30_10-41-53_11013c|06	d.mel	Light	FALSE	0.487488	0.281742
2022-05-30_10-41-53_11013c|07	wild_d.mel	Light	TRUE	0.536608	0.373494
2022-05-30_10-41-53_11013c|08	wild_d.mel	Light	FALSE	0	0.983318
2022-05-30_10-41-53_11013c|09	wild_d.mel	Light	TRUE	0.465246	0.215941
2022-05-30_10-41-53_11013c|10	wild_d.mel	Light	FALSE	0	0.984245
2022-05-30_10-41-53_11013c|11	wild_d.mel	Light	FALSE	0.149212	0.778499
2022-05-30_10-41-53_11013c|19	d.mel	Light	FALSE	0.546803	0.238184
2022-05-30_10-41-53_11013c|20	d.mel	Light	TRUE	0.507878	0.188137
2022-05-30_10-42-02_167085|02	d.mel	Light	FALSE	0.154773	0.634847
2022-05-30_10-42-02_167085|03	d.mel	Light	TRUE	0.60519	0.298424
2022-05-30_10-42-02_167085|04	d.mel	Light	FALSE	0.0611677	0.830399
2022-05-30_10-42-02_167085|05	d.mel	Light	TRUE	0.334569	0.506024
2022-05-30_10-42-02_167085|06	d.mel	Light	FALSE	0.0315107	0.816497
2022-05-30_10-42-02_167085|10	wild_d.mel	Light	FALSE	0.0926784	0.670065
2022-05-30_10-42-02_167085|11	wild_d.mel	Light	FALSE	0	0.968489
2022-05-30_10-42-02_167085|12	wild_d.mel	Light	TRUE	0.0519731	0.456208
2022-05-30_10-42-02_167085|20	wild_d.mel	Light	TRUE	0.160334	0.36608
2022-05-30_10-42-08_172c60|01	d.mel	Light	TRUE	0.689113	0.158249
2022-05-30_10-42-08_172c60|02	d.mel	Light	FALSE	0.552363	0.389249
2022-05-30_10-42-08_172c60|03	d.mel	Light	TRUE	0.68582	0.255792
2022-05-30_10-42-08_172c60|04	d.mel	Light	FALSE	0.643188	0.166821
2022-05-30_10-42-08_172c60|05	d.mel	Light	TRUE	0.606117	0.255792
2022-05-30_10-42-08_172c60|06	d.mel	Light	FALSE	0	0.820204
2022-05-30_10-42-08_172c60|07	wild_d.mel	Light	TRUE	0.465246	0.37164
2022-05-30_10-42-08_172c60|08	wild_d.mel	Light	FALSE	0	0.962002
2022-05-30_10-42-08_172c60|09	wild_d.mel	Light	TRUE	0.858657	0.0583039
2022-05-30_10-42-08_172c60|19	d.mel	Light	TRUE	0	0.991659
2022-05-30_10-42-09_235a72|02	d.mel	Light	FALSE	0.122335	0.722892
2022-05-30_10-42-09_235a72|03	d.mel	Light	TRUE	0.656163	0.160334
2022-05-30_10-42-09_235a72|04	d.mel	Light	FALSE	0.068582	0.652456
2022-05-30_10-42-09_235a72|06	d.mel	Light	FALSE	0	0.663577
2022-05-30_10-42-09_235a72|07	wild_d.mel	Light	TRUE	0.34291	0.642261
2022-05-30_10-42-09_235a72|08	wild_d.mel	Light	FALSE	0	0.960148
2022-05-30_10-42-09_235a72|10	wild_d.mel	Light	TRUE	0.145505	0.793327
2022-05-30_10-42-09_235a72|11	wild_d.mel	Light	FALSE	0	0.860982
2022-05-30_10-42-09_235a72|12	wild_d.mel	Light	TRUE	0.26228	0.614458
2022-05-30_10-42-09_235a72|19	wild_d.mel	Light	FALSE	0	0.9481
2022-05-30_10-42-09_235a72|20	wild_d.mel	Light	TRUE	0.614458	0.202039

## Sheet: FIG2C
d.mel ctrl_Deep sleep	d.mel SD_Deep sleep	wild_d.mel ctrl_Deep sleep	wild_d.mel SD_Deep sleep	d.sim ctrl_Deep sleep	d.sim SD_Deep sleep	d.sec ctrl_Deep sleep	d.sec SD_Deep sleep	d.ere ctrl_Deep sleep	d.ere SD_Deep sleep	d.yak ctrl_Deep sleep	d.yak SD_Deep sleep	d.wil ctrl_Deep sleep	d.wil SD_Deep sleep	d.vir ctrl_Deep sleep	d.vir SD_Deep sleep	d.mel ctrl_Light sleep	d.mel SD_Light sleep	wild_d.mel ctrl_Light sleep	wild_d.mel SD_Light sleep	d.sim ctrl_Light sleep	d.sim SD_Light sleep	d.sec ctrl_Light sleep	d.sec SD_Light sleep	d.ere ctrl_Light sleep	d.ere SD_Light sleep	d.yak ctrl_Light sleep	d.yak SD_Light sleep	d.wil ctrl_Light sleep	d.wil SD_Light sleep	d.vir ctrl_Light sleep	d.vir SD_Light sleep	d.mel ctrl_Quiet awake	d.mel SD_Quiet awake	wild_d.mel ctrl_Quiet awake	wild_d.mel SD_Quiet awake	d.sim ctrl_Quiet awake	d.sim SD_Quiet awake	d.sec ctrl_Quiet awake	d.sec SD_Quiet awake	d.ere ctrl_Quiet awake	d.ere SD_Quiet awake	d.yak ctrl_Quiet awake	d.yak SD_Quiet awake	d.wil ctrl_Quiet awake	d.wil SD_Quiet awake	d.vir ctrl_Quiet awake	d.vir SD_Quiet awake	d.mel ctrl_Active awake	d.mel SD_Active awake
0.266667	0.411111	0.444444	0.0444444	0.188889	0	0	0	0	0	0	0	0.288889	0	0.127778	0.238889	0.294444	0.438889	0.444444	0.0555556	0.305556	0.416667	0	0.294444	0.366667	0	0	0	0.138889	0	0.122222	0.1	0.255556	0.15	0.0111111	0.155556	0.227778	0.205556	0	0.311111	0.322222	0	0	0	0.0333333	0	0.144444	0.0611111	0.183333	0
0.322222	0.366667	0.05	0.0444444	0.0833333	0.133333	0	0	0	0.155556	0	0	0.627778	0.138889	0	0.394444	0.35	0.377778	0.0555556	0.0666667	0.377778	0.244444	0.15	0.0944444	0.433333	0.544444	0	0.0666667	0.0111111	0.383333	0.116667	0.0277778	0.327778	0.222222	0.0555556	0.188889	0.211111	0.166667	0.238889	0.161111	0.322222	0.211111	0	0.0555556	0.0111111	0.205556	0.116667	0.0444444	0	0.0333333
0.2	0.438889	0	0.0555556	0	0.116667	0	0	0	0.144444	0	0	0	0.0722222	0	0.1	0.222222	0.45	0	0.0611111	0.444444	0.344444	0	0	0.6	0.566667	0.0611111	0.0444444	0.611111	0.472222	0	0.216667	0.333333	0.0888889	0	0.244444	0.211111	0.15	0	0	0.25	0.277778	0.0277778	0.0222222	0.388889	0.322222	0	0.155556	0.244444	0.0222222
0.311111	0.361111	0	0.00555556	0	0	0	0	0.15	0	0	0	0	0	0.805556	0.688889	0.366667	0.388889	0	0.0111111	0.0555556	0.411111	0.0555556	0.127778	0.488889	0.272222	0	0	0.355556	0.394444	0.144444	0.122222	0.322222	0.25	0.0388889	0.0388889	0.05	0.255556	0.0888889	0.233333	0.272222	0.211111	0	0	0.227778	0.4	0.05	0.1	0	0
0.327778	0.405556	0.144444	0.0833333	0.222222	0.188889	0	0	0	0	0	0	0.133333	0	0.666667	0.416667	0.35	0.444444	0.166667	0.0944444	0.255556	0.45	0	0.122222	0.377778	0.672222	0.0277778	0	0.244444	0.227778	0.133333	0.305556	0.322222	0.127778	0.338889	0.161111	0.211111	0.177778	0	0.111111	0.377778	0.205556	0.0277778	0	0.188889	0.205556	0.2	0.277778	0	0.0222222
0.138889	0.144444	0.5	0.5	0.177778	0	0	0	0.188889	0.738889	0	0	0	0.277778	0.638889	0.266667	0.15	0.194444	0.5	0.5	0.2	0.338889	0.127778	0	0.577778	0.00555556	0.0388889	0	0.455556	0.383333	0.144444	0.25	0.1	0.233333	0	0	0.188889	0.155556	0.1	0	0.122222	0.00555556	0.0666667	0	0.283333	0.333333	0.216667	0.238889	0.611111	0.427778
0.305556	0.333333	0.5	0.172222	0	0.344444	0.0611111	0	0	0	0	0	0	0	0.716667	0.733333	0.344444	0.388889	0.5	0.227778	0.477778	0.233333	0.116667	0.1	0.561111	0.627778	0	0	0.411111	0.216667	0.133333	0.0388889	0.227778	0.25	0	0.338889	0.355556	0.116667	0.0888889	0.15	0.166667	0.372222	0	0	0.422222	0.111111	0.15	0.0833333	0.122222	0.0277778
0.322222	0.444444	0.0388889	0.155556	0.105556	0.127778	0	0	0	0	0	0	0.277778	0	0.177778	0.344444	0.377778	0.466667	0.0444444	0.161111	0.205556	0.222222	0.261111	0	0.233333	0.405556	0	0	0.222222	0.583333	0.588889	0.288889	0.3	0.0888889	0.0333333	0.122222	0.211111	0.133333	0.422222	0	0.116667	0.161111	0	0	0.15	0.338889	0.233333	0.277778	0	0
0.311111	0.283333	0.5	0.311111	0	0.172222	0	0	0.161111	0	0	0	0.144444	0	0.761111	0	0.338889	0.333333	0.5	0.35	0.0166667	0.116667	0.188889	0.3	0.355556	0	0	0	0.283333	0.438889	0.133333	0.244444	0.35	0.327778	0	0.133333	0.0111111	0.111111	0.161111	0.533333	0.15	0	0	0	0.316667	0.327778	0.105556	0.144444	0	0.0555556
0.311111	0.183333	0.0444444	0.277778	0.0722222	0	0	0	0.122222	0	0	0.0111111	0	0	0.333333	0	0.338889	0.2	0.05	0.294444	0.35	0.161111	0	0.0444444	0.533333	0.483333	0.127778	0.0222222	0.5	0.422222	0.538889	0.138889	0.35	0.494444	0.211111	0.2	0.283333	0.0722222	0	0.0444444	0.316667	0.277778	0.0388889	0.0222222	0.261111	0.255556	0.127778	0.255556	0	0.122222
0.294444	0.388889	0.305556	0.216667	0	0.25	0	0.138889	0	0	0	0	0	0	0.683333	0.744444	0.338889	0.422222	0.327778	0.233333	0.205556	0.361111	0	0.644444	0.172222	0.327778	0	0.0277778	0.411111	0.444444	0.05	0.05	0.338889	0.188889	0.366667	0.138889	0.105556	0.216667	0	0.216667	0.116667	0.288889	0	0.0333333	0.411111	0.366667	0.105556	0.0777778	0.0277778	0
0.155556	0.322222	0.5	0.238889	0.133333	0.0666667	0	0	0	0	0	0	0.127778	0.2	0.255556	0.205556	0.183333	0.366667	0.5	0.283333	0.188889	0.344444	0.288889	0.35	0.272222	0.622222	0	0.0388889	0.361111	0.0888889	0.155556	0.344444	0.294444	0.311111	0	0.433333	0.0777778	0.194444	0.422222	0.477778	0.166667	0.272222	0	0.0333333	0.327778	0.0444444	0.0555556	0.283333	0.366667	0
0.327778	0.427778	0	0.355556	0	0.0833333	0	0	0	0	0	0.0722222	0	0	0.238889	0.711111	0.372222	0.455556	0	0.4	0.561111	0.222222	0.605556	0.205556	0.505556	0.744444	0	0.0111111	0.438889	0.322222	0.377778	0.161111	0.283333	0.116667	0	0.2	0.244444	0.227778	0.261111	0.244444	0.377778	0.188889	0	0.0222222	0.211111	0.205556	0.177778	0.127778	0.0166667	0
0.116667	0.388889	0.122222	0.5	0.266667	0.111111	0.0888889	0	0	0	0	0	0.0722222	0.227778	0.75	0.255556	0.144444	0.438889	0.144444	0.5	0.194444	0.277778	0.222222	0.216667	0.694444	0.566667	0	0.161111	0.405556	0.344444	0.0888889	0.294444	0.138889	0.172222	0.155556	0	0.116667	0.238889	0.338889	0.316667	0.172222	0.155556	0	0.111111	0.244444	0.311111	0.0944444	0.45	0.6	0
0.122222	0.433333	0.0555556	0.2	0	0.127778	0	0	0	0	0	0	0	0	0.511111	0.355556	0.138889	0.45	0.0666667	0.233333	0.394444	0.333333	0	0.0444444	0.744444	0	0.0388889	0	0.466667	0.477778	0.311111	0.472222	0.25	0.1	0.0777778	0.322222	0.205556	0.2	0	0.05	0.166667	0	0.0277778	0.0944444	0.327778	0.194444	0.177778	0.122222	0.488889	0.0166667
0.266667	0.0666667	0.0111111	0.0222222	0.194444	0.261111	0	0	0	0	0	0	0.238889	0	0.522222	0.316667	0.311111	0.0833333	0.0166667	0.0277778	0.35	0.283333	0.433333	0	0.216667	0	0.0277778	0	0.394444	0.466667	0.283333	0.266667	0.422222	0.1	0.0444444	0.116667	0.211111	0.194444	0.488889	0	0.111111	0	0.05	0	0.138889	0.222222	0.194444	0.155556	0	0.75
0.333333	0.255556	0.0222222	0.144444	0.333333	0.1	0.0888889	0	0	0	0	0	0.138889	0	0.633333	0.505556	0.35	0.283333	0.0222222	0.188889	0.261111	0.455556	0.3	0	0	0.327778	0.0166667	0	0.388889	0.355556	0.25	0.322222	0.316667	0.155556	0.0444444	0.477778	0.133333	0.272222	0.488889	0	0	0.127778	0.0166667	0	0.233333	0.25	0.116667	0.172222	0	0.305556
0.288889	0.388889	0.05	0.166667	0.566667	0	0	0.0611111	0	0	0	0	0	0.0833333	0.277778	0.138889	0.327778	0.438889	0.0722222	0.205556	0.166667	0	0.505556	0.194444	0.05	0.65	0	0	0.288889	0.35	0.444444	0.405556	0.383333	0.172222	0.272222	0.444444	0.105556	0	0.427778	0.394444	0.0111111	0.3	0	0	0.211111	0.255556	0.277778	0.183333	0	0
0.294444	0.394444	0.0111111	0.15	0	0	0	0	0	0	0	0	0	0.222222	0.333333	0.594444	0.333333	0.416667	0.0111111	0.155556	0.0666667	0.172222	0.405556	0.516667	0.438889	0.322222	0	0	0.461111	0.377778	0.45	0.194444	0.372222	0.188889	0.0333333	0.477778	0.0388889	0.0777778	0.216667	0.355556	0.238889	0.233333	0	0	0.261111	0.116667	0.161111	0.144444	0	0
0.288889	0.433333	0.0333333	0.266667	0	0	0	0	0	0	0	0	0	0	0.7	0.416667	0.322222	0.45	0.0444444	0.294444	0.155556	0.333333	0.0611111	0.511111	0.566667	0.672222	0.122222	0.0333333	0.611111	0.4	0.144444	0.355556	0.238889	0.116667	0.0611111	0.0833333	0.138889	0.266667	0.15	0.444444	0.2	0.155556	0.0444444	0	0.388889	0.261111	0.155556	0.188889	0.15	0
0.294444	0.411111	0.0722222	0	0.138889	0.35	0	0	0	0	0	0	0.133333	0	0.661111	0.383333	0.322222	0.427778	0.0944444	0	0.272222	0.133333	0.172222	0.438889	0.0833333	0.466667	0.1	0	0.327778	0.366667	0.172222	0.233333	0.366667	0.133333	0.172222	0	0.205556	0.122222	0.116667	0.35	0.111111	0.25	0.0666667	0.0277778	0.333333	0.327778	0.166667	0.188889	0.0166667	0.0277778
0.233333	0.266667	0.111111	0.216667	0.361111	0.15	0	0	0.161111	0	0	0	0	0	0	0.194444	0.288889	0.294444	0.133333	0.238889	0.333333	0.327778	0.388889	0.288889	0.572222	0.216667	0.0444444	0.127778	0.594444	0	0	0.388889	0.477778	0.394444	0.194444	0.355556	0.161111	0.205556	0.366667	0.377778	0.2	0.194444	0.0444444	0	0.216667	0	0	0.311111	0	0.0444444
0.0777778	0.322222	0.133333	0.327778	0	0.0777778	0	0	0	0	0	0	0.116667	0	0.477778	0.738889	0.0833333	0.338889	0.133333	0.361111	0.227778	0.322222	0.361111	0.438889	0.35	0.522222	0.0388889	0.0166667	0.383333	0.238889	0.35	0.127778	0.25	0.25	0.211111	0.172222	0.15	0.305556	0.327778	0.444444	0.0666667	0.266667	0.0666667	0.0444444	0.144444	0.211111	0.172222	0.0833333	0.588889	0.0888889
0.277778	0.311111	0	0	0.216667	0.155556	0.116667	0	0.172222	0	0	0	0.127778		0.483333	0.366667	0.311111	0.333333	0	0	0.238889	0.544444	0.394444	0.211111	0.611111	0.0166667	0	0.111111	0.277778	0.344444	0.294444	0.172222	0.411111	0.0888889	0	0	0.194444	0.277778	0.5	0.272222	0.183333	0.0166667	0	0.0111111	0.0888889	0.255556	0.222222	0.0666667	0	0.266667
0	0.233333	0	0.0111111	0.1	0.294444	0	0.144444	0	0	0	0	0		0.383333	0.561111	0	0.272222	0	0.0111111	0.4	0.25	0.327778	0.444444	0.644444	0	0.0333333	0.0222222	0.522222		0.305556	0.266667	0	0.433333	0	0.0388889	0.188889	0.161111	0.477778	0.361111	0.316667	0	0.0722222	0.116667	0.272222		0.311111	0.172222	1	0.0611111
0.277778	0.133333	0.116667	0.383333	0.411111	0	0	0	0	0	0	0	0		0.0944444	0.188889	0.311111	0.144444	0.116667	0.405556	0.327778	0.333333	0.461111	0.111111	0.461111	0	0	0.0277778	0		0.45	0.383333	0.411111	0.25	0.15	0.144444	0.233333	0.227778	0.494444	0.194444	0.194444	0	0	0.0111111	0		0.333333	0.194444	0	0.472222
0.188889	0.238889	0.116667	0.0388889	0.361111	0.277778	0	0.0777778	0.211111	0	0	0	0		0.288889	0.461111	0.233333	0.283333	0.127778	0.0555556	0.2	0	0.205556	0.361111	0.461111	0.372222	0.0722222	0	0.222222		0.366667	0.238889	0.361111	0.227778	0.15	0.372222	0.133333	0	0.355556	0.527778	0.133333	0.222222	0.0277778	0.0333333	0.111111		0.227778	0.161111	0.216667	0.25
0.277778	0.444444	0.00555556	0.144444	0.466667	0.294444	0	0	0	0	0	0			0.25	0.277778	0.305556	0.45	0.00555556	0.183333	0.183333	0.411111	0	0.127778	0.388889	0.616667	0.0222222	0	0		0.527778	0.266667	0.266667	0.105556	0.0222222	0.211111	0.0777778	0.111111	0	0.211111	0.144444	0.222222	0.0277778	0	0		0.222222	0.25	0.15	0
0.316667	0.305556	0.0444444	0.305556	0.372222	0	0	0.0833333	0	0	0	0			0.394444	0.1	0.366667	0.366667	0.05	0.344444	0.283333	0.277778	0.294444	0.216667	0.538889	0.0944444	0	0			0.344444	0.294444	0.316667	0.3	0.0333333	0.333333	0.172222	0.233333	0.411111	0.355556	0.294444	0.0388889	0	0			0.222222	0.266667	0	0.0277778
0.0944444	0.294444	0.00555556	0.0388889	0.172222	0	0	0	0	0	0	0			0.1	0.188889	0.1	0.355556	0.0166667	0.0388889	0.516667	0	0	0.361111	0.65	0.316667	0.0555556	0			0.422222	0.294444	0.138889	0.35	0.0166667	0.0277778	0.261111	0	0	0.338889	0.238889	0.2	0.0555556	0			0.344444	0.111111	0.666667	0
0.322222	0.433333	0	0	0.0666667	0	0	0	0	0	0	0			0.127778	0	0.366667	0.455556	0	0	0.194444	0.4	0.377778	0.411111	0.272222	0.355556	0	0.0222222			0.405556	0.394444	0.283333	0.111111	0	0	0.133333	0.15	0.361111	0.344444	0.177778	0.15	0	0			0.233333	0.338889	0.0277778	0
0.294444	0.438889	0	0.116667	0.105556	0.144444	0	0	0.155556	0.144444	0.0333333				0.561111	0.6	0.333333	0.466667	0	0.144444	0.355556	0.394444	0.0833333	0.455556	0.466667	0.422222	0.0222222				0.283333	0.25	0.372222	0.0666667	0	0.422222	0.233333	0.238889	0.155556	0.361111	0.116667	0.216667	0.0444444	0.0333333			0.155556	0.116667	0	0.0277778
0.222222	0.333333	0.183333	0.15	0.633333			0	0	0.144444	0				0.45	0.122222	0.25	0.377778	0.205556	0.177778	0.15	0.266667	0.0888889	0	0.705556	0.627778	0.0777778				0.35	0.444444	0.355556	0.272222	0	0.533333	0.1	0.155556	0.3	0	0.261111	0.188889	0.0277778				0.2	0.433333	0.172222	0.0166667
0.338889	0.4	0		0.394444			0	0								0.383333	0.433333	0		0.0888889			0.188889	0.55	0.6							0.277778	0.166667			0.116667			0.122222	0.272222	0.255556							0	0
0.3	0.366667			0.0444444			0	0								0.35	0.4			0.361111			0.0611111	0.65	0.516667							0.35	0.2			0.261111			0.0833333	0.277778	0.216667							0	0.0333333
0.288889	0.361111			0.272222												0.322222	0.388889			0.277778			0.477778									0.388889	0.25			0.2			0.0888889									0	0
0.283333	0.322222															0.333333	0.361111															0.333333	0.294444															0.05	0.0222222
0.344444	0.383333															0.394444	0.416667															0.261111	0.177778															0	0.0222222
0.261111	0.444444															0.294444	0.461111															0.305556	0.0611111															0.138889	0.0333333
0.288889	0.233333															0.322222	0.266667															0.305556	0.472222															0.0833333	0.0277778
0.1	0.2															0.127778	0.216667															0.0833333	0.0722222															0.688889	0.511111
0.238889	0.00555556															0.261111	0.0111111															0.388889	0.0555556															0.111111	0
0.0222222	0.00555556															0.0277778	0.0111111															0.0277778	0.0166667															0.922222	0.183333
0	0.316667															0	0.35															0	0.333333															1	0.0166667
0.0111111	0.144444															0.0111111	0.161111															0.0666667	0.511111															0.911111	0.0444444
0	0.344444															0	0.372222															0	0.266667															1	0.0444444
0	0.205556															0	0.238889															0	0.511111															1	0.0444444
0.0166667	0.211111															0.0166667	0.25															0.0944444	0.494444															0.872222	0
0.0666667	0.422222															0.0777778	0.438889															0.111111	0.0944444															0.744444	0.05
0.244444	0.305556															0.3	0.327778															0.455556	0.366667															0	0.127778
0.155556	0.427778															0.183333	0.45															0.316667	0.0722222															0.344444	0.0944444
0.222222	0.316667															0.266667	0.338889															0.261111	0.216667															0.25	0.211111
0.144444	0.205556															0.177778	0.255556															0.266667	0.444444															0.411111	0.0166667
0.2	0.316667															0.233333	0.35															0.383333	0.122222															0.183333	0.0277778
0.166667	0.4															0.188889	0.444444															0.116667	0.138889															0.527778	0.0222222
0.244444	0.372222															0.272222	0.405556															0.333333	0.194444															0.15	0.0444444
0.25	0.372222															0.277778	0.394444															0.294444	0.211111															0.177778	0.311111
0.216667	0															0.238889	0															0.183333	0															0.361111	0.277778
0.233333	0.316667															0.255556	0.377778															0.205556	0.261111															0.305556	0
0.322222	0.277778															0.344444	0.305556															0.238889	0.105556															0.0944444
0.272222	0.244444															0.283333	0.272222															0.294444	0.205556															0.15
0.2	0.344444															0.216667	0.372222															0.116667	0.283333															0.466667
0.144444																0.161111																0.1																0.594444
0.133333																0.161111																0.105556																0.6
0.177778																0.2																0.35																0.272222
0.205556																0.25																0.311111																0.233333
0.294444																0.327778																0.2																0.177778
0.283333																0.311111																0.0833333																0.322222
0.188889																0.211111																0.261111																0.338889
[truncated: 14 more columns]

## Sheet: FIG2D
dissected	file_name	ethoscope_started	exp	sleep_deprived	name	species		roi_area	roi_mean	roi_min	roi_max		bg1_area	bg1_mean	bg1_min	bg1_max		bg2_area	bg2_mean	bg2_min	bg2_max	intensity_roib	intensity_blackb	notes	stack	region	z_step	image_size	stack_regio_size	stacks
17/01/2022	Species_BRP_antibody	14/01/2022	90	FALSE	ctrl_brain_1	d.mel	1	3558.78	3651.38	291	11968	2	3558.78	2564.62	152	10045	3	296.114	146.041	15	1723	1086.76	3505.34	brightest=PB	18-28	FSB	2	1024x1024	10	48
17/01/2022	Species_BRP_antibody	14/01/2022	90	FALSE	ctrl_brain_1	d.yak	7	2477.46	5034.65	597	16418	8	2477.46	2918.96	150	17093	9	184.027	259.712	19	1698	2115.69	4774.94	brightest=PB	25-35	FSB	2	1024x1024	10	47
17/01/2022	Species_BRP_antibody	14/01/2022	90	FALSE	ctrl_brain_2	d.mel	4	3240.3	4748.81	483	15509	5	3240.3	3423.45	182	14918	6	355.45	124.799	18	1218	1325.36	4624.01	brightest=MB	20-30	FSB	2	1024x1024	10	51
17/01/2022	Species_BRP_antibody	14/01/2022	90	FALSE	ctrl_brain_3	d.mel	1	3451.42	3470.61	707	10622	2	3451.42	1779.43	95	8349	3	404.758	176.809	27	1004	1691.18	3293.8	brightest=MB	19-29	FSB	2	1024x1024	10	50
17/01/2022	Species_BRP_antibody	14/01/2022	90	FALSE	ctrl_brain_3	d.yak	10	3229.3	4017.55	444	13971	11	3229.3	2960.21	178	9888	12	290.414	248.769	20	1186	1057.34	3768.78	brightest=MB	18-28	FSB	2	1024x1024	10	48
17/01/2022	Species_BRP_antibody	14/01/2022	90	FALSE	ctrl_brain_4	d.mel	4	3305.69	5013.16	674	15280	5	3305.69	3406.24	61	15389	6	549.603	204.32	16	1229	1606.92	4808.84	brightest=MB	21-31	FSB	2	1024x1024	10	47
17/01/2022	Species_BRP_antibody	14/01/2022	90	FALSE	ctrl_brain_4	d.yak	13	3235.11	3062.66	515	9439	14	3235.11	1936.68	64	8340	15	175.956	214.718	25	1000	1125.98	2847.94	brightest=PB	20-30	FSB	2	1024x1024	10	49
17/01/2022	Species_BRP_antibody	14/01/2022	90	FALSE	ctrl_brain_5	d.mel	1	4287.44	5043.43	939	15860	2	4287.44	2431.67	35	15596	3	162.992	175.435	21	972	2611.76	4867.99	brightest=MB	20-30	FSB	2	1024x1024	10	49
17/01/2022	Species_BRP_antibody	14/01/2022	90	TRUE	sd_brain_1	d.yak	4	3050.35	5697.96	887	19349	5	3050.35	4060.79	152	14422	6	256.063	252.218	21	1761	1637.18	5445.75	brightest=MB	22-32	FSB	2	1024x1024	10	51
17/01/2022	Species_BRP_antibody	14/01/2022	90	TRUE	sd_brain_2	d.mel	1	3445.25	5645.43	1216	24719	2	3445.25	3093.68	131	16337	3	857.438	159.349	12	984	2551.75	5486.08	brightest=PB	24-34	FSB	2	1024x1024	10	51
17/01/2022	Species_BRP_antibody	14/01/2022	90	TRUE	sd_brain_3	d.mel	1	3790.51	6254.98	548	27973	2	3790.51	4065.49	165	36042	3	441.229	207.915	18	2328	2189.49	6047.06	brightest=MB	20-30	FSB	2	1024x1024	10	47
17/01/2022	Species_BRP_antibody	14/01/2022	90	TRUE	sd_brain_4	d.yak	1	3184.02	8418.74	952	24636	2	3184.02	5878.54	175	26011	3	82.909	266.821	25	1092	2540.2	8151.92	brightest=PB	22-32	FSB	2	1024x1024	10	50
17/01/2022	Species_BRP_antibody	14/01/2022	90	TRUE	sd_brain_5	d.yak	4	3497.57	8057.89	1213	23982	5	3497.57	6669.72	405	24260	6	216.843	262.015	19	1126	1388.17	7795.87	brightest=PB	21-31	FSB	2	1024x1024	10	50
17/01/2022	Species_BRP_antibody	14/01/2022	90	TRUE	sd_brain_5	d.mel	1	3763.4	5305.94	328	15250	2	3763.4	3772.72	36	17155	3	248.822	192.022	22	924	1533.22	5113.92	brightest=PB	22-32	FSB	2	1024x1024	10	50
17/01/2022	Species_BRP_antibody	14/01/2022	90	TRUE	sd_brain_6	d.mel	1	3916.74	5814.44	540	21334	2	3916.74	4622.15	127	24961	3	453.496	233.259	18	3687	1192.29	5581.18	brightest=MB	22-32	FSB	2	1024x1024	10	50
17/01/2022	Species_BRP_antibody	14/01/2022	90	TRUE	sd_brain1	d.mel	1	3594.64	6339.35	795	20028	2	3594.64	4650.51	193	19798	3	642.191	171.576	18	1690	1688.84	6167.77	brightest=MB	19-29	FSB	2	1024x1024	10	45
02/03/2022	2022-02-28_104_Species_brp_antibody	27/02/2022	104	FALSE	ctrl_brain_1	d.ere	13	3155.79	5357.5	824	25122	14	3155.79	5046.36	204	20977	15	590.553	341.083	21	1675	311.142	5016.42	brightest=PB	'10-16	FSB	4	1024x1024	6	23
02/03/2022	2022-02-28_104_Species_brp_antibody	27/02/2022	104	FALSE	ctrl_brain_1	d.vir	34	6741.28	9126.48	1075	57313	35	6741.28	6921.12	251	52521	36	1199.64	268.927	9	3371	2205.35	8857.55	brightest=MB	'8-14	FSB	4	1024x1024	6	21
02/03/2022	2022-02-28_104_Species_brp_antibody	27/02/2022	104	FALSE	ctrl_brain_2	d.ere	16	3079.37	8692.19	1541	22692	17	3079.37	7360.76	635	24396	18	367.094	430.141	39	1787	1331.44	8262.05	brightest=PB	'11-17	FSB	4	1024x1024	6	24
02/03/2022	2022-02-28_104_Species_brp_antibody	27/02/2022	104	FALSE	ctrl_brain_2	d.vir	31	4158.35	13545.7	1704	40666	32	4158.35	10282	441	41075	33	632.461	279.244	4	1573	3263.79	13266.5	brightest=PB	‘11-17	FSB	4	1024x1024	6	23
02/03/2022	2022-02-28_104_Species_brp_antibody	27/02/2022	104	FALSE	ctrl_brain_2	d.wil	7	2105.5	6818.41	1701	16190	8	2105.5	4851.17	491	13844	9	586.502	144.74	7	732	1967.24	6673.67	brightest=MB	'7-13	FSB	4	1024x1024	6	23
02/03/2022	2022-02-28_104_Species_brp_antibody	27/02/2022	104	FALSE	ctrl_brain_3	d.ere	19	3466.39	9209.27	1784	21843	20	3466.39	5556.73	198	18418	21	629.267	456.895	21	4756	3652.54	8752.38	brightest=MB	'10-16	FSB	4	1024x1024	6	25
02/03/2022	2022-02-28_104_Species_brp_antibody	27/02/2022	104	FALSE	ctrl_brain_3	d.mel	4	3303.46	6231.57	1073	17929	5	3303.46	4201.23	311	15506	6	817.543	232.894	9	1323	2030.34	5998.68	brightest=MB	'9-15	FSB	4	1024x1024	6	24
02/03/2022	2022-02-28_104_Species_brp_antibody	27/02/2022	104	FALSE	ctrl_brain_3	d.vir	28	6256.74	9119.84	918	60876	29	6256.74	6786.23	138	35376	30	1432.51	157.846	7	918	2333.61	8961.99	brightest=MB	'7-13	FSB	4	1024x1024	6	24
02/03/2022	2022-02-28_104_Species_brp_antibody	27/02/2022	104	TRUE	sd_brain_1	d.ere	1	3064.49	8271.07	1407	20176	2	3064.49	4148.03	393	15178	3	573.276	373.033	23	1492	4123.04	7898.04	brightest=MB	'9-15	FSB	4	1024x1024	6	25
02/03/2022	2022-02-28_104_Species_brp_antibody	27/02/2022	104	TRUE	sd_brain_1	d.wil	1	3152.12	6279.14	565	22119	2	3152.12	3434.27	28	21752	3	263.51	108.18	8	640	2844.87	6170.95	brightest=MB	'10-16	FSB	4	1024x1024	6	24
02/03/2022	2022-02-28_104_Species_brp_antibody	27/02/2022	104	TRUE	sd_brain_2	d.ere	4	3006.86	11499.4	2079	28539	5	3006.86	8841.84	713	30639	6	558.9	335.113	18	2642	2657.58	11164.3	brightest=PB	'10-16	FSB	4	1024x1024	6	23
02/03/2022	2022-02-28_104_Species_brp_antibody	27/02/2022	104	TRUE	sd_brain_2	d.mel	13	3123.13	6277.73	1009	21027	14	3123.13	3967.95	150	17136	15	967.104	323.49	9	2160	2309.78	5954.24	brightest=PB	'12-15	FSB	4	1024x1024	6	25
02/03/2022	2022-02-28_104_Species_brp_antibody	27/02/2022	104	TRUE	sd_brain_2	d.vir	40	6877.58	5703.55	502	31295	41	6877.58	3708.85	128	31903	42	832.329	427.123	36	6798	1994.7	5276.43	brightest=PB	'12-18	FSB	4	1024x1024	6	27
02/03/2022	2022-02-28_104_Species_brp_antibody	27/02/2022	104	TRUE	sd_brain_3	d.vir	37	5660.15	3796.46	985	24924	38	5660.15	2929.22	198	23130	39	356.835	329.301	23	1332	867.233	3467.16	brightest=PB	'12-18	FSB	4	1024x1024	6	26
02/03/2022	2022-02-28_104_Species_brp_antibody	27/02/2022	104	TRUE	sd_brain_4	d.ere	7	2959.45	6580.75	1437	17668	8	2959.45	6403.81	598	21557	9	329.136	379.915	27	1282	176.946	6200.84	brightest=PB	'9-15	FSB	4	1024x1024	6	23
02/03/2022	2022-02-28_104_Species_brp_antibody	27/02/2022	104	TRUE	sd_brain_4	d.mel	10	2934.23	4204.42	581	14503	11	2934.23	2470.78	159	9487	12	479.706	374.774	35	1583	1733.64	3829.65	brightest=PB	'14-20	FSB	4	1024x1024	6	26
02/03/2022	2022-02-28_104_Species_brp_antibody	27/02/2022	104	TRUE	sd_brain_1	d.vir	43	6236.51	5306.76	227	27856	44	6236.51	4563.04	124	20263	45	632.031	282.871	19	1122	743.717	5023.89	brightest=PB	'9-15	FSB	4	1024x1024	6	25
02/03/2022	2022-02-28_104_Species_brp_antibody	27/02/2022	104	FALSE	ctrl_brain_5	d.mel	1	3873.21	6785.74	1208	20929	2	3873.21	6065.11	326	37711	3	987.281	453.767	24	1927	720.622	6331.97	brightest=PB	'10-16	FSB	4	1024x1024	6	25
02/03/2022	2022-02-28_104_Species_brp_antibody	27/02/2022	104	FALSE	ctrl_brain_2	d.mel	7	3319.35	8785.9	1886	25575	8	3319.35	6171.82	317	20289	9	309.085	508.618	45	1875	2614.07	8277.28	brightest=MB	'8-14	FSB	4	1024x1024	6	25
02/03/2022	2022-02-28_104_Species_brp_antibody	27/02/2022	104	TRUE	sd_brain_1	d.mel	16	3168.66	6282.24	760	17041	17	3168.66	4584.07	276	19586	18	575.42	334.807	20	1490	1698.17	5947.43	brightest=MB	'7-13	FSB	4	1024x1024	6	25
14/03/2022	2022-03-11_107_Species_BRP	11/03/2022	107	TRUE	sd_brain_6	d.mel	4	3468.12	11792.3	1190	30074	5	3468.12	7518.88	546	33447	6	605.987	472.106	169	1054	4273.43	11320.2	brightest=MB	'8-14	FSB	4	512x512	6	24
14/03/2022	2022-03-11_107_Species_BRP	11/03/2022	107	FALSE	ctrl_brain_6	d.mel	16	132490	3396.66	0	48081	17	5644.93	5808.54	588	29375	18	1047.71	308.242	25	1814	-2411.88	3088.42	brightest=MB	'8-14	FSB	4	512x512	6	24
14/03/2022	2022-03-11_107_Species_BRP	11/03/2022	107	FALSE	ctrl_brain_1	d.ere	19	2343.98	9388.53	890	20170	20	2343.98	6022.89	337	16837	21	714.259	369.324	75	1120	3365.64	9019.2	brightest=MB	'8-14	FSB	4	512x512	6	25
14/03/2022	2022-03-11_107_Species_BRP	11/03/2022	107	FALSE	ctrl_brain_2	d.ere	34	3258.14	5815.84	698	14837	35	3258.14	4876.18	349	14962	36	705.822	325.97	30	1092	939.662	5489.87	brightest=MB	'8-14	FSB	4	512x512	6	24
14/03/2022	2022-03-11_107_Species_BRP	11/03/2022	107	FALSE	ctrl_brain_3	d.ere	25	3109.83	8448.65	1161	18624	26	3109.83	7315.78	249	20347	27	705.822	484.467	107	2294	1132.87	7964.18	brightest=MB	'11-17	FSB	4	512x512	6	27
14/03/2022	2022-03-11_107_Species_BRP	11/03/2022	107	FALSE	ctrl_brain_5	d.ere	28	3037.47	4396.93	945	11124	29	3037.47	3831.67	327	13120	30	434.202	303.763	71	955	565.26	4093.16	brightest=PB	'11-17	FSB	4	512x512	6	24
14/03/2022	2022-03-11_107_Species_BRP	11/03/2022	107	TRUE	sd_brain_1	d.ere	31	3462.99	8912.05	1179	25022	32	3462.99	6971.64	181	22931	33	336.401	299.54	78	884	1940.41	8612.51	brightest=MB	'7-13	FSB	4	512x512	6	26
14/03/2022	2022-03-11_107_Species_BRP	11/03/2022	107	TRUE	sd_brain_3	d.ere	37	2828.16	8731.84	2273	22554	38	2828.16	7300.27	414	25023	39	424.142	296.777	44	1417	1431.57	8435.06	brightest=PB	'10-16	FSB	4	512x512	6	25
14/03/2022	2022-03-11_107_Species_BRP	11/03/2022	107	TRUE	sd_brain_5	d.ere	40	2883.32	6481.74	599	13550	41	2883.32	4555.08	345	12387	42	269.997	265.195	68	811	1926.66	6216.54	brightest=PB	'10-16	FSB	4	512x512	6	22
14/03/2022	2022-03-11_107_Species_BRP	11/03/2022	107	TRUE	sd_brain_6	d.ere	43	2629.55	6662.81	841	14559	44	2629.55	4880.42	329	17513	45	325.489	264.289	15	1171	1782.39	6398.52	brightest=MB	'13-19	FSB	4	512x512	6	23
18/04/2022	2022-04-14_118_Species_brp	15/04/2022	118	FALSE	ctrl_brain_5	d.sim	46	4048.3	3810.2	720	41084	47	4048.3	2453.49	202	24779	48	840.364	269.908	12	2095	1356.7	3540.29	brightest=PB	'8-14	FSB	4	1024x1024	6	23
18/04/2022	2022-04-14_118_Species_brp	15/04/2022	118	FALSE	ctrl_brain_3	d.sim	49	4443.73	4508.77	797	31900	50	4443.73	4046.8	460	23138	51	714.819	537.332	10	3755	461.979	3971.44	brightest=MB	'11-17	FSB	4	1024x1024	6	23
18/04/2022	2022-04-14_118_Species_brp	15/04/2022	118	FALSE	ctrl_brain_7	d.sim	52	5411.65	3126.34	231	31982	53	5411.65	2272.48	223	19319	54	405.619	150.607	11	1234	853.857	2975.73	brightest=MB	'11-17	FSB	4	1024x1024	6	23
18/04/2022	2022-04-14_118_Species_brp	15/04/2022	118	FALSE	ctrl_brain_4	d.sim	55	5425.85	4554.86	621	26869	56	5425.85	4048.14	321	24167	57	883.408	385.889	15	2101	506.716	4168.97	brightest=MB	'11-17	FSB	4	1024x1024	6	23
18/04/2022	2022-04-14_118_Species_brp	15/04/2022	118	FALSE	ctrl_brain_2	d.sim	58	4426.51	3778.84	791	14144	59	4426.51	2575.93	294	20975	60	367.74	360.666	28	1562	1202.91	3418.17	brightest=PB	'8-14	FSB	4	1024x1024	6	23
18/04/2022	2022-04-14_118_Species_brp	15/04/2022	118	FALSE	ctrl_brain_1	d.sim	61	4576.73	3338.34	472	27256	62	4576.73	2389.35	161	12889	63	329.144	216.158	24	1454	948.986	3122.18	brightest=MB	'11-17	FSB	4	1024x1024	6	23
18/04/2022	2022-04-14_118_Species_brp	15/04/2022	118	FALSE	ctrl_brain_8	d.sim	64	4273.42	3591.12	563	30728	65	4273.42	2893.31	241	15500	66	651.831	478.685	12	2776	697.818	3112.44	brightest=PB	'10-16	FSB	4	1024x1024	6	23
18/04/2022	2022-04-14_118_Species_brp	15/04/2022	118	TRUE	sd_brain_2	d.sim	67	7082.35	7081.51	1138	29179	68	7082.35	5844.34	615	32318	69	1472.91	474.904	7	2677	1237.17	6606.61	brightest=PB	05-Nov	FSB	4	1024x1024	6	23
18/04/2022	2022-04-14_118_Species_brp	15/04/2022	118	TRUE	sd_brain_3	d.sim	70	5717.25	7366.39	1565	25553	71	5717.25	5316.2	721	22380	72	283.864	754.89	44	7429	2050.19	6611.5	brightest=MB	'9-15	FSB	4	1024x1024	6	23
18/04/2022	2022-04-14_118_Species_brp	15/04/2022	118	TRUE	sd_brain_4	d.sim	73	5577.53	6124.45	1082	22664	74	5577.53	4218.59	491	25746	75	932.804	537.713	11	2403	1905.86	5586.74	brightest=MB	'12-18	FSB	4	1024x1024	6	23
18/04/2022	2022-04-14_118_Species_brp	15/04/2022	118	TRUE	sd_brain_5	d.sim	76	5080.17	7058.76	1202	25748	77	5080.17	4868	742	23836	78	2575.08	427.868	18	2528	2190.76	6630.89	brightest=PB	'12-18	FSB	4	1024x1024	6	23
18/04/2022	2022-04-14_118_Species_brp	15/04/2022	118	TRUE	sd_brain_6	d.sim	79	5399.47	6255.45	1070	20151	80	5399.47	5735.62	433	34764	81	1398.01	506.476	13	2138	519.837	5748.98	brightest=MB	'11-17	FSB	4	1024x1024	6	23
18/04/2022	2022-04-14_118_Species_brp	15/04/2022	118	TRUE	sd_brain_7	d.sim	82	6344.98	4410.3	761	15495	83	6344.98	2919.32	322	10941	84	872.073	559.341	14	2214	1490.97	3850.95	brightest=MB	'11-17	FSB	4	1024x1024	6	23
18/04/2022	2022-04-14_118_Species_brp	15/04/2022	118	TRUE	sd_brain_8	d.sim	85	5745.38	5459.4	1073	26125	86	5745.38	4261.88	645	17778	87	876.808	407.252	11	2248	1197.52	5052.15	brightest=PB	'10-16	FSB	4	1024x1024	6	23
18/04/2022	2022-04-14_118_Species_brp	15/04/2022	118	TRUE	sd_brain_2	d.mel	88	3884.53	11258.2	2371	45691	89	3884.53	9181.53	600	44259	90	502.081	185.015	13	1276	2076.71	11073.2	brightest=PB	06-Dec	FSB	4	1024x1024	6	24
18/04/2022	2022-04-14_118_Species_brp	15/04/2022	118	TRUE	sd_brain_5	d.mel	91	4060.39	9216.94	1183	33377	92	4060.39	5793.9	324	28156	93	795.318	280.437	17	2530	3423.05	8936.51	brightest=MB	'11-17	FSB	4	1024x1024	6	24
18/04/2022	2022-04-14_118_Species_brp	15/04/2022	118	TRUE	sd_brain_4	d.mel	94	4857.3	5599.44	751	21006	95	4857.3	4177.85	272	19396	96	864.667	246.419	9	3284	1421.59	5353.02	brightest=MB	'10-16	FSB	4	1024x1024	6	24
18/04/2022	2022-04-14_118_Species_brp	15/04/2022	118	FALSE	ctrl_brain_1	d.mel	97	4035.18	6817.66	1508	23836	98	4035.18	4465.07	337	25421	99	550.206	361.245	13	2020	2352.59	6456.41	brightest=MB	'10-16	FSB	4	1024x1024	6	24
18/04/2022	2022-04-14_118_Species_brp	15/04/2022	118	FALSE	ctrl_brain_2	d.mel	100	4417.89	7226.92	1489	24477	101	4417.89	5470.27	989	25124	102	325.321	329.167	16	15050	1756.65	6897.75	brightest=PB	'8-14	FSB	4	1024x1024	6	24
18/04/2022	2022-04-14_118_Species_brp	15/04/2022	118	FALSE	ctrl_brain_3	d.mel	103	5292.22	5023.6	369	17818	104	5292.22	4084.95	405	21056	105	387.795	480.917	27	6200	938.657	4542.69	brightest=PB	'9-15	FSB	4	1024x1024	6	24
08/02/2022	2022-02-04_Species_brp_antibody_rep2	05/02/2022	99	TRUE	sd_brain_1	d.sec	4	3823.61	4349.52	646	17595	5	3823.61	2416.37	206	11670	6	3823.61	299.757	24	2060	1933.15	4049.77	brightest=PB	'19-29	FSB	2	1024x1024	10	51
08/02/2022	2022-02-04_Species_brp_antibody_rep2	05/02/2022	99	FALSE	ctrl_brain_1	d.sec	1	3707.06	4085.36	729	19343	2	3707.06	2784.94	86	13807	3	512.574	305.344	26	1804	1300.42	3780.01	brightest=MB	'23-33	FSB	2	1024x1024	10	51
08/02/2022	2022-02-04_Species_brp_antibody_rep2	05/02/2022	99	TRUE	sd_brain_2	d.yak	4	3488.75	3960.29	1039	15124	5	3488.75	2257.91	95	9301	6	1498.98	247.135	13	3210	1702.38	3713.15	brightest=MB	'16-26	FSB	2	1024x1024	10	48
08/02/2022	2022-02-04_Species_brp_antibody_rep2	05/02/2022	99	FALSE	ctrl_brain_1	d.yak	7	2564.64	6867.75	1730	22887	8	2564.64	4690.63	423	19464	9	832.259	158.897	23	3364	2177.11	6708.85	brightest=MB	'18-28	FSB	2	1024x1024	10	47
21/02/2022	2022-02-18_103_Species_brp_antibody	18/02/2022	103	FALSE	ctrl_brain_4	d.mel	1	3144.53	10440.8	2513	29652	2	3144.53	6322.62	797	63390	3	3144.53	649.873	51	8833	4118.2	9790.94	brightest=PB	'21-31	FSB	2	1024x1024	10	51
21/02/2022	2022-02-18_103_Species_brp_antibody	18/02/2022	103	FALSE	ctrl_brain_3	d.mel	4	4208.52	9148.64	1223	29711	5	4208.52	5623.04	523	43183	6	1272.89	573.584	44	2296	3525.6	8575.06	brightest=MB	'17-27	FSB	2	1024x1024	10	49
21/02/2022	2022-02-18_103_Species_brp_antibody	18/02/2022	103	FALSE	ctrl_brain_2	d.mel	24	3405.36	9365.28	3252	38983	25	3405.36	7415.58	902	30638	26	1819.02	1411.07	380	17213	1949.7	7954.21	brightest=PB	'22-32	FSB	2	1024x1024	10	48
21/02/2022	2022-02-18_103_Species_brp_antibody	18/02/2022	103	FALSE	ctrl_brain_1	d.mel	9	3864.69	13128.4	4222	36841	10	3864.69	7820.21	747	29459	11	1247.98	703.456	62	24098	5308.2	12425	brightest=PB	'27-37	FSB	2	1024x1024	10	48
21/02/2022	2022-02-18_103_Species_brp_antibody	18/02/2022	103	TRUE	sd_brain_1	d.mel	12	3870.06	11577	1469	36880	13	3870.06	7378.69	840	28791	14	1592.03	707.724	51	2855	4198.28	10869.2	brightest=MB	'18-28	FSB	2	1024x1024	10	47
21/02/2022	2022-02-18_103_Species_brp_antibody	18/02/2022	103	TRUE	sd_brain_2	d.mel	15	3925.01	11749.4	1381	45251	16	3925.01	8334.66	509	31577	17	1164.2	357.605	27	1794	3414.76	11391.8	brightest=MB	'22-32	FSB	2	1024x1024	10	49
21/02/2022	2022-02-18_103_Species_brp_antibody	18/02/2022	103	TRUE	sd_brain_5	d.mel	18	2737.24	10515.6	1577	37458	19	2737.24	4244.06	508	29301	20	2737.24	583.672	38	6362	6271.49	9931.88	brightest=PB	'22-32	FSB	2	1024x1024	10	48
21/02/2022	2022-02-18_103_Species_brp_antibody	18/02/2022	103	TRUE	sd_brain_6	d.mel	21	4081.51	16477.4	3673	57369	22	4081.51	7288.42	782	39691	23	4081.51	556.493	49	5825	9189.01	15920.9	brightest=PB	'24-34	FSB	2	1024x1024	10	51
21/02/2022	2022-02-18_103_Species_brp_antibody	18/02/2022	103	FALSE	ctrl_brain_1	d.sec	27	4032.61	6153.01	1009	20351	28	4032.61	3946.66	107	18233	29	1083.37	315.246	19	2528	2206.35	5837.76	brightest=MB	'8-14	FSB	4	1024x1024	6	23
21/02/2022	2022-02-18_103_Species_brp_antibody	18/02/2022	103	FALSE	ctrl_brain_3	d.sec	30	3208.76	9583.15	899	30571	31	3208.76	5011.1	272	22967	32	2077.09	293.24	12	1240	4572.05	9289.91	brightest=MB	'8-14	FSB	4	1024x1024	6	22
21/02/2022	2022-02-18_103_Species_brp_antibody	18/02/2022	103	FALSE	ctrl_brain_5	d.sec	36	3771.95	4244.05	355	31010	37	3771.95	2925.77	138	19547	38	1625.88	234.979	11	4063	1318.29	4009.07	brightest=MB	'7-13	FSB	4	1024x1024	6	22
21/02/2022	2022-02-18_103_Species_brp_antibody	18/02/2022	103	TRUE	sd_brain_5	d.sec	39	3574.47	9407.86	499	27856	40	3574.47	6965.03	204	29259	41	3574.47	476.983	10	23358	2442.83	8930.88	brightest=PB	'9-15	FSB	4	1024x1024	6	23
21/02/2022	2022-02-18_103_Species_brp_antibody	18/02/2022	103	TRUE	sd_brain_4	d.sec	42	3331.71	15372	2996	38241	43	3331.71	9623.26	375	29498	44	3331.71	343.154	12	8953	5748.69	15028.8	brightest=MB	'8-14	FSB	4	1024x1024	6	24
21/02/2022	2022-02-18_103_Species_brp_antibody	18/02/2022	103	TRUE	sd_brain_3	d.sec	45	3644.71	14553.3	2424	43500	46	3644.71	10310.4	353	35731	47	1931.94	305.447	8	1928	4242.86	14247.8	brightest=PB	'11-17	FSB	4	1024x1024	6	24
24/11/2022	Species_BRP_antibody	none	fede	FALSE	wc4	wild_d.mel	22	4098.58	10585.7	1533	37718	23	4098.58	7902.41	203	34299	24	2122.45	700.461	19	6282	2683.32	9885.26	none	9_15	FSB	4	1024x1024	6	17
24/11/2022	Species_BRP_antibody	none	fede	FALSE	wc4	wild_d.mel	19	4494.85	15692.6	1867	65534	20	4494.85	10829.2	386	60406	21	654.216	1061.73	63	13362	4863.37	14630.9	none	12_18	FSB	4	1024x1024	6	20
24/11/2022	Species_BRP_antibody	none	fede	FALSE	wc4	wild_d.mel	16	4312.85	8198.69	1061	62133	17	4312.85	9338.95	473	32110	18	1101.74	1119.18	36	7133	-1140.26	7079.5	none	10_16	FSB	4	1024x1024	6	19
24/11/2022	Species_BRP_antibody	none	fede	FALSE	wc4	wild_d.mel	13	4074.45	14790.2	1770	50478	14	4074.45	7518.97	168	36440	15	567.778	955.715	39	4259	7271.25	13834.5	none	10_16	FSB	4	1024x1024	6	18
24/11/2022	Species_BRP_antibody	none	fede	FALSE	wc4	wild_d.mel	10	4121.82	13001.2	875	59354	11	4121.82	7613.83	340	34906	12	1645.06	1094.21	17	6925	5387.32	11906.9	none	14_20	FSB	4	1024x1024	6	22
24/11/2022	Species_BRP_antibody	none	fede	FALSE	wc4	wild_d.mel	7	3940.87	12067.1	1375	37961	8	3940.87	9419.43	506	33999	9	2179.75	1143.41	47	12985	2647.66	10923.7	none	11_17	FSB	4	1024x1024	6	19
24/11/2022	Species_BRP_antibody	none	fede	FALSE	wc4	wild_d.mel	4	3957.01	15759.4	1438	44055	5	3957.01	8303.21	396	35286	6	2285.08	1346.17	37	19890	7456.23	14413.3	none	10_16	FSB	4	1024x1024	6	18
24/11/2022	Species_BRP_antibody	none	fede	FALSE	wc4	wild_d.mel	1	3391.01	14465.8	2472	62002	2	3391.01	12457.3	750	43099	3	1758.13	1080.11	35	49159	2008.51	13385.7	none	11_17	FSB	4	1024x1024	6	19
24/11/2022	Species_BRP_antibody	none	fede	TRUE	wc4	wild_d.mel	46	3574.7	24825	2136	64928	47	3574.7	11715.5	421	50606	48	2219.14	1039.61	13	11003	13109.5	23785.4	none	12_18	FSB	4	1024x1024	6	20
24/11/2022	Species_BRP_antibody	none	fede	TRUE	wc4	wild_d.mel	43	4249.26	27388.2	2971	65534	44	4249.26	21916.7	995	65534	45	983.988	1356.91	85	12116	5471.43	26031.2	none	6_12	FSB	4	1024x1024	6	13
24/11/2022	Species_BRP_antibody	none	fede	TRUE	wc4	wild_d.mel	40	4625.35	37656.2	8512	65534	41	4625.35	17819.7	73	61960	42	1712.62	1094.76	54	7868	19836.4	36561.4	none	5_11	FSB	4	1024x1024	6	13
24/11/2022	Species_BRP_antibody	none	fede	TRUE	wc4	wild_d.mel	37	4392.11	28231.9	2524	65534	38	4392.11	14989.8	490	60453	39	1692.36	1178.62	43	6101	13242	27053.2	none	9_15	FSB	4	1024x1024	6	17
24/11/2022	Species_BRP_antibody	none	fede	TRUE	wc4	wild_d.mel	28	3964.68	19869.6	1393	60786	29	3964.68	10043.8	415	46771	30	2637.36	1961.9	165	7232	9825.82	17907.7	none	11_17	FSB	4	1024x1024	6	19
24/11/2022	Species_BRP_antibody	none	fede	TRUE	wc4	wild_d.mel	34	3922.71	26749.4	3281	65534	35	3922.71	10557.4	446	41696	36	1310.21	1627.33	44	11723	16192	25122	none	8_14	FSB	4	1024x1024	6	15
24/11/2022	Species_BRP_antibody	none	fede	TRUE	wc4	wild_d.mel	31	4442.71	23140.8	1646	65534	32	4442.71	11760.1	536	49692	33	1418.76	1875.79	186	17814	11380.7	21265	none	9_15	FSB	4	1024x1024	6	17
24/11/2022	Species_BRP_antibody	none	fede	TRUE	wc4	wild_d.mel	25	5145.27	25431.8	1846	65534	26	5145.27	11730.8	509	52159	27	1124.42	3064.37	975	9641	13701	22367.4	none	9_15	FSB	4	1024x1024	6	17
none	155_brp_mechanical_sec_yak	none	155	FALSE	ctrl_brain_6	d.sec	1	4469.81	3007.78	340	10638	2	4469.81	1877.81	148	9470	3	1724.62	210.987	10	1655	1129.97	2796.8	MB	Dec-18	FSB	4	1024x1024	6	26
none	155_brp_mechanical_sec_yak	none	155	FALSE	ctrl_brain_2	d.sec	4	4034.88	3019.98	476	9179	5	4034.88	1895.15	27	9076	6	1147.64	519.913	13	2292	1124.84	2500.07	MB	Nov-17	FSB	4	1024x1024	6	26
none	155_brp_mechanical_sec_yak	none	155	FALSE	ctrl_brain_1	d.sec	7	4002.2	2677.68	554	8614	8	4002.2	1656.34	117	9927	9	1424.44	328.268	5	2887	1021.34	2349.41	PB	Oct-16	FSB	4	1024x1024	6	26
none	155_brp_mechanical_sec_yak	none	155	TRUE	sd_brain_6	d.sec	10	3868.08	3716.23	488	15919	11	3868.08	1510.04	27	6304	12	1021.4	307.25	17	1492	2206.19	3408.98	PB	Nov-17	FSB	4	1024x1024	6	26
none	155_brp_mechanical_sec_yak	none	155	TRUE	sd_brain_3	d.sec	13	3376.47	5885.49	446	18690	14	3376.47	3946.31	147	16989	15	1211.61	344.207	16	2711	1939.18	5541.28	PB	Sep-15	FSB	4	1024x1024	6	26
none	155_brp_mechanical_sec_yak	none	155	FALSE	ctrl_brain_1	d.yak	1	3422.89	2869.53	507	9608	2	3422.89	1925.29	48	7933	3	1063.65	274.695	14	1776	944.236	2594.83	PB	'11-17	FSB	4	1024x1024	6	26
none	155_brp_mechanical_sec_yak	none	155	FALSE	ctrl_brain_3	d.yak	4	3832.61	2995.03	381	8821	5	3832.61	1643.66	12	7448	6	842.746	349.351	11	1882	1351.36	2645.68	PB	'10-16	FSB	4	1024x1024	6	26
none	155_brp_mechanical_sec_yak	none	155	FALSE	ctrl_brain_2	d.yak	10	3711.55	4758.63	652	13670	11	3711.55	3474.64	324	13409	12	1234.53	388.495	21	2154	1283.98	4370.13	MB	'9-15	FSB	4	1024x1024	6	26
none	155_brp_mechanical_sec_yak	none	155	TRUE	sd_brain_1	d.yak	13	4230.87	4774.1	1116	12113	14	4230.87	3277.41	288	11891	15	1299.19	404.522	15	1947	1496.68	4369.58	MB	'11-17	FSB	4	1024x1024	6	26
none	155_brp_mechanical_sec_yak	none	155	TRUE	sd_brain_2	d.yak	16	4416.8	3508.12	683	10053	17	4416.8	2373.59	253	8889	18	1014.52	381.661	18	2660	1134.53	3126.46	PB	'10-16	FSB	4	1024x1024	6	26
none	155_brp_mechanical_sec_yak	none	155	TRUE	sd_brain_6	d.yak	19	3269.95	4780.97	682	13600	20	3269.95	3016.79	220	9301	21	956.733	374.939	0	1902	1764.18	4406.03	MB	'11-17	FSB	4	1024x1024	6	26
none	158_brp_mechanical_vir	none	158	FALSE	ctrl_brain_3	d.vir	1	4909.89	10772.2	2042	65535	2	4909.89	7851.69	708	43603	4	3053.4	804.164	23	7739	2920.47	9968	PB	'’15-21	FSB	4	1024x1024	6	33
none	158_brp_mechanical_vir	none	158	FALSE	ctrl_brain_2	d.vir	5	4342.86	9156.27	1847	65535	6	4342.86	4783.47	529	65535	7	1505.97	492.31	23	4084	4372.79	8663.96	PB	'’16-22	FSB	4	1024x1024	6	33
none	158_brp_mechanical_vir	none	158	TRUE	sd_brain_2	d.vir	8	5128.41	9199.68	1696	63987	9	5128.41	6856.67	549	28342	10	764.606	749.556	43	4670	2343.01	8450.12	MB	'’13-19	FSB	4	1024x1024	6	33
none	158_brp_mechanical_vir	none	158	TRUE	sd_brain_6	d.vir	14	4210.86	14368.6	2500	65535	15	4210.86	7052.57	716	65535	16	1980.03	353.225	0	4299	7316.06	14015.4	PB	'’15-21	FSB	4	1024x1024	6	33
none	155_brp_mechanical_sec_yak	none	155	TRUE	sd_brain_8	d.sec	3	3628.85	2935.08	413	10072	4	3628.85	1863.6	44	10681	5	805.88	292.029	7	1377	1071.48	2643.05	MB	'’9-15	FSB	4	1024x1024	6	26
none	155_brp_mechanical_sec_yak	none	155	TRUE	sd_brain_7	d.sec	12	3712.95	4112.64	276	14267	13	3712.95	2134.92	31	8569	14	1370.43	336.051	19	1812	1977.72	3776.59	MB	'’9-15	FSB	4	1024x1024	6	26
none	155_brp_mechanical_sec_yak	none	155	TRUE	sd_brain_5	d.sec	6	4044.94	3426.49	440	11249	7	4044.94	1539.84	120	6524	8	926.543	320.765	8	1474	1886.65	3105.72	MB	'’11-17	FSB	4	1024x1024	6	26
none	155_brp_mechanical_sec_yak	none	155	FALSE	ctrl_brain_3	d.sec	9	3526.22	2441.13	213	7220	10	3526.22	1494.38	111	5345	11	1146.94	162.888	12	1628	946.748	2278.24	MB	'’11-17	FSB	4	1024x1024	6	26
none	155_brp_mechanical_sec_yak	none	155	TRUE	sd_brain_2	d.sec	15	4314.86	3965.11	368	14096	16	4314.86	2996.25	72	14999	17	2161.37	413.492	15	2309	968.861	3551.62	PB	'’10-16	FSB	4	1024x1024	6	26
none	155_brp_mechanical_sec_yak	none	155	FALSE	ctrl_brain_4	d.sec	18	3784.99	2742.89	331	9359	19	3784.99	1611.11	45	7681	20	1176.84	254.076	7	1514	1131.77	2488.81	PB	'’10-16	FSB	4	1024x1024	6	26
none	155_brp_mechanical_sec_yak	none	155	FALSE	ctrl_brain_5	d.sec	21	3831.02	1876.04	180	6966	22	3831.02	1350.25	121	6427	23	470.296	237.734	13	1356	525.79	1638.31	PB	'’10-16	FSB	4	1024x1024	6	26
none	155_brp_mechanical_sec_yak	none	155	FALSE	ctrl_brain_4	d.yak	1	3155.07	4469.31	950	13079	2	3155.07	3062.97	272	12711	3	331.499	493.295	28	1817	1406.35	3976.02	PB	'’10-16	FSB	4	1024x1024	6	26
none	155_brp_mechanical_sec_yak	none	155	TRUE	sd_brain_5	d.yak	4	3797.14	3750.15	633	14578	5	3797.14	2305.95	54	9165	6	735.535	449.117	10	2099	1444.2	3301.03	MB	'’9-15	FSB	4	1024x1024	6	26
none	149_brp_mechanical_sim_yak	none	149	FALSE	ctrl_brain_1	d.sim	1	3595.47	2851.76	294	9602	2	3595.47	1900.88	120	6329	3	1310.84	232.583	13	2576	950.878	2619.18	PB	'’8-14	FSB	4	1024x1024	6	26
none	149_brp_mechanical_sim_yak	none	149	FALSE	ctrl_brain_5	d.sim	4	4664.54	2834	440	8972	5	4664.54	1835.06	127	11104	6	3361.6	183.614	6	1175	998.944	2650.39	MB	'’11-17	FSB	4	1024x1024	6	26
none	149_brp_mechanical_sim_yak	none	149	FALSE	ctrl_brain_3	d.sim	7	4291.64	2822.25	550	9729	8	4291.64	1536.52	69	11887	9	1054.01	252.016	14	1173	1285.73	2570.23	PB	'’9-15	FSB	4	1024x1024	6	26
none	149_brp_mechanical_sim_yak	none	149	FALSE	ctrl_brain_2	d.sim	10	4012.14	2318.97	298	8049	11	4012.14	1670.62	86	8759	12	995.323	329.46	17	1236	648.349	1989.51	MB	'’11-17	FSB	4	1024x1024	6	26
none	149_brp_mechanical_sim_yak	none	149	TRUE	sd_brain_1	d.sim	13	3811.41	3126.49	314	8707	14	3811.41	2064.39	106	7500	15	1609.28	263.324	8	1154	1062.1	2863.17	PB	'’10-16	FSB	4	1024x1024	6	26
none	149_brp_mechanical_sim_yak	none	149	TRUE	sd_brain_2	d.sim	16	4481.18	2231.43	315	7243	17	4481.18	1564.28	90	6575	18	1174.82	266.025	11	1246	667.15	1965.41	MB	'’11-17	FSB	4	1024x1024	6	26
none	149_brp_mechanical_sim_yak	none	149	TRUE	sd_brain_3	d.sim	19	3697.92	3001.85	663	8682	20	3697.92	1686.66	40	7138	21	1093.32	321.036	15	1160	1315.19	2680.81	MB	'’10-16	FSB	4	1024x1024	6	26
none	149_brp_mechanical_sim_yak	none	149	TRUE	sd_brain_4	d.sim	22	4729.11	3775	792	10548	23	4729.11	2632.11	48	9807	24	1347.42	214.261	7	1060	1142.89	3560.74	MB	'’13-19	FSB	4	1024x1024	6	26
none	157_brp_mechanical_wil	none	157	TRUE	sd_brain_1	d.wil	1	3312.9	2224.49	266	9133	2	3312.9	1423.43	182	5090	3	293.337	342.266	28	1565	767.209	1984.85	MB	'’11-17	FSB	4	1024x1024	6	26
none	161_brp_mech	none	161	TRUE	sd_brain_1	d.wil	2	3312.9	1423.43	182	5090	2	2911.29	2033.22	312	7408	3	510.395	162.527	5	1211	-609.792	1260.9	MB	13_19	FSB	4	1024x1024	6	26
none	161_brp_mech	none	161	TRUE	sd_brain_2	d.wil	3	293.337	342.266	28	1565	5	2501.53	1146.5	41	9419	6	990.686	206.431	11	2847	-804.233	135.835	PB	11_17	FSB	4	1024x1024	6	26
none	161_brp_mech	none	161	FALSE	ctrl_brain_2	d.wil	7	2516.14	5006.16	1002	30698	8	2516.14	3350.51	169	13714	9	428.477	193.313	5	1496	1655.66	4812.85	PB	9_15	FSB	4	1024x1024	6	26
none	161_brp_mech	none	161	FALSE	ctrl_brain_1	d.wil	10	2803.95	4544.66	670	23705	11	2803.95	1628.52	99	17022	12	536.06	196.179	3	1468	2916.14	4348.48	MB	9_15	FSB	4	1024x1024	6	26
none	157_brp_mechanical_wil	none	157	FALSE	ctrl_brain_4	d.wil	4	3103.06	1677.19	80	4840	5	3103.06	1444.75	208	5216	6	620.551	263.291	6	2371	232.435	1413.9	MB	11_17	FSB	4	1024x1024	6	26

## Sheet: FIG2E
dissected	file_name	sleep_deprived	name	measurement	species	roi_area	roi_mean	roi_min	roi_max	bg_area	bg_mean	bg_min	bg_max	bg2_area	bg2_mean	bg2_min	bg2_max	intensity	notes	stack region	z_step	image_size	stack_regio_size	stacks
07/10/2022	Species_BRP_antibody	TRUE	yak MM 3	roi	d.yak	4721.48	14392.4	2026	56636	4721.48	9792.32	29	42793	1268.4	1502.03	76	10501	12890.4		Nov-17	4	1024x1024	6	19
07/10/2022	Species_BRP_antibody	TRUE	yak MM 1	roi	d.yak	3981.15	18609.6	2437	53696	3981.15	13120.2	652	51630	1460.24	1556.64	129	19446	17053		Aug-14	4	1024x1024	6	16
07/10/2022	Species_BRP_antibody	TRUE	yak MM 4	roi	d.yak	3615.14	24984.2	2791	65534	3615.14	14908	415	56400	2257.55	1757.04	98	12730	23227.2		06-Dec	4	1024x1024	6	14
07/10/2022	Species_BRP_antibody	TRUE	yak MM 2	roi	d.yak	4194.05	14512.6	1025	40233	4194.05	11367.8	1357	38973	1606.89	1604.06	61	10365	12908.6		Sep-15	4	1024x1024	6	17
07/10/2022	Species_BRP_antibody	TRUE	yak MM 5	roi	d.yak	4180.9	12362.4	1092	37165	4180.9	10607.1	483	43902	2738.17	1273.73	40	65534	11088.6		Oct-16	4	1024x1024	6	18
07/10/2022	Species_BRP_antibody	TRUE	yak MM 6	roi	d.yak	3623.21	14853.3	1996	50469	3623.21	11033.5	462	46577	2425.26	1659.56	110	11193	13193.7		Oct-16	4	1024x1024	6	19
07/10/2022	Species_BRP_antibody	FALSE	yak ctrl 5	roi	d.yak	4638.27	6623.86	1104	19787	4638.27	4705.55	405	17411	2564.97	928.022	25	14785	5695.84		Dec-18	4	1024x1024	6	20
07/10/2022	Species_BRP_antibody	FALSE	yak ctrl 4	roi	d.yak	3152.04	11730.6	1355	30666	3152.04	5426.13	79	21924	1587.6	1600.43	75	47451	10130.2		Dec-18	4	1024x1024	6	20
07/10/2022	Species_BRP_antibody	FALSE	yak ctrl 3	roi	d.yak	3888.25	9424.99	1689	27823	3888.25	8910.13	505	34105	2156.99	955.962	10	16137	8469.03		Dec-18	4	1024x1024	6	21
07/10/2022	Species_BRP_antibody	FALSE	yak ctrl 2	roi	d.yak	2981.1	10960.5	1441	26866	2981.1	7216.28	533	32052	1768.79	1402.29	26	6159	9558.22		Nov-17	4	1024x1024	6	19
07/10/2022	Species_BRP_antibody	FALSE	yak ctrl 1	roi	d.yak	3792.13	12378.6	1443	35983	3792.13	10272.1	345	35473	864.702	1030.51	35	14209	11348.1		Sep-15	4	1024x1024	6	16
07/10/2022	Species_BRP_antibody	FALSE	sim ctrl 5	roi	d.sim	3228.82	10314.5	843	28713	3228.82	6842.37	782	23938	1549.98	510.981	28	9906	9803.48		Oct-16	4	1024x1024	6	23
07/10/2022	Species_BRP_antibody	FALSE	sim ctrl 4	roi	d.sim	3613.54	13222.4	1331	42921	3613.54	9718.31	608	34574	988.763	547.431	31	4044	12675		Dec-18	4	1024x1024	6	20
07/10/2022	Species_BRP_antibody	FALSE	sim ctrl 3	roi	d.sim	3450.69	8440.85	1076	29497	3450.69	6831.72	471	26094	766.65	468.807	27	7079	7972.05		Nov-17	4	1024x1024	6	20
07/10/2022	Species_BRP_antibody	FALSE	sim ctrl 2	roi	d.sim	4154.39	9112	1055	27158	4154.39	9528.33	744	40964	1563.53	487.536	16	6828	8624.47		Oct-16	4	1024x1024	6	17
07/10/2022	Species_BRP_antibody	FALSE	sim ctrl 1	roi	d.sim	3856.02	6901.69	951	21599	3856.02	5597.21	437	24157	1272.3	506.56	32	4851	6395.13		Dec-18	4	1024x1024	6	21
07/10/2022	Species_BRP_antibody	TRUE	sim MM 4	roi	d.sim	3998.75	17295.4	2483	47157	3998.75	12944.3	801	42276	2729.74	1100.35	25	4700	16195.1		Oct-16	4	1024x1024	6	17
07/10/2022	Species_BRP_antibody	TRUE	sim MM 5	roi	d.sim	5780.76	10805.6	1646	34063	5780.76	8511.63	368	34889	1743.34	2122.2	27	46176	8683.39		Aug-13	4	1024x1024	5	14
07/10/2022	Species_BRP_antibody	TRUE	sim MM 3	roi	d.sim	4072.35	14767.7	3014	42429	4072.35	10679.7	877	36435	1022.08	644.27	23	9478	14123.4		Dec-18	4	1024x1024	6	20
07/10/2022	Species_BRP_antibody	TRUE	sim MM 2	roi	d.sim	4924.14	10978.6	945	39783	4924.14	6957.01	437	26593	279.975	1125.9	34	6744	9852.69		Aug-13	4	1024x1024	5	15
07/10/2022	Species_BRP_antibody	TRUE	sim MM 1	roi	d.sim	4581.13	13831.1	1814	40256	4581.13	10994.7	1131	34963	1047.26	935.263	56	9260	12895.8		Nov-17	4	1024x1024	6	19
07/10/2022	Species_BRP_antibody	FALSE	mel ctrl 2	roi	wild_d.mel	5206.05	10536.4	1223	39193	5206.05	6383.59	23	30508	1188.82	807.279	12	12898	9729.08		13-19	4	1024x1024	6	22
07/10/2022	Species_BRP_antibody	FALSE	mel ctrl 5	roi	wild_d.mel	4965.22	12632.9	1431	45341	4965.22	7777.76	496	26622	792.468	886.835	30	11808	11746.1		13-19	4	1024x1024	6	22
07/10/2022	Species_BRP_antibody	FALSE	mel ctrl 6	roi	wild_d.mel	3877.52	7873.65	1172	25517	3877.52	5081.23	122	28846	2459.73	560.054	5	6285	7313.6		Dec-18	4	1024x1024	6	21
07/10/2022	Species_BRP_antibody	FALSE	mel ctrl 4	roi	wild_d.mel	5757.93	12385.1	1463	39739	5757.93	10649.5	871	35902	2063.94	1404.08	43	11692	10981		Nov-17	4	1024x1024	6	20
07/10/2022	Species_BRP_antibody	FALSE	mel ctrl 3	roi	wild_d.mel	4669.26	9538.05	1187	36476	4669.26	6602.46	500	25081	1565.24	951.479	41	50322	8586.57		13-19	4	1024x1024	6	21
07/10/2022	Species_BRP_antibody	FALSE	mel ctrl 1	roi	wild_d.mel	4431.01	11055.4	1228	34709	4431.01	9019.62	588	29432	1999.45	602.015	10	4960	10453.3		Oct-16	4	1024x1024	6	18
07/10/2022	Species_BRP_antibody	TRUE	mel MM 6	roi	wild_d.mel	4137.07	13673.7	1275	40903	4137.07	8989.83	98	32043	1781.22	857.442	13	12005	12816.3		14-20	4	1024x1024	6	22
07/10/2022	Species_BRP_antibody	TRUE	mel MM 5	roi	wild_d.mel	3225.4	16719.1	1734	65425	3225.4	8666.76	74	37310	2528.41	1091.19	24	6619	15628		13-19	4	1024x1024	6	21
07/10/2022	Species_BRP_antibody	TRUE	mel MM 4	roi	wild_d.mel	4738.02	13644.8	1557	47970	4738.02	6746.56	27	36299	2567.63	1429.94	52	7741	12214.8		13-19	4	1024x1024	6	24
07/10/2022	Species_BRP_antibody	TRUE	mel MM 3	roi	wild_d.mel	4017.22	15198.7	1894	51538	4017.22	6529.93	82	35734	2411.54	686.749	26	7340	14511.9		16-22	4	1024x1024	6	24
07/10/2022	Species_BRP_antibody	TRUE	mel MM 2	roi	wild_d.mel	4846.41	10592.6	1064	40935	4846.41	5872.91	69	28682	2502.18	942.105	31	10971	9650.47		15-21	4	1024x1024	6	24
07/10/2022	Species_BRP_antibody	TRUE	mel MM 1	roi	wild_d.mel	4156.28	15410.4	1571	52800	4156.28	8578.58	6	38537	1935.61	468.979	0	17411	14941.5		16-22	4	1024x1024	6	25
21/10/2022	Species_BRP_antibody	FALSE	sec ctrl 4	roi	d.sec	4018.85	7943.81	552	45208	4018.85	4087.8	82	31336	662.45	735.747	25	5318	7208.06		16-22	4	1024x1024	6	24
21/10/2022	Species_BRP_antibody	TRUE	sec MM 5	roi	d.sec	4773.95	12242.2	1347	59926	4773.95	8839.28	563	56502	1618.19	1286.57	43	33028	10955.6		17-27	2	1024x1024	10	33
21/10/2022	Species_BRP_antibody	TRUE	sec MM 6	roi	d.sec	5503.71	16498	1035	64806	5503.71	10949	467	60571	1588.41	1964.92	104	11828	14533.1		Oct-16	4	1024x1024	6	18
21/10/2022	Species_BRP_antibody	TRUE	sec MM 4	roi	d.sec	4414.4	14379.9	1325	58232	4414.4	7866.01	74	65534	1287.37	841.669	22	4084	13538.2		13-19	4	1024x1024	6	20
21/10/2022	Species_BRP_antibody	TRUE	sec MM 3	roi	d.sec	4562.85	15878.4	1679	52682	4562.85	6913.15	47	38439	1321.65	1157	71	4767	14721.4		Oct-16	4	1024x1024	6	17
21/10/2022	Species_BRP_antibody	TRUE	sec MM 2	roi	d.sec	3750.57	14722.6	844	53774	3750.57	6777.47	78	31417	3351.95	1158.76	33	20123	13563.8		14-20	4	1024x1024	6	22
21/10/2022	Species_BRP_antibody	TRUE	sec MM 1	roi	d.sec	4072.75	14678.6	1036	65534	4072.75	8109.87	314	43089	1926.25	739.87	19	17373	13938.7		Dec-18	4	1024x1024	6	21
21/10/2022	Species_BRP_antibody	FALSE	sec ctrl 6	roi	d.sec	3825.38	13662.3	1037	63434	3825.38	7545.1	180	34094	1345.4	928.262	32	5141	12734		Nov-17	4	1024x1024	6	20
21/10/2022	Species_BRP_antibody	FALSE	sec ctrl 5	roi	d.sec	3734.18	11211.9	681	46790	3734.18	7130.76	88	40892	779.394	1032.29	41	5398	10179.6		16-22	4	1024x1024	6	26
21/10/2022	Species_BRP_antibody	FALSE	sec ctrl 3	roi	d.sec	4759.09	12346.8	1018	48716	4759.09	8648.89	534	51008	2903.3	1658.24	56	32677	10688.6		Nov-17	4	1024x1024	6	19
21/10/2022	Species_BRP_antibody	FALSE	sec ctrl 2	roi	d.sec	5354.23	12915.1	989	51938	5354.23	9742.26	467	56783	3382.46	1159.3	26	6189	11755.8		Sep-15	4	1024x1024	6	19
21/10/2022	Species_BRP_antibody	FALSE	sec ctrl 1	roi	d.sec	4333.27	10924.1	1085	31782	4333.27	9030.9	476	50119	1416.9	1242.22	23	58907	9681.88		13-19	4	1024x1024	6	22
24/10/2022	Species_BRP_antibody	TRUE	ere MM 5	roi	d.ere	3772.12	18656.6	2564	44458	3772.12	13627.5	968	62880	3045.43	1962.75	353	12429	16693.8		15-25	2	1024x1024	10	27
24/10/2022	Species_BRP_antibody	TRUE	ere MM 4	roi	d.ere	4055.49	17346.8	2704	50371	4055.49	12484.3	2062	38679	825.964	1620.79	376	7795	15726		Nov-21	2	1024x1024	10	23
24/10/2022	Species_BRP_antibody	TRUE	ere MM 6	roi	d.ere	3335.17	16566.3	3731	40801	3335.17	10286.2	1918	31953	2348.84	2245.01	505	17984	14321.3		Nov-21	2	1024x1024	10	23
24/10/2022	Species_BRP_antibody	TRUE	ere MM 3	roi	d.ere	3308.78	23617.3	4503	52904	3308.78	17920.9	2429	53691	2445.05	1750.66	364	17425	21866.7		14-24	2	1024x1024	10	27
24/10/2022	Species_BRP_antibody	TRUE	ere MM 2	roi	d.ere	3452.44	25387.3	5015	56694	3452.44	13833.8	1488	56491	2174.19	1950.29	173	11017	23437		16-22	2	1024x1024	10	21
24/10/2022	Species_BRP_antibody	TRUE	ere MM 1	roi	d.ere	4558.22	16094.3	2539	45103	4558.22	11572.9	1018	37919	806.594	2923.89	754	8326	13170.4		Nov-17	4	1024x1024	6	20
24/10/2022	Species_BRP_antibody	FALSE	ere ctrl 5	roi	d.ere	3126.95	16388.3	2105	37890	3126.95	6532.65	1041	20901	1092.38	1827.04	369	8037	14561.3		Oct-16	4	1024x1024	6	18
24/10/2022	Species_BRP_antibody	FALSE	ere ctrl 7	roi	d.ere	3643.48	18278	2557	44186	3643.48	9289.48	1254	29599	718.542	1423.05	53	4853	16855		Jul-13	4	1024x1024	6	16
24/10/2022	Species_BRP_antibody	FALSE	ere ctrl 6	roi	d.ere	3413.78	23392.6	3401	55573	3413.78	18087.3	2200	54420	1604.8	2582.38	452	10601	20810.2		Jul-13	4	1024x1024	6	15
24/10/2022	Species_BRP_antibody	FALSE	ere ctrl 4	roi	d.ere	3956.3	20891.5	3008	57641	3956.3	13285.7	1073	53540	2242.07	2715.39	555	12025	18176.1		Oct-16	4	1024x1024	6	19
24/10/2022	Species_BRP_antibody	FALSE	ere ctrl 3	roi	d.ere	4076.88	16314.3	1478	40968	4076.88	11537.3	1478	37824	1999.46	2411.46	299	17718	13902.8		Dec-18	4	1024x1024	6	21
24/10/2022	Species_BRP_antibody	FALSE	ere ctrl 2	roi	d.ere	2806.94	16497.2	3227	44054	2806.94	14636.4	1546	51533	2691.53	1455.01	7	7575	15042.2		Sep-15	4	1024x1024	6	18
24/10/2022	Species_BRP_antibody	FALSE	ere ctrl 1	roi	d.ere	4534.98	14069.6	2565	35029	4534.98	11056.4	1493	36730	1917.94	1796.52	135	11340	12273		16-26	2	1024x1024	10	31
21/10/2022	Species_BRP_antibody	TRUE	wil MM 6	roi	d.wil	4413.27	15037.3	2578	49291	4413.27	12448.6	441	46215	1060.82	482.484	33	10888	14554.8		Dec-18	4	1024x1024	6	28
21/10/2022	Species_BRP_antibody	TRUE	wil MM 5	roi	d.wil	3513.46	16524.4	2081	38402	3513.46	9599.49	412	44568	1802.77	498.444	20	3298	16025.9		20-30	2	1024x1024	10	32
21/10/2022	Species_BRP_antibody	TRUE	wil MM 4	roi	d.wil	4698.81	18919.8	2720	65534	4698.81	13921.7	974	60896	890.45	1180.48	55	5434	17739.3		14-28	2	1024x1024	10	32
21/10/2022	Species_BRP_antibody	TRUE	wil MM 3	roi	d.wil	4146.77	13486.2	1960	34354	4146.77	7308.95	270	34933	1188.34	717.842	43	5735	12768.3		13-23	2	1024x1024	10	25
21/10/2022	Species_BRP_antibody	TRUE	wil MM 2	roi	d.wil	4483.65	17926.8	4017	44522	4483.65	11967.5	1063	61428	670.117	658.538	44	4132	17268.3		17-27	2	1024x1024	10	30
21/10/2022	Species_BRP_antibody	TRUE	wil MM 1	roi	d.wil	4562.42	14045.9	2506	39584	4562.42	10484.2	910	42451	2558.36	754.729	32	4896	13291.1		13-23	2	1024x1024	10	24
21/10/2022	Species_BRP_antibody	FALSE	wil ctrl 7	roi	d.wil	3212.34	15894.9	1859	56025	3212.34	14236.9	706	60301	1811.33	2141.56	506	13301	13753.3		14-24	2	1024x1024	10	27
21/10/2022	Species_BRP_antibody	FALSE	wil ctrl 6	roi	d.wil	3042.61	13365.3	1624	34941	3042.61	8578.71	813	37705	3020.73	1045.28	64	34354	12320		19-29	2	1024x1024	10	33
21/10/2022	Species_BRP_antibody	FALSE	wil ctrl 5	roi	d.wil	3075.13	16279.2	1949	38310	3075.13	9742.63	621	36710	1911.4	952.524	50	7543	15326.7		18-28	2	1024x1024	10	31
21/10/2022	Species_BRP_antibody	FALSE	wil ctrl 3	roi	d.wil	3252.93	13722.1	1467	34190	3252.93	10082.8	555	40274	1020.39	985.966	49	6999	12736.1		18-28	2	1024x1024	10	32
21/10/2022	Species_BRP_antibody	FALSE	wil ctrl 4	roi	d.wil	4157.26	17964.6	2297	44029	4157.26	14610	441	42393	3148.49	919.542	27	7945	17045.1		15-25	2	1024x1024	10	27
21/10/2022	Species_BRP_antibody	FALSE	wil ctrl 2	roi	d.wil	4468.63	19577.6	1853	51606	4468.63	15643.2	499	54748	3558.25	667.172	30	11064	18910.4		13-23	2	1024x1024	10	25
21/10/2022	Species_BRP_antibody	FALSE	wil ctrl 1	roi	d.wil	3901.9	19551.8	2058	47054	3901.9	14811.7	526	53793	3593.76	1071.16	55	6631	18480.7		Dec-22	2	1024x1024	10	26
27/10/2022	Species_BRP_antibody	FALSE	vir ctrl 3	roi	d.vir	5600.12	13716.3	962	39194	5600.12	11179.8	478	51344	4185.45	1650.85	89	19162	12065.5		Sep-15	4	1024x1024	6	17
27/10/2022	Species_BRP_antibody	FALSE	vir ctrl 6	roi	d.vir	5379.45	15165.1	914	48425	5379.45	13011	634	51357	3066.48	1651.45	82	37675	13513.6		Sep-15	4	1024x1024	6	17
27/10/2022	Species_BRP_antibody	FALSE	vir ctrl 5	roi	d.vir	4946.76	11469.4	805	34120	4946.76	9827.9	411	39862	2854.55	1331.73	53	26378	10137.7		Nov-17	4	1024x1024	6	20
27/10/2022	Species_BRP_antibody	FALSE	vir ctrl 4	roi	d.vir	6151.85	14094.9	890	46850	6151.85	10063	91	42536	3315.26	1445.52	39	25588	12649.3		Nov-17	4	1024x1024	6	23
27/10/2022	Species_BRP_antibody	TRUE	vir MM 2	roi	d.vir	6348.74	10738.7	1032	35908	6348.74	11597.8	539	53536	2701.39	1412.91	64	12060	9325.78		Nov-17	4	1024x1024	6	21
27/10/2022	Species_BRP_antibody	FALSE	vir ctrl 2	roi	d.vir	5168.09	11465.7	492	39772	5168.09	10969.8	496	64468	5109.51	1486.12	27	8517	9979.62		Oct-16	4	1024x1024	6	20
27/10/2022	Species_BRP_antibody	FALSE	vir ctrl 1	roi	d.vir	4987.66	14749.2	530	52651	4987.66	14932.8	215	65534	3291.47	1886.31	131	15158	12862.8		Nov-17	4	1024x1024	6	21
27/10/2022	Species_BRP_antibody	TRUE	vir MM 1	roi	d.vir	6247.57	15170.7	888	50818	6247.57	12130.7	551	47091	4163.35	1828.19	59	25268	13342.5		Oct-16	4	1024x1024	6	18
27/10/2022	Species_BRP_antibody	TRUE	vir MM 6	roi	d.vir	4779.3	16650.9	1271	49262	4779.3	12705.3	481	46098	3130.51	1738.72	100	17515	14912.1		Oct-16	4	1024x1024	6	19
27/10/2022	Species_BRP_antibody	TRUE	vir MM 5	roi	d.vir	5803.22	16451.4	903	48576	5803.22	9696.11	301	42292	4627.27	2170.83	324	28004	14280.6		Dec-18	4	1024x1024	6	20
27/10/2022	Species_BRP_antibody	TRUE	vir MM 4	roi	d.vir	5583.95	12909.7	773	35125	5583.95	10584.9	463	48611	3032.82	1158.34	30	5638	11751.3		Nov-17	4	1024x1024	6	20
27/10/2022	Species_BRP_antibody	TRUE	vir MM 3	roi	d.vir	6113.68	10572	547	45089	6113.68	7203.98	130	33435	2068.04	1361.93	70	8113	9210.09		Dec-18	4	1024x1024	6	22

## Sheet: FIG3A
id	genotype	phase	sleep_deprived	SD_method	sleep_fraction	moving_fraction	group	genetic_condition
2021-01-22_13-00-22_2219b5|01	nsyb-gal4/+	Light	TRUE	MM	0.743281	0.150139	nsyb	control
2021-01-22_13-00-22_2219b5|03	fmr1-rnai/+	Light	TRUE	MM	0.584801	0.364226	fmr1	control
2021-01-22_13-00-22_2219b5|04	syn-rnai/nsyb-gal4	Light	FALSE	MM	0.301205	0.546803	syn	KD
2021-01-22_13-00-22_2219b5|05	fmr1-rnai/nsyb-gal4	Light	TRUE	MM	0.182576	0.739574	fmr1	KD
2021-01-22_13-00-22_2219b5|06	nsyb-gal4/+	Light	FALSE	MM	0.31696	0.434662	nsyb	control
2021-01-22_13-00-22_2219b5|08	fmr1-rnai/+	Light	FALSE	MM	0.148285	0.65709	fmr1	control
2021-01-22_13-00-22_2219b5|09	syn-rnai/nsyb-gal4	Light	TRUE	MM	0.432808	0.544022	syn	KD
2021-01-22_13-00-22_2219b5|10	fmr1-rnai/nsyb-gal4	Light	FALSE	MM	0	0.94532	fmr1	KD
2021-01-22_13-00-22_2219b5|11	nsyb-gal4/+	Light	FALSE	MM	0.374421	0.517146	nsyb	control
2021-01-22_13-00-22_2219b5|12	syn-rnai/+	Light	TRUE	MM	0.543095	0.249305	syn	control
2021-01-22_13-00-22_2219b5|13	fmr1-rnai/+	Light	FALSE	MM	0.116775	0.809082	fmr1	control
2021-01-22_13-00-22_2219b5|14	syn-rnai/nsyb-gal4	Light	TRUE	MM	0.608897	0.354958	syn	KD
2021-01-22_13-00-22_2219b5|15	fmr1-rnai/nsyb-gal4	Light	FALSE	MM	0.172382	0.715477	fmr1	KD
2021-01-22_13-00-22_2219b5|16	nsyb-gal4/+	Light	TRUE	MM	0.200185	0.632067	nsyb	control
2021-01-22_13-00-22_2219b5|18	fmr1-rnai/+	Light	TRUE	MM	0.395737	0.455978	fmr1	control
2021-01-22_13-00-22_2219b5|19	syn-rnai/nsyb-gal4	Light	FALSE	MM	0	0.8443	syn	KD
2021-01-22_13-00-22_2219b5|20	fmr1-rnai/nsyb-gal4	Light	TRUE	MM	0.775718	0.176089	fmr1	KD
2021-01-22_13-00-50_107244|01	syn-rnai/+	Light	TRUE	MM	0.360519	0.565338	syn	control
2021-01-22_13-00-50_107244|02	fmr1-rnai/nsyb-gal4	Light	FALSE	MM	0.414272	0.560704	fmr1	KD
2021-01-22_13-00-50_107244|04	syn-rnai/nsyb-gal4	Light	FALSE	MM	0.0176089	0.846154	syn	KD
2021-01-22_13-00-50_107244|05	nsyb-gal4/+	Light	TRUE	MM	0.047266	0.821131	nsyb	control
2021-01-22_13-00-50_107244|06	syn-rnai/+	Light	FALSE	MM	0.311399	0.490269	syn	control
2021-01-22_13-00-50_107244|07	fmr1-rnai/nsyb-gal4	Light	TRUE	MM	0.609824	0.36608	fmr1	KD
2021-01-22_13-00-50_107244|08	fmr1-rnai/+	Light	FALSE	MM	0.379981	0.403151	fmr1	control
2021-01-22_13-00-50_107244|09	syn-rnai/nsyb-gal4	Light	TRUE	MM	0.159407	0.603336	syn	KD
2021-01-22_13-00-50_107244|10	nsyb-gal4/+	Light	FALSE	MM	0.209453	0.687674	nsyb	control
2021-01-22_13-00-50_107244|11	syn-rnai/+	Light	FALSE	MM	0	0.832252	syn	control
2021-01-22_13-00-50_107244|12	fmr1-rnai/nsyb-gal4	Light	TRUE	MM	0.580167	0.217794	fmr1	KD
2021-01-22_13-00-50_107244|13	fmr1-rnai/+	Light	FALSE	MM	0.34013	0.551437	fmr1	control
2021-01-22_13-00-50_107244|14	syn-rnai/nsyb-gal4	Light	TRUE	MM	0.598703	0.348471	syn	KD
2021-01-22_13-00-50_107244|16	syn-rnai/+	Light	TRUE	MM	0.277108	0.322521	syn	control
2021-01-22_13-00-50_107244|17	fmr1-rnai/nsyb-gal4	Light	FALSE	MM	0.343837	0.608897	fmr1	KD
2021-01-22_13-00-50_107244|18	fmr1-rnai/+	Light	TRUE	MM	0.589435	0.312326	fmr1	control
2021-01-22_13-00-50_107244|19	syn-rnai/nsyb-gal4	Light	FALSE	MM	0.0824838	0.824838	syn	KD
2021-01-22_13-00-50_107244|20	nsyb-gal4/+	Light	TRUE	MM	0.257646	0.526413	nsyb	control
2021-01-22_13-00-54_21244f|01	fmr1-rnai/nsyb-gal4	Light	TRUE	MM	0.317887	0.642261	fmr1	KD
2021-01-22_13-00-54_21244f|02	syn-rnai/+	Light	FALSE	MM	0	0.871177	syn	control
2021-01-22_13-00-54_21244f|03	fmr1-rnai/+	Light	TRUE	MM	0.380334	0.469388	fmr1	control
2021-01-22_13-00-54_21244f|04	nsyb-gal4/+	Light	FALSE	MM	0.0296571	0.846154	nsyb	control
2021-01-22_13-00-54_21244f|05	syn-rnai/nsyb-gal4	Light	TRUE	MM	0.429101	0.455978	syn	KD
2021-01-22_13-00-54_21244f|06	fmr1-rnai/nsyb-gal4	Light	FALSE	MM	0.229842	0.636701	fmr1	KD
2021-01-22_13-00-54_21244f|07	syn-rnai/+	Light	TRUE	MM	0.388323	0.165894	syn	control
2021-01-22_13-00-54_21244f|08	fmr1-rnai/+	Light	FALSE	MM	0.0389249	0.84152	fmr1	control
2021-01-22_13-00-54_21244f|09	nsyb-gal4/+	Light	TRUE	MM	0.329935	0.622799	nsyb	control
2021-01-22_13-00-54_21244f|10	syn-rnai/nsyb-gal4	Light	FALSE	MM	0.0574606	0.752549	syn	KD
2021-01-22_13-00-54_21244f|11	fmr1-rnai/nsyb-gal4	Light	FALSE	MM	0.374421	0.552363	fmr1	KD
2021-01-22_13-00-54_21244f|12	syn-rnai/+	Light	TRUE	MM	0.644115	0.228916	syn	control
2021-01-22_13-00-54_21244f|13	fmr1-rnai/+	Light	FALSE	MM	0	0.803522	fmr1	control
2021-01-22_13-00-54_21244f|14	nsyb-gal4/+	Light	TRUE	MM	0.479147	0.495829	nsyb	control
2021-01-22_13-00-54_21244f|15	syn-rnai/nsyb-gal4	Light	FALSE	MM	0.0667285	0.784986	syn	KD
2021-01-22_13-00-54_21244f|16	fmr1-rnai/nsyb-gal4	Light	TRUE	MM	0.308619	0.655236	fmr1	KD
2021-01-22_13-00-54_21244f|17	syn-rnai/+	Light	FALSE	MM	0	0.943466	syn	control
2021-01-22_13-00-54_21244f|18	fmr1-rnai/+	Light	TRUE	MM	0.517146	0.252085	fmr1	control
2021-01-22_13-00-54_21244f|19	nsyb-gal4/+	Light	FALSE	MM	0	0.906395	nsyb	control
2021-01-22_13-00-54_21244f|20	syn-rnai/nsyb-gal4	Light	TRUE	MM	0.211307	0.562558	syn	KD
2021-01-22_13-11-02_2469c6|01	syn-rnai/+	Light	TRUE	MM	0.240964	0.447637	syn	control
2021-01-22_13-11-02_2469c6|02	fmr1-rnai/nsyb-gal4	Light	FALSE	MM	0.560704	0.264133	fmr1	KD
2021-01-22_13-11-02_2469c6|03	fmr1-rnai/+	Light	TRUE	MM	0.36886	0.538462	fmr1	control
2021-01-22_13-11-02_2469c6|04	syn-rnai/nsyb-gal4	Light	FALSE	MM	0.192771	0.559778	syn	KD
2021-01-22_13-11-02_2469c6|05	nsyb-gal4/+	Light	TRUE	MM	0.478221	0.189064	nsyb	control
2021-01-22_13-11-02_2469c6|06	syn-rnai/+	Light	FALSE	MM	0.254866	0.616311	syn	control
2021-01-22_13-11-02_2469c6|07	fmr1-rnai/nsyb-gal4	Light	TRUE	MM	0.546803	0.317887	fmr1	KD
2021-01-22_13-11-02_2469c6|08	fmr1-rnai/+	Light	FALSE	MM	0.113994	0.661724	fmr1	control
2021-01-22_13-11-02_2469c6|09	syn-rnai/nsyb-gal4	Light	TRUE	MM	0.313253	0.613531	syn	KD
2021-01-22_13-11-02_2469c6|10	nsyb-gal4/+	Light	FALSE	MM	0.140871	0.664504	nsyb	control
2021-01-22_13-11-02_2469c6|11	syn-rnai/+	Light	FALSE	MM	0.0991659	0.849861	syn	control
2021-01-22_13-11-02_2469c6|12	fmr1-rnai/nsyb-gal4	Light	TRUE	MM	0.44393	0.52456	fmr1	KD
2021-01-22_13-11-02_2469c6|13	fmr1-rnai/+	Light	FALSE	MM	0	0.894347	fmr1	control
2021-01-22_13-11-02_2469c6|15	nsyb-gal4/+	Light	FALSE	MM	0.151066	0.717331	nsyb	control
2021-01-22_13-11-02_2469c6|16	syn-rnai/+	Light	TRUE	MM	0.624652	0.174235	syn	control
2021-01-22_13-11-02_2469c6|17	fmr1-rnai/nsyb-gal4	Light	FALSE	MM	0	0.938832	fmr1	KD
2021-01-22_13-11-02_2469c6|18	fmr1-rnai/+	Light	TRUE	MM	0.292864	0.666358	fmr1	control
2021-01-22_13-11-02_2469c6|19	syn-rnai/nsyb-gal4	Light	FALSE	MM	0.0352178	0.874884	syn	KD
2021-01-22_13-11-02_2469c6|20	nsyb-gal4/+	Light	TRUE	MM	0.734013	0.228916	nsyb	control
2021-01-22_13-19-27_207def|01	fmr1-rnai/+	Light	TRUE	MM	0.81835	0.142725	fmr1	control
2021-01-22_13-19-27_207def|02	syn-rnai/+	Light	FALSE	MM	0.121409	0.594995	syn	control
2021-01-22_13-19-27_207def|03	nsyb-gal4/+	Light	TRUE	MM	0.0278035	0.741427	nsyb	control
2021-01-22_13-19-27_207def|04	fmr1-rnai/nsyb-gal4	Light	FALSE	MM	0.192771	0.598703	fmr1	KD
2021-01-22_13-19-27_207def|05	syn-rnai/nsyb-gal4	Light	TRUE	MM	0.280816	0.622799	syn	KD
2021-01-22_13-19-27_207def|06	fmr1-rnai/+	Light	FALSE	MM	0.0704356	0.829472	fmr1	control
2021-01-22_13-19-27_207def|07	syn-rnai/+	Light	TRUE	MM	0.835959	0.101019	syn	control
2021-01-22_13-19-27_207def|08	nsyb-gal4/+	Light	FALSE	MM	0.585728	0.350324	nsyb	control
2021-01-22_13-19-27_207def|09	fmr1-rnai/nsyb-gal4	Light	TRUE	MM	0.729379	0.142725	fmr1	KD
2021-01-22_13-19-27_207def|10	syn-rnai/nsyb-gal4	Light	FALSE	MM	0.674699	0.266914	syn	KD
2021-01-22_13-19-27_207def|12	syn-rnai/+	Light	TRUE	MM	0.868397	0.0695088	syn	control
2021-01-22_13-19-27_207def|13	nsyb-gal4/+	Light	FALSE	MM	0.486562	0.320667	nsyb	control
2021-01-22_13-19-27_207def|14	fmr1-rnai/nsyb-gal4	Light	TRUE	MM	0.565338	0.361446	fmr1	KD
2021-01-22_13-19-27_207def|16	fmr1-rnai/+	Light	TRUE	MM	0.253012	0.599629	fmr1	control
2021-01-22_13-19-27_207def|17	syn-rnai/+	Light	FALSE	MM	0.494903	0.245598	syn	control
2021-01-22_13-19-27_207def|18	nsyb-gal4/+	Light	TRUE	MM	0.430955	0.377201	nsyb	control
2021-01-22_13-19-27_207def|19	fmr1-rnai/nsyb-gal4	Light	FALSE	MM	0.119555	0.656163	fmr1	KD
2021-01-22_13-19-27_207def|20	syn-rnai/nsyb-gal4	Light	TRUE	MM	0.34013	0.208526	syn	KD
2021-01-23_11-42-20_235bf9|01	nsyb-gal4/+	Light	TRUE	Dynamic	0.151993	0.614458	nsyb	control
2021-01-23_11-42-20_235bf9|03	fmr1-rnai/+	Light	TRUE	Dynamic	0.286376	0.52734	fmr1	control
2021-01-23_11-42-20_235bf9|07	syn-rnai/+	Light	TRUE	Dynamic	0.745134	0.173309	syn	control
2021-01-23_11-42-20_235bf9|09	syn-rnai/nsyb-gal4	Light	TRUE	Dynamic	0.215941	0.549583	syn	KD
2021-01-23_11-42-20_235bf9|11	nsyb-gal4/+	Light	FALSE	Dynamic	0.128823	0.765524	nsyb	control
2021-01-23_11-42-20_235bf9|12	syn-rnai/+	Light	TRUE	Dynamic	0.242817	0.367933	syn	control
2021-01-23_11-42-20_235bf9|13	fmr1-rnai/+	Light	FALSE	Dynamic	0.333642	0.542169	fmr1	control
2021-01-23_11-42-20_235bf9|14	syn-rnai/nsyb-gal4	Light	TRUE	Dynamic	0.417053	0.44949	syn	KD
2021-01-23_11-42-20_235bf9|15	fmr1-rnai/nsyb-gal4	Light	FALSE	Dynamic	0.212234	0.634847	fmr1	KD
2021-01-23_11-42-20_235bf9|16	nsyb-gal4/+	Light	TRUE	Dynamic	0.714551	0.212234	nsyb	control
2021-01-23_11-42-20_235bf9|17	syn-rnai/+	Light	FALSE	Dynamic	0.0407785	0.951807	syn	control
2021-01-23_11-42-20_235bf9|18	fmr1-rnai/+	Light	TRUE	Dynamic	0.29101	0.544022	fmr1	control
2021-01-23_11-42-20_235bf9|19	syn-rnai/nsyb-gal4	Light	FALSE	Dynamic	0.388323	0.481001	syn	KD
2021-01-23_11-42-20_235bf9|20	fmr1-rnai/nsyb-gal4	Light	TRUE	Dynamic	0.704356	0.18721	fmr1	KD
2021-01-23_11-42-21_2458a6|01	syn-rnai/+	Light	TRUE	Dynamic	0.65709	0.234476	syn	control
2021-01-23_11-42-21_2458a6|02	fmr1-rnai/nsyb-gal4	Light	FALSE	Dynamic	0.0305839	0.84152	fmr1	KD
2021-01-23_11-42-21_2458a6|03	fmr1-rnai/+	Light	TRUE	Dynamic	0.385542	0.468026	fmr1	control
2021-01-23_11-42-21_2458a6|05	nsyb-gal4/+	Light	TRUE	Dynamic	0.749768	0.204819	nsyb	control
2021-01-23_11-42-21_2458a6|06	syn-rnai/+	Light	FALSE	Dynamic	0.1038	0.698795	syn	control
2021-01-23_11-42-21_2458a6|07	fmr1-rnai/nsyb-gal4	Light	TRUE	Dynamic	0.216867	0.704356	fmr1	KD
2021-01-23_11-42-21_2458a6|08	fmr1-rnai/+	Light	FALSE	Dynamic	0.0315107	0.712697	fmr1	control
2021-01-23_11-42-21_2458a6|09	syn-rnai/nsyb-gal4	Light	TRUE	Dynamic	0	0.819277	syn	KD
2021-01-23_11-42-21_2458a6|10	nsyb-gal4/+	Light	FALSE	Dynamic	0.060241	0.772938	nsyb	control
2021-01-23_11-42-21_2458a6|11	syn-rnai/+	Light	FALSE	Dynamic	0.0954588	0.583874	syn	control
2021-01-23_11-42-21_2458a6|13	fmr1-rnai/+	Light	FALSE	Dynamic	0.276182	0.44949	fmr1	control
2021-01-23_11-42-21_2458a6|14	syn-rnai/nsyb-gal4	Light	TRUE	Dynamic	0.0880445	0.721965	syn	KD
2021-01-23_11-42-21_2458a6|15	nsyb-gal4/+	Light	FALSE	Dynamic	0.292864	0.432808	nsyb	control
2021-01-23_11-42-21_2458a6|16	syn-rnai/+	Light	TRUE	Dynamic	0.464319	0.310473	syn	control
2021-01-23_11-42-21_2458a6|17	fmr1-rnai/nsyb-gal4	Light	FALSE	Dynamic	0	0.881372	fmr1	KD
2021-01-23_11-42-21_2458a6|18	fmr1-rnai/+	Light	TRUE	Dynamic	0.271548	0.515292	fmr1	control
2021-01-23_11-42-21_2458a6|19	syn-rnai/nsyb-gal4	Light	FALSE	Dynamic	0.15848	0.670992	syn	KD
2021-01-23_11-42-21_2458a6|20	nsyb-gal4/+	Light	TRUE	Dynamic	0.390176	0.385542	nsyb	control
2021-01-23_11-42-30_21601c|02	syn-rnai/+	Light	FALSE	Dynamic	0.402224	0.372567	syn	control
2021-01-23_11-42-30_21601c|03	nsyb-gal4/+	Light	TRUE	Dynamic	0.624652	0.245598	nsyb	control
2021-01-23_11-42-30_21601c|04	fmr1-rnai/nsyb-gal4	Light	FALSE	Dynamic	0.296571	0.653383	fmr1	KD
2021-01-23_11-42-30_21601c|05	syn-rnai/nsyb-gal4	Light	TRUE	Dynamic	0.251158	0.427247	syn	KD
2021-01-23_11-42-30_21601c|06	fmr1-rnai/+	Light	FALSE	Dynamic	0.216867	0.500463	fmr1	control
2021-01-23_11-42-30_21601c|08	nsyb-gal4/+	Light	FALSE	Dynamic	0.39203	0.517146	nsyb	control
2021-01-23_11-42-30_21601c|09	fmr1-rnai/nsyb-gal4	Light	TRUE	Dynamic	0.682113	0.159407	fmr1	KD
2021-01-23_11-42-30_21601c|10	syn-rnai/nsyb-gal4	Light	FALSE	Dynamic	0.297498	0.648749	syn	KD
2021-01-23_11-42-30_21601c|11	fmr1-rnai/+	Light	FALSE	Dynamic	0.253012	0.548656	fmr1	control
2021-01-23_11-42-30_21601c|12	syn-rnai/+	Light	TRUE	Dynamic	0.393883	0.502317	syn	control
2021-01-23_11-42-30_21601c|13	nsyb-gal4/+	Light	FALSE	Dynamic	0.237257	0.601483	nsyb	control
2021-01-23_11-42-30_21601c|14	fmr1-rnai/nsyb-gal4	Light	TRUE	Dynamic	0.573679	0.328082	fmr1	KD
2021-01-23_11-42-30_21601c|15	syn-rnai/nsyb-gal4	Light	FALSE	Dynamic	0.543095	0.337349	syn	KD
2021-01-23_11-42-30_21601c|16	fmr1-rnai/+	Light	TRUE	Dynamic	0.556997	0.34013	fmr1	control
2021-01-23_11-42-30_21601c|17	syn-rnai/+	Light	FALSE	Dynamic	0.341983	0.488415	syn	control
2021-01-23_11-42-30_21601c|18	nsyb-gal4/+	Light	TRUE	Dynamic	0.630213	0.150139	nsyb	control
2021-01-23_11-42-30_21601c|19	fmr1-rnai/nsyb-gal4	Light	FALSE	Dynamic	0.202966	0.494903	fmr1	KD
2021-01-23_11-42-30_21601c|20	syn-rnai/nsyb-gal4	Light	TRUE	Dynamic	0.251158	0.519926	syn	KD
2021-01-23_11-42-31_229a7e|01	syn-rnai/+	Light	TRUE	Dynamic	0.309546	0.407785	syn	control
2021-01-23_11-42-31_229a7e|02	fmr1-rnai/nsyb-gal4	Light	FALSE	Dynamic	0.221501	0.599629	fmr1	KD
2021-01-23_11-42-31_229a7e|03	fmr1-rnai/+	Light	TRUE	Dynamic	0.531974	0.26506	fmr1	control
2021-01-23_11-42-31_229a7e|04	syn-rnai/nsyb-gal4	Light	FALSE	Dynamic	0.0435589	0.759036	syn	KD
2021-01-23_11-42-31_229a7e|05	nsyb-gal4/+	Light	TRUE	Dynamic	0.232623	0.538462	nsyb	control
2021-01-23_11-42-31_229a7e|06	syn-rnai/+	Light	FALSE	Dynamic	0	0.8962	syn	control
2021-01-23_11-42-31_229a7e|07	fmr1-rnai/nsyb-gal4	Light	TRUE	Dynamic	0.887859	0.0908248	fmr1	KD
2021-01-23_11-42-31_229a7e|09	syn-rnai/nsyb-gal4	Light	TRUE	Dynamic	0.141798	0.664504	syn	KD
2021-01-23_11-42-31_229a7e|10	nsyb-gal4/+	Light	FALSE	Dynamic	0.204819	0.535681	nsyb	control
2021-01-23_11-42-31_229a7e|11	syn-rnai/+	Light	FALSE	Dynamic	0.293791	0.431881	syn	control
2021-01-23_11-42-31_229a7e|12	fmr1-rnai/nsyb-gal4	Light	TRUE	Dynamic	0.344764	0.506024	fmr1	KD
2021-01-23_11-42-31_229a7e|13	fmr1-rnai/+	Light	FALSE	Dynamic	0.587581	0.245598	fmr1	control
2021-01-23_11-42-31_229a7e|14	syn-rnai/nsyb-gal4	Light	TRUE	Dynamic	0.0500463	0.839666	syn	KD
2021-01-23_11-42-31_229a7e|15	nsyb-gal4/+	Light	FALSE	Dynamic	0.167748	0.705283	nsyb	control
2021-01-23_11-42-31_229a7e|16	syn-rnai/+	Light	TRUE	Dynamic	0.807229	0.111214	syn	control
2021-01-23_11-42-31_229a7e|17	fmr1-rnai/nsyb-gal4	Light	FALSE	Dynamic	0.198332	0.589435	fmr1	KD
2021-01-23_11-42-31_229a7e|18	fmr1-rnai/+	Light	TRUE	Dynamic	0.716404	0.240037	fmr1	control
2021-01-23_11-42-31_229a7e|19	syn-rnai/nsyb-gal4	Light	FALSE	Dynamic	0.0973123	0.65709	syn	KD
2021-01-23_11-42-31_229a7e|20	nsyb-gal4/+	Light	TRUE	Dynamic	0.624652	0.214087	nsyb	control
2021-01-23_11-42-35_244d6f|01	fmr1-rnai/+	Light	TRUE	Dynamic	0.0324374	0.837813	fmr1	control
2021-01-23_11-42-35_244d6f|02	syn-rnai/+	Light	FALSE	Dynamic	0.488415	0.34291	syn	control
2021-01-23_11-42-35_244d6f|03	nsyb-gal4/+	Light	TRUE	Dynamic	0.278962	0.356812	nsyb	control
2021-01-23_11-42-35_244d6f|04	fmr1-rnai/nsyb-gal4	Light	FALSE	Dynamic	0.154773	0.701576	fmr1	KD
2021-01-23_11-42-35_244d6f|05	syn-rnai/nsyb-gal4	Light	TRUE	Dynamic	0.531974	0.302132	syn	KD
2021-01-23_11-42-35_244d6f|06	fmr1-rnai/+	Light	FALSE	Dynamic	0.379981	0.479147	fmr1	control
2021-01-23_11-42-35_244d6f|07	syn-rnai/+	Light	TRUE	Dynamic	0.427247	0.466172	syn	control
2021-01-23_11-42-35_244d6f|08	nsyb-gal4/+	Light	FALSE	Dynamic	0.0398517	0.83874	nsyb	control
2021-01-23_11-42-35_244d6f|10	syn-rnai/nsyb-gal4	Light	FALSE	Dynamic	0.200185	0.623726	syn	KD
2021-01-23_11-42-35_244d6f|11	fmr1-rnai/+	Light	FALSE	Dynamic	0.543095	0.328082	fmr1	control
2021-01-23_11-42-35_244d6f|12	syn-rnai/+	Light	TRUE	Dynamic	0.546803	0.206673	syn	control
2021-01-23_11-42-35_244d6f|14	fmr1-rnai/nsyb-gal4	Light	TRUE	Dynamic	0.47266	0.301205	fmr1	KD
2021-01-23_11-42-35_244d6f|15	syn-rnai/nsyb-gal4	Light	FALSE	Dynamic	0.551437	0.304912	syn	KD
2021-01-23_11-42-35_244d6f|16	fmr1-rnai/+	Light	TRUE	Dynamic	0.594069	0.254866	fmr1	control
2021-01-23_11-42-35_244d6f|17	syn-rnai/+	Light	FALSE	Dynamic	0.374421	0.465246	syn	control
2021-01-23_11-42-35_244d6f|18	nsyb-gal4/+	Light	TRUE	Dynamic	0.802595	0.130677	nsyb	control
2021-01-23_11-42-35_244d6f|19	fmr1-rnai/nsyb-gal4	Light	FALSE	Dynamic	0.169601	0.580167	fmr1	KD
2021-01-23_11-42-35_244d6f|20	syn-rnai/nsyb-gal4	Light	TRUE	Dynamic	0.346617	0.335496	syn	KD
2021-01-26_14-39-55_235bf9|03	nsyb-gal4/+	Light	TRUE	Dynamic	0.559778	0.202039	nsyb	control
2021-01-26_14-39-55_235bf9|04	syn-rnai/nsyb-gal4	Light	FALSE	Dynamic	0.573679	0.286376	syn	KD
2021-01-26_14-39-55_235bf9|05	syn-rnai/+	Light	TRUE	Dynamic	0.0759963	0.645042	syn	control
2021-01-26_14-39-55_235bf9|06	fmr1-rnai/nsyb-gal4	Light	FALSE	Dynamic	0.12975	0.649676	fmr1	KD
2021-01-26_14-39-55_235bf9|07	fmr1-rnai/+	Light	TRUE	Dynamic	0.686747	0.219648	fmr1	control
2021-01-26_14-39-55_235bf9|08	nsyb-gal4/+	Light	FALSE	Dynamic	0.303985	0.592215	nsyb	control
2021-01-26_14-39-55_235bf9|09	syn-rnai/nsyb-gal4	Light	TRUE	Dynamic	0.175162	0.632994	syn	KD
2021-01-26_14-39-55_235bf9|10	syn-rnai/+	Light	FALSE	Dynamic	0.164041	0.670065	syn	control
2021-01-26_14-39-55_235bf9|11	fmr1-rnai/nsyb-gal4	Light	FALSE	Dynamic	0.384615	0.42076	fmr1	KD
2021-01-26_14-39-55_235bf9|12	fmr1-rnai/+	Light	TRUE	Dynamic	0.764597	0.139018	fmr1	control
2021-01-26_14-39-55_235bf9|13	nsyb-gal4/+	Light	FALSE	Dynamic	0.144578	0.46988	nsyb	control
2021-01-26_14-39-55_235bf9|14	syn-rnai/nsyb-gal4	Light	TRUE	Dynamic	0.49861	0.327155	syn	KD
2021-01-26_14-39-55_235bf9|15	syn-rnai/+	Light	FALSE	Dynamic	0.595922	0.354032	syn	control
2021-01-26_14-39-55_235bf9|16	fmr1-rnai/nsyb-gal4	Light	TRUE	Dynamic	0.7405	0.13531	fmr1	KD
2021-01-26_14-39-55_235bf9|17	fmr1-rnai/+	Light	FALSE	Dynamic	0.515292	0.352178	fmr1	control
2021-01-26_14-39-55_235bf9|19	syn-rnai/nsyb-gal4	Light	FALSE	Dynamic	0.455051	0.325301	syn	KD
2021-01-26_14-39-55_235bf9|20	syn-rnai/+	Light	TRUE	Dynamic	0.667285	0.209453	syn	control
2021-01-26_14-40-46_244d6f|01	nsyb-gal4/+	Light	TRUE	Dynamic	0.170528	0.642261	nsyb	control
2021-01-26_14-40-46_244d6f|02	fmr1-rnai/+	Light	FALSE	Dynamic	0.295644	0.502317	fmr1	control
2021-01-26_14-40-46_244d6f|03	fmr1-rnai/nsyb-gal4	Light	TRUE	Dynamic	0.414272	0.410565	fmr1	KD
2021-01-26_14-40-46_244d6f|04	syn-rnai/+	Light	FALSE	Dynamic	0.10658	0.736793	syn	control
2021-01-26_14-40-46_244d6f|05	syn-rnai/nsyb-gal4	Light	TRUE	Dynamic	0.575533	0.287303	syn	KD
2021-01-26_14-40-46_244d6f|07	fmr1-rnai/+	Light	TRUE	Dynamic	0.409639	0.416126	fmr1	control
2021-01-26_14-40-46_244d6f|08	fmr1-rnai/nsyb-gal4	Light	FALSE	Dynamic	0.464319	0.378128	fmr1	KD
2021-01-26_14-40-46_244d6f|09	syn-rnai/+	Light	TRUE	Dynamic	0.445783	0.265987	syn	control
2021-01-26_14-40-46_244d6f|10	syn-rnai/nsyb-gal4	Light	FALSE	Dynamic	0.193698	0.595922	syn	KD
2021-01-26_14-40-46_244d6f|11	nsyb-gal4/+	Light	FALSE	Dynamic	0.00463392	0.738647	nsyb	control
2021-01-26_14-40-46_244d6f|12	fmr1-rnai/+	Light	TRUE	Dynamic	0.593142	0.271548	fmr1	control
2021-01-26_14-40-46_244d6f|13	fmr1-rnai/nsyb-gal4	Light	FALSE	Dynamic	0.0546803	0.618165	fmr1	KD
2021-01-26_14-40-46_244d6f|14	syn-rnai/+	Light	TRUE	Dynamic	0.464319	0.275255	syn	control
2021-01-26_14-40-46_244d6f|15	syn-rnai/nsyb-gal4	Light	FALSE	Dynamic	0.384615	0.455978	syn	KD
2021-01-26_14-40-46_244d6f|16	nsyb-gal4/+	Light	TRUE	Dynamic	0.360519	0.47266	nsyb	control
2021-01-26_14-40-46_244d6f|17	fmr1-rnai/+	Light	FALSE	Dynamic	0.142725	0.53012	fmr1	control
2021-01-26_14-40-46_244d6f|18	fmr1-rnai/nsyb-gal4	Light	TRUE	Dynamic	0.426321	0.39759	fmr1	KD
2021-01-26_14-40-46_244d6f|19	syn-rnai/+	Light	FALSE	Dynamic	0.163114	0.560704	syn	control
2021-01-26_14-40-46_244d6f|20	syn-rnai/nsyb-gal4	Light	TRUE	Dynamic	0.647822	0.225209	syn	KD
2021-01-26_14-41-42_21601c|02	fmr1-rnai/+	Light	FALSE	Dynamic	0.304912	0.398517	fmr1	control
2021-01-26_14-41-42_21601c|04	syn-rnai/nsyb-gal4	Light	FALSE	Dynamic	0.386469	0.44949	syn	KD
2021-01-26_14-41-42_21601c|05	syn-rnai/+	Light	TRUE	Dynamic	0.592215	0.21316	syn	control
2021-01-26_14-41-42_21601c|06	fmr1-rnai/nsyb-gal4	Light	FALSE	Dynamic	0.170528	0.758109	fmr1	KD
2021-01-26_14-41-42_21601c|07	fmr1-rnai/+	Light	TRUE	Dynamic	0.312326	0.404078	fmr1	control
2021-01-26_14-41-42_21601c|08	nsyb-gal4/+	Light	FALSE	Dynamic	0.0222428	0.588508	nsyb	control
2021-01-26_14-41-42_21601c|09	syn-rnai/nsyb-gal4	Light	TRUE	Dynamic	0.0611677	0.747915	syn	KD
2021-01-26_14-41-42_21601c|10	syn-rnai/+	Light	FALSE	Dynamic	0.0759963	0.862836	syn	control
2021-01-26_14-41-42_21601c|11	fmr1-rnai/nsyb-gal4	Light	FALSE	Dynamic	0.0324374	0.935125	fmr1	KD
2021-01-26_14-41-42_21601c|12	fmr1-rnai/+	Light	TRUE	Dynamic	0.302132	0.399444	fmr1	control
2021-01-26_14-41-42_21601c|13	nsyb-gal4/+	Light	FALSE	Dynamic	0.0630213	0.726599	nsyb	control
2021-01-26_14-41-42_21601c|14	syn-rnai/nsyb-gal4	Light	TRUE	Dynamic	0.665431	0.224282	syn	KD
2021-01-26_14-41-42_21601c|15	syn-rnai/+	Light	FALSE	Dynamic	0.270621	0.632067	syn	control
2021-01-26_14-41-42_21601c|16	fmr1-rnai/nsyb-gal4	Light	TRUE	Dynamic	0.484708	0.381835	fmr1	KD
2021-01-26_14-41-42_21601c|17	fmr1-rnai/+	Light	FALSE	Dynamic	0.280816	0.612604	fmr1	control
2021-01-26_14-41-42_21601c|19	syn-rnai/nsyb-gal4	Light	FALSE	Dynamic	0.310473	0.361446	syn	KD
2021-01-26_14-41-42_21601c|20	syn-rnai/+	Light	TRUE	Dynamic	0.639481	0.13531	syn	control
2021-01-26_14-42-47_223562|01	nsyb-gal4/+	Light	TRUE	MM	0.201112	0.596849	nsyb	control
2021-01-26_14-42-47_223562|03	fmr1-rnai/nsyb-gal4	Light	TRUE	MM	0.273401	0.462465	fmr1	KD
2021-01-26_14-42-47_223562|05	syn-rnai/nsyb-gal4	Light	TRUE	MM	0.680259	0.250232	syn	KD
2021-01-26_14-42-47_223562|06	nsyb-gal4/+	Light	FALSE	MM	0.242817	0.473587	nsyb	control
2021-01-26_14-42-47_223562|08	fmr1-rnai/nsyb-gal4	Light	FALSE	MM	0.060241	0.643188	fmr1	KD
2021-01-26_14-42-47_223562|09	syn-rnai/+	Light	TRUE	MM	0.127896	0.773865	syn	control
2021-01-26_14-42-47_223562|10	syn-rnai/nsyb-gal4	Light	FALSE	MM	0.430955	0.497683	syn	KD
2021-01-26_14-42-47_223562|11	nsyb-gal4/+	Light	FALSE	MM	0.0750695	0.712697	nsyb	control
2021-01-26_14-42-47_223562|12	fmr1-rnai/+	Light	TRUE	MM	0.648749	0.283596	fmr1	control
2021-01-26_14-42-47_223562|13	fmr1-rnai/nsyb-gal4	Light	FALSE	MM	0.0871177	0.773865	fmr1	KD
2021-01-26_14-42-47_223562|14	syn-rnai/+	Light	TRUE	MM	0.261353	0.600556	syn	control
2021-01-26_14-42-47_223562|15	syn-rnai/nsyb-gal4	Light	FALSE	MM	0.172382	0.677479	syn	KD
2021-01-26_14-42-47_223562|16	nsyb-gal4/+	Light	TRUE	MM	0.217794	0.65431	nsyb	control
2021-01-26_14-42-47_223562|17	fmr1-rnai/+	Light	FALSE	MM	0.387396	0.39203	fmr1	control
2021-01-26_14-42-47_223562|18	fmr1-rnai/nsyb-gal4	Light	TRUE	MM	0.493049	0.339203	fmr1	KD
2021-01-26_14-42-47_223562|19	syn-rnai/+	Light	FALSE	MM	0.0648749	0.869323	syn	control
2021-01-26_14-42-47_223562|20	syn-rnai/nsyb-gal4	Light	TRUE	MM	0.336423	0.403151	syn	KD
2021-01-26_14-42-51_2219b5|01	fmr1-rnai/nsyb-gal4	Light	TRUE	MM	0.523633	0.434662	fmr1	KD
2021-01-26_14-42-51_2219b5|02	fmr1-rnai/+	Light	FALSE	MM	0.0389249	0.721038	fmr1	control
2021-01-26_14-42-51_2219b5|03	nsyb-gal4/+	Light	TRUE	MM	0.430955	0.372567	nsyb	control
2021-01-26_14-42-51_2219b5|04	syn-rnai/nsyb-gal4	Light	FALSE	MM	0.121409	0.658017	syn	KD
2021-01-26_14-42-51_2219b5|05	syn-rnai/+	Light	TRUE	MM	0.443003	0.34569	syn	control
2021-01-26_14-42-51_2219b5|06	fmr1-rnai/nsyb-gal4	Light	FALSE	MM	0.414272	0.31418	fmr1	KD
2021-01-26_14-42-51_2219b5|07	fmr1-rnai/+	Light	TRUE	MM	0.0287303	0.714551	fmr1	control
2021-01-26_14-42-51_2219b5|08	nsyb-gal4/+	Light	FALSE	MM	0.18165	0.571826	nsyb	control
2021-01-26_14-42-51_2219b5|09	syn-rnai/nsyb-gal4	Light	TRUE	MM	0.442076	0.445783	syn	KD
2021-01-26_14-42-51_2219b5|10	syn-rnai/+	Light	FALSE	MM	0	0.674699	syn	control
2021-01-26_14-42-51_2219b5|11	fmr1-rnai/nsyb-gal4	Light	FALSE	MM	0.176089	0.625579	fmr1	KD
2021-01-26_14-42-51_2219b5|12	fmr1-rnai/+	Light	TRUE	MM	0.452271	0.334569	fmr1	control
2021-01-26_14-42-51_2219b5|13	nsyb-gal4/+	Light	FALSE	MM	0	0.918443	nsyb	control
2021-01-26_14-42-51_2219b5|14	syn-rnai/nsyb-gal4	Light	TRUE	MM	0.480074	0.346617	syn	KD
2021-01-26_14-42-51_2219b5|15	syn-rnai/+	Light	FALSE	MM	0.365153	0.381835	syn	control
2021-01-26_14-42-51_2219b5|17	fmr1-rnai/+	Light	FALSE	MM	0.509731	0.374421	fmr1	control
2021-01-26_14-42-51_2219b5|18	nsyb-gal4/+	Light	TRUE	MM	0.221501	0.358665	nsyb	control
2021-01-26_14-42-51_2219b5|19	syn-rnai/nsyb-gal4	Light	FALSE	MM	0.0658017	0.771084	syn	KD
2021-01-26_14-42-51_2219b5|20	syn-rnai/+	Light	FALSE	MM	0	0.933272	syn	control
2021-01-26_14-48-18_207def|01	nsyb-gal4/+	Light	TRUE	MM	0.526413	0.260426	nsyb	control
2021-01-26_14-48-18_207def|02	fmr1-rnai/+	Light	FALSE	MM	0.0889713	0.790547	fmr1	control
2021-01-26_14-48-18_207def|04	syn-rnai/+	Light	FALSE	MM	0.418906	0.370714	syn	control
2021-01-26_14-48-18_207def|05	syn-rnai/nsyb-gal4	Light	TRUE	MM	0.611677	0.278962	syn	KD
2021-01-26_14-48-18_207def|06	nsyb-gal4/+	Light	FALSE	MM	0.0417053	0.890639	nsyb	control
2021-01-26_14-48-18_207def|07	fmr1-rnai/+	Light	TRUE	MM	0.477294	0.467099	fmr1	control
2021-01-26_14-48-18_207def|08	fmr1-rnai/nsyb-gal4	Light	FALSE	MM	0.306766	0.552363	fmr1	KD
2021-01-26_14-48-18_207def|09	syn-rnai/+	Light	TRUE	MM	0.694161	0.228916	syn	control
2021-01-26_14-48-18_207def|10	syn-rnai/nsyb-gal4	Light	FALSE	MM	0.060241	0.7405	syn	KD
2021-01-26_14-48-18_207def|14	syn-rnai/+	Light	TRUE	MM	0.421687	0.214087	syn	control
2021-01-26_14-48-18_207def|15	syn-rnai/nsyb-gal4	Light	FALSE	MM	0.413346	0.555144	syn	KD
2021-01-26_14-48-18_207def|16	nsyb-gal4/+	Light	TRUE	MM	0.518999	0.305839	nsyb	control
2021-01-26_14-48-18_207def|17	fmr1-rnai/+	Light	FALSE	MM	0.433735	0.388323	fmr1	control
2021-01-26_14-48-18_207def|18	fmr1-rnai/nsyb-gal4	Light	TRUE	MM	0.616311	0.346617	fmr1	KD
2021-01-26_14-48-18_207def|19	syn-rnai/+	Light	FALSE	MM	0.269694	0.532901	syn	control
2021-01-26_14-48-18_207def|20	syn-rnai/nsyb-gal4	Light	TRUE	MM	0.672845	0.299351	syn	KD
2021-01-26_15-14-08_2469c6|01	nsyb-gal4/+	Light	TRUE	Dynamic	0.447637	0.278035	nsyb	control
2021-01-26_15-14-08_2469c6|02	fmr1-rnai/+	Light	FALSE	Dynamic	0.405005	0.417053	fmr1	control
2021-01-26_15-14-08_2469c6|03	fmr1-rnai/nsyb-gal4	Light	TRUE	Dynamic	0.797961	0.122335	fmr1	KD
2021-01-26_15-14-08_2469c6|04	syn-rnai/+	Light	FALSE	Dynamic	0.0389249	0.607044	syn	control
2021-01-26_15-14-08_2469c6|05	syn-rnai/nsyb-gal4	Light	TRUE	Dynamic	0.193698	0.414272	syn	KD
2021-01-26_15-14-08_2469c6|06	nsyb-gal4/+	Light	FALSE	Dynamic	0.177943	0.592215	nsyb	control
2021-01-26_15-14-08_2469c6|07	fmr1-rnai/+	Light	TRUE	Dynamic	0.617238	0.234476	fmr1	control
2021-01-26_15-14-08_2469c6|08	fmr1-rnai/nsyb-gal4	Light	FALSE	Dynamic	0.165894	0.560704	fmr1	KD
2021-01-26_15-14-08_2469c6|10	syn-rnai/nsyb-gal4	Light	FALSE	Dynamic	0.0926784	0.730306	syn	KD
2021-01-26_15-14-08_2469c6|11	nsyb-gal4/+	Light	FALSE	Dynamic	0.160334	0.647822	nsyb	control
2021-01-26_15-14-08_2469c6|12	fmr1-rnai/+	Light	TRUE	Dynamic	0.493049	0.209453	fmr1	control
2021-01-26_15-14-08_2469c6|13	fmr1-rnai/nsyb-gal4	Light	FALSE	Dynamic	0.240037	0.585728	fmr1	KD
2021-01-26_15-14-08_2469c6|14	syn-rnai/+	Light	TRUE	Dynamic	0.0778499	0.855422	syn	control
2021-01-26_15-14-08_2469c6|15	syn-rnai/nsyb-gal4	Light	FALSE	Dynamic	0	0.888786	syn	KD
2021-01-26_15-14-08_2469c6|16	nsyb-gal4/+	Light	TRUE	Dynamic	0	0.734013	nsyb	control
2021-01-26_15-14-08_2469c6|17	fmr1-rnai/+	Light	FALSE	Dynamic	0.108434	0.720111	fmr1	control
2021-01-26_15-14-08_2469c6|18	fmr1-rnai/nsyb-gal4	Light	TRUE	Dynamic	0.884152	0.060241	fmr1	KD
2021-01-26_15-14-08_2469c6|19	syn-rnai/+	Light	FALSE	Dynamic	0.209453	0.549583	syn	control
2021-01-26_15-14-08_2469c6|20	syn-rnai/nsyb-gal4	Light	TRUE	Dynamic	0.735867	0.220575	syn	KD
2021-01-26_15-20-03_214723|02	fmr1-rnai/+	Light	FALSE	MM	0.586916	0.253271	fmr1	control
2021-01-26_15-20-03_214723|03	fmr1-rnai/nsyb-gal4	Light	TRUE	MM	0.526413	0.343837	fmr1	KD
2021-01-26_15-20-03_214723|04	syn-rnai/+	Light	FALSE	MM	0.488415	0.326228	syn	control
2021-01-26_15-20-03_214723|05	syn-rnai/nsyb-gal4	Light	TRUE	MM	0.803522	0.1557	syn	KD
2021-01-26_15-20-03_214723|06	nsyb-gal4/+	Light	FALSE	MM	0.662651	0.247451	nsyb	control
2021-01-26_15-20-03_214723|07	fmr1-rnai/+	Light	TRUE	MM	0.0991659	0.715477	fmr1	control
2021-01-26_15-20-03_214723|08	fmr1-rnai/nsyb-gal4	Light	FALSE	MM	0.519926	0.36886	fmr1	KD
2021-01-26_15-20-03_214723|09	syn-rnai/+	Light	TRUE	MM	0.392956	0.433735	syn	control
2021-01-26_15-20-03_214723|10	syn-rnai/nsyb-gal4	Light	FALSE	MM	0.399444	0.480074	syn	KD
2021-01-26_15-20-03_214723|11	nsyb-gal4/+	Light	FALSE	MM	0.727525	0.153846	nsyb	control
2021-01-26_15-20-03_214723|13	fmr1-rnai/nsyb-gal4	Light	FALSE	MM	0.13253	0.668211	fmr1	KD
2021-01-26_15-20-03_214723|14	syn-rnai/+	Light	TRUE	MM	0.632994	0.334569	syn	control
2021-01-26_15-20-03_214723|15	syn-rnai/nsyb-gal4	Light	FALSE	MM	0.563485	0.363299	syn	KD
2021-01-26_15-20-03_214723|16	nsyb-gal4/+	Light	TRUE	MM	0.816497	0.165894	nsyb	control
2021-01-26_15-20-03_214723|17	fmr1-rnai/+	Light	FALSE	MM	0.782206	0.0787766	fmr1	control
2021-01-26_15-20-03_214723|18	fmr1-rnai/nsyb-gal4	Light	TRUE	MM	0.735867	0.26228	fmr1	KD
2021-01-26_15-20-03_214723|19	syn-rnai/+	Light	FALSE	MM	0.744208	0.171455	syn	control
2021-01-27_12-21-51_247153|02	fmr1-rnai/+	Light	FALSE	MM	0.201112	0.604263	fmr1	control
2021-01-27_12-21-51_247153|03	fmr1-rnai/nsyb-gal4	Light	TRUE	MM	0.593142	0.317887	fmr1	KD
2021-01-27_12-21-51_247153|04	syn-rnai/+	Light	FALSE	MM	0.330862	0.595922	syn	control
2021-01-27_12-21-51_247153|05	syn-rnai/nsyb-gal4	Light	TRUE	MM	0.578313	0.234476	syn	KD
2021-01-27_12-21-51_247153|06	nsyb-gal4/+	Light	FALSE	MM	0.0139018	0.855422	nsyb	control
2021-01-27_12-21-51_247153|07	fmr1-rnai/+	Light	TRUE	MM	0.596849	0.290083	fmr1	control
2021-01-27_12-21-51_247153|08	fmr1-rnai/nsyb-gal4	Light	FALSE	MM	0.738647	0.177016	fmr1	KD
2021-01-27_12-21-51_247153|09	syn-rnai/+	Light	TRUE	MM	0.620019	0.279889	syn	control
2021-01-27_12-21-51_247153|10	syn-rnai/nsyb-gal4	Light	FALSE	MM	0.34291	0.510658	syn	KD
2021-01-27_12-21-51_247153|11	nsyb-gal4/+	Light	FALSE	MM	0.060241	0.863763	nsyb	control
2021-01-27_12-21-51_247153|12	fmr1-rnai/+	Light	TRUE	MM	0.641335	0.281742	fmr1	control
2021-01-27_12-21-51_247153|13	fmr1-rnai/nsyb-gal4	Light	FALSE	MM	0.0296571	0.834106	fmr1	KD
2021-01-27_12-21-51_247153|14	syn-rnai/+	Light	TRUE	MM	0.337349	0.489342	syn	control
2021-01-27_12-21-51_247153|15	syn-rnai/nsyb-gal4	Light	FALSE	MM	0.309546	0.622799	syn	KD
2021-01-27_12-21-51_247153|16	nsyb-gal4/+	Light	TRUE	MM	0.186284	0.626506	nsyb	control
2021-01-27_12-21-51_247153|17	fmr1-rnai/+	Light	FALSE	MM	0.21038	0.568119	fmr1	control
2021-01-27_12-21-51_247153|18	fmr1-rnai/nsyb-gal4	Light	TRUE	MM	0.661724	0.331789	fmr1	KD
2021-01-27_12-21-51_247153|19	syn-rnai/+	Light	FALSE	MM	0.266914	0.367006	syn	control
2021-01-27_12-21-51_247153|20	syn-rnai/nsyb-gal4	Light	TRUE	MM	0.203892	0.570899	syn	KD
2021-01-27_13-09-27_107244|01	fmr1-rnai/nsyb-gal4	Light	TRUE	MM	0.39759	0.357739	fmr1	KD
2021-01-27_13-09-27_107244|02	fmr1-rnai/+	Light	FALSE	MM	0	0.943466	fmr1	control
2021-01-27_13-09-27_107244|03	nsyb-gal4/+	Light	TRUE	MM	0.171455	0.607044	nsyb	control
2021-01-27_13-09-27_107244|04	syn-rnai/nsyb-gal4	Light	FALSE	MM	0.253012	0.655236	syn	KD
2021-01-27_13-09-27_107244|05	syn-rnai/+	Light	TRUE	MM	0.618165	0.209453	syn	control
2021-01-27_13-09-27_107244|06	fmr1-rnai/nsyb-gal4	Light	FALSE	MM	0	0.969416	fmr1	KD
2021-01-27_13-09-27_107244|07	fmr1-rnai/+	Light	TRUE	MM	0.162187	0.372567	fmr1	control
2021-01-27_13-09-27_107244|08	nsyb-gal4/+	Light	FALSE	MM	0	0.980538	nsyb	control
2021-01-27_13-09-27_107244|10	syn-rnai/+	Light	FALSE	MM	0.191844	0.615385	syn	control
2021-01-27_13-09-27_107244|11	fmr1-rnai/nsyb-gal4	Light	FALSE	MM	0.0593142	0.742354	fmr1	KD
2021-01-27_13-09-27_107244|12	fmr1-rnai/+	Light	TRUE	MM	0.468953	0.399444	fmr1	control
2021-01-27_13-09-27_107244|13	nsyb-gal4/+	Light	FALSE	MM	0.0908248	0.783133	nsyb	control
2021-01-27_13-09-27_107244|14	syn-rnai/nsyb-gal4	Light	TRUE	MM	0.341057	0.549583	syn	KD
2021-01-27_13-09-27_107244|15	syn-rnai/+	Light	FALSE	MM	0	0.905468	syn	control
2021-01-27_13-09-27_107244|16	fmr1-rnai/nsyb-gal4	Light	TRUE	MM	0.359606	0.450246	fmr1	KD
2021-01-27_13-09-27_107244|17	fmr1-rnai/+	Light	FALSE	MM	0.227062	0.577386	fmr1	control
2021-01-27_13-09-27_107244|18	nsyb-gal4/+	Light	TRUE	MM	0.480966	0.45311	nsyb	control
2021-01-27_13-09-27_107244|19	syn-rnai/nsyb-gal4	Light	FALSE	MM	0.136237	0.546803	syn	KD
2021-01-27_13-09-27_107244|20	syn-rnai/+	Light	TRUE	MM	0	0.915663	syn	control
2021-01-27_13-17-30_229a7e|01	fmr1-rnai/nsyb-gal4	Light	TRUE	Dynamic	0.597403	0.326531	fmr1	KD
2021-01-27_13-17-30_229a7e|02	fmr1-rnai/+	Light	FALSE	Dynamic	0.0398517	0.885079	fmr1	control
2021-01-27_13-17-30_229a7e|03	nsyb-gal4/+	Light	TRUE	Dynamic	0.726599	0.179796	nsyb	control
2021-01-27_13-17-30_229a7e|04	syn-rnai/nsyb-gal4	Light	FALSE	Dynamic	0.206673	0.603336	syn	KD
2021-01-27_13-17-30_229a7e|05	syn-rnai/+	Light	TRUE	Dynamic	0.452271	0.256719	syn	control
2021-01-27_13-17-30_229a7e|06	fmr1-rnai/nsyb-gal4	Light	FALSE	Dynamic	0.57646	0.260426	fmr1	KD
2021-01-27_13-17-30_229a7e|07	fmr1-rnai/+	Light	TRUE	Dynamic	0.543095	0.175162	fmr1	control
2021-01-27_13-17-30_229a7e|08	nsyb-gal4/+	Light	FALSE	Dynamic	0.1038	0.585728	nsyb	control
2021-01-27_13-17-30_229a7e|09	syn-rnai/nsyb-gal4	Light	TRUE	Dynamic	0.669138	0.162187	syn	KD
2021-01-27_13-17-30_229a7e|10	syn-rnai/+	Light	FALSE	Dynamic	0.569045	0.310473	syn	control
2021-01-27_13-17-30_229a7e|11	fmr1-rnai/nsyb-gal4	Light	FALSE	Dynamic	0.422614	0.42076	fmr1	KD
2021-01-27_13-17-30_229a7e|12	fmr1-rnai/+	Light	TRUE	Dynamic	0.784059	0.138091	fmr1	control
2021-01-27_13-17-30_229a7e|13	nsyb-gal4/+	Light	FALSE	Dynamic	0	0.895273	nsyb	control
2021-01-27_13-17-30_229a7e|14	syn-rnai/nsyb-gal4	Light	TRUE	Dynamic	0.350324	0.455978	syn	KD
2021-01-27_13-17-30_229a7e|15	syn-rnai/+	Light	FALSE	Dynamic	0.388323	0.538462	syn	control
2021-01-27_13-17-30_229a7e|16	fmr1-rnai/nsyb-gal4	Light	TRUE	Dynamic	0.742354	0.140871	fmr1	KD
2021-01-27_13-17-30_229a7e|17	fmr1-rnai/+	Light	FALSE	Dynamic	0.144578	0.648749	fmr1	control
2021-01-27_13-17-30_229a7e|18	nsyb-gal4/+	Light	TRUE	Dynamic	0.865616	0.113994	nsyb	control
2021-01-27_13-17-30_229a7e|19	syn-rnai/nsyb-gal4	Light	FALSE	Dynamic	0.212234	0.619092	syn	KD
2021-01-27_13-17-30_229a7e|20	syn-rnai/+	Light	TRUE	Dynamic	0.746061	0.222428	syn	control
2021-01-27_13-17-39_2458a6|01	nsyb-gal4/+	Light	TRUE	Dynamic	0.250696	0.613742	nsyb	control
2021-01-27_13-17-39_2458a6|02	fmr1-rnai/+	Light	FALSE	Dynamic	0.0732159	0.683967	fmr1	control
2021-01-27_13-17-39_2458a6|03	fmr1-rnai/nsyb-gal4	Light	TRUE	Dynamic	0.84152	0.10658	fmr1	KD
2021-01-27_13-17-39_2458a6|04	syn-rnai/+	Light	FALSE	Dynamic	0.130677	0.570899	syn	control
2021-01-27_13-17-39_2458a6|05	syn-rnai/nsyb-gal4	Light	TRUE	Dynamic	0.159407	0.706209	syn	KD
2021-01-27_13-17-39_2458a6|07	fmr1-rnai/+	Light	TRUE	Dynamic	0.715477	0.139018	fmr1	control
2021-01-27_13-17-39_2458a6|08	fmr1-rnai/nsyb-gal4	Light	FALSE	Dynamic	0.383689	0.463392	fmr1	KD
2021-01-27_13-17-39_2458a6|09	syn-rnai/+	Light	TRUE	Dynamic	0.332715	0.499537	syn	control
2021-01-27_13-17-39_2458a6|10	syn-rnai/nsyb-gal4	Light	FALSE	Dynamic	0.555144	0.304912	syn	KD
2021-01-27_13-17-39_2458a6|11	nsyb-gal4/+	Light	FALSE	Dynamic	0.0324374	0.908248	nsyb	control
2021-01-27_13-17-39_2458a6|13	fmr1-rnai/nsyb-gal4	Light	FALSE	Dynamic	0.0936052	0.772011	fmr1	KD
2021-01-27_13-17-39_2458a6|14	syn-rnai/+	Light	TRUE	Dynamic	0.608897	0.226135	syn	control
2021-01-27_13-17-39_2458a6|16	nsyb-gal4/+	Light	TRUE	Dynamic	0.346617	0.400371	nsyb	control
2021-01-27_13-17-39_2458a6|17	fmr1-rnai/+	Light	FALSE	Dynamic	0.270621	0.402224	fmr1	control
2021-01-27_13-17-39_2458a6|18	fmr1-rnai/nsyb-gal4	Light	TRUE	Dynamic	0.44949	0.376274	fmr1	KD
2021-01-27_13-17-39_2458a6|19	syn-rnai/+	Light	FALSE	Dynamic	0.333642	0.505097	syn	control
2021-01-27_13-17-39_2458a6|20	syn-rnai/nsyb-gal4	Light	TRUE	Dynamic	0.0398517	0.625579	syn	KD
2021-01-27_13-18-19_21244f|01	fmr1-rnai/nsyb-gal4	Light	TRUE	Dynamic	0.0315107	0.612604	fmr1	KD
2021-01-27_13-18-19_21244f|02	fmr1-rnai/+	Light	FALSE	Dynamic	0.222428	0.55607	fmr1	control
2021-01-27_13-18-19_21244f|04	syn-rnai/nsyb-gal4	Light	FALSE	Dynamic	0.21316	0.513438	syn	KD
2021-01-27_13-18-19_21244f|05	syn-rnai/+	Light	TRUE	Dynamic	0.191844	0.55607	syn	control
2021-01-27_13-18-19_21244f|06	fmr1-rnai/nsyb-gal4	Light	FALSE	Dynamic	0.198332	0.698795	fmr1	KD
2021-01-27_13-18-19_21244f|07	fmr1-rnai/+	Light	TRUE	Dynamic	0.426321	0.29101	fmr1	control
2021-01-27_13-18-19_21244f|09	syn-rnai/nsyb-gal4	Light	TRUE	Dynamic	0.151066	0.564411	syn	KD
2021-01-27_13-18-19_21244f|10	syn-rnai/+	Light	FALSE	Dynamic	0.505097	0.363299	syn	control
2021-01-27_13-18-19_21244f|11	fmr1-rnai/nsyb-gal4	Light	FALSE	Dynamic	0.0324374	0.692308	fmr1	KD
2021-01-27_13-18-19_21244f|12	fmr1-rnai/+	Light	TRUE	Dynamic	0.53012	0.206673	fmr1	control
2021-01-27_13-18-19_21244f|13	nsyb-gal4/+	Light	FALSE	Dynamic	0.673772	0.216867	nsyb	control
2021-01-27_13-18-19_21244f|14	syn-rnai/nsyb-gal4	Light	TRUE	Dynamic	0.376274	0.374421	syn	KD
2021-01-27_13-18-19_21244f|15	syn-rnai/+	Light	FALSE	Dynamic	0.0389249	0.759963	syn	control
2021-01-27_13-18-19_21244f|16	fmr1-rnai/nsyb-gal4	Light	TRUE	Dynamic	0.852641	0.0963855	fmr1	KD
2021-01-27_13-18-19_21244f|17	fmr1-rnai/+	Light	FALSE	Dynamic	0.214087	0.645042	fmr1	control
2021-01-27_13-18-19_21244f|19	syn-rnai/nsyb-gal4	Light	FALSE	Dynamic	0.222428	0.520853	syn	KD
2021-01-30_15-57-18_230493|02	fmr1-rnai/+	Light	FALSE	Dynamic	0.0713624	0.593142	fmr1	control
2021-01-30_15-57-18_230493|04	syn-rnai/+	Light	FALSE	Dynamic	0.533828	0.26506	syn	control
2021-01-30_15-57-18_230493|05	syn-rnai/nsyb-gal4	Light	TRUE	Dynamic	0.405005	0.419833	syn	KD
2021-01-30_15-57-18_230493|06	nsyb-gal4/+	Light	FALSE	Dynamic	0.157553	0.691381	nsyb	control
2021-01-30_15-57-18_230493|08	fmr1-rnai/nsyb-gal4	Light	FALSE	Dynamic	0.683967	0.241891	fmr1	KD
2021-01-30_15-57-18_230493|10	syn-rnai/nsyb-gal4	Light	FALSE	Dynamic	0.102873	0.708063	syn	KD
2021-01-30_15-57-18_230493|11	nsyb-gal4/+	Light	FALSE	Dynamic	0.414272	0.457831	nsyb	control
2021-01-30_15-57-18_230493|12	fmr1-rnai/+	Light	TRUE	Dynamic	0.569972	0.154773	fmr1	control
2021-01-30_15-57-18_230493|13	fmr1-rnai/nsyb-gal4	Light	FALSE	Dynamic	0.140871	0.589435	fmr1	KD
2021-01-30_15-57-18_230493|14	syn-rnai/+	Light	TRUE	Dynamic	0.798888	0.108434	syn	control
2021-01-30_15-57-18_230493|17	fmr1-rnai/+	Light	FALSE	Dynamic	0.105653	0.569972	fmr1	control
2021-01-30_15-57-18_230493|19	syn-rnai/+	Light	FALSE	Dynamic	0.299351	0.433735	syn	control
2021-01-30_15-57-18_230493|20	syn-rnai/nsyb-gal4	Light	TRUE	Dynamic	0.381835	0.34013	syn	KD
2021-01-30_15-58-12_207def|02	fmr1-rnai/+	Light	FALSE	MM	0.435589	0.311399	fmr1	control
2021-01-30_15-58-12_207def|03	fmr1-rnai/nsyb-gal4	Light	TRUE	MM	0.383689	0.307692	fmr1	KD
2021-01-30_15-58-12_207def|04	syn-rnai/+	Light	FALSE	MM	0.159407	0.739574	syn	control
2021-01-30_15-58-12_207def|05	syn-rnai/nsyb-gal4	Light	TRUE	MM	0.237257	0.535681	syn	KD
2021-01-30_15-58-12_207def|07	fmr1-rnai/+	Light	TRUE	MM	0.473587	0.331789	fmr1	control
2021-01-30_15-58-12_207def|09	syn-rnai/+	Light	TRUE	MM	0.443003	0.322521	syn	control
2021-01-30_15-58-12_207def|11	nsyb-gal4/+	Light	FALSE	MM	0.0500463	0.872104	nsyb	control
2021-01-30_15-58-12_207def|12	fmr1-rnai/+	Light	TRUE	MM	0.679333	0.274328	fmr1	control
2021-01-30_15-58-12_207def|14	syn-rnai/+	Light	TRUE	MM	0.205746	0.65709	syn	control
2021-01-30_15-58-12_207def|15	syn-rnai/nsyb-gal4	Light	FALSE	MM	0.148285	0.554217	syn	KD
2021-01-30_15-58-12_207def|16	nsyb-gal4/+	Light	TRUE	MM	0.448563	0.515292	nsyb	control
2021-01-30_15-58-12_207def|17	fmr1-rnai/+	Light	FALSE	MM	0.255792	0.496756	fmr1	control
2021-01-30_15-58-12_207def|19	syn-rnai/+	Light	FALSE	MM	0.0426321	0.7405	syn	control
2021-01-30_15-58-12_207def|20	syn-rnai/nsyb-gal4	Light	TRUE	MM	0.310473	0.571826	syn	KD
2021-01-30_15-59-59_2219b5|01	fmr1-rnai/nsyb-gal4	Light	TRUE	MM	0.510658	0.372567	fmr1	KD
2021-01-30_15-59-59_2219b5|02	fmr1-rnai/+	Light	FALSE	MM	0.445783	0.369787	fmr1	control
2021-01-30_15-59-59_2219b5|03	nsyb-gal4/+	Light	TRUE	MM	0.450417	0.519926	nsyb	control
2021-01-30_15-59-59_2219b5|04	syn-rnai/nsyb-gal4	Light	FALSE	MM	0.0713624	0.886006	syn	KD
2021-01-30_15-59-59_2219b5|05	syn-rnai/+	Light	TRUE	MM	0.265987	0.491196	syn	control
2021-01-30_15-59-59_2219b5|06	fmr1-rnai/nsyb-gal4	Light	FALSE	MM	0.540315	0.333642	fmr1	KD
2021-01-30_15-59-59_2219b5|07	fmr1-rnai/+	Light	TRUE	MM	0.554217	0.401297	fmr1	control
2021-01-30_15-59-59_2219b5|08	nsyb-gal4/+	Light	FALSE	MM	0.0750695	0.776645	nsyb	control
2021-01-30_15-59-59_2219b5|09	syn-rnai/nsyb-gal4	Light	TRUE	MM	0.426321	0.467099	syn	KD
2021-01-30_15-59-59_2219b5|10	syn-rnai/+	Light	FALSE	MM	0.601483	0.295644	syn	control
2021-01-30_15-59-59_2219b5|11	fmr1-rnai/nsyb-gal4	Light	FALSE	MM	0.771084	0.110287	fmr1	KD
2021-01-30_15-59-59_2219b5|12	fmr1-rnai/+	Light	TRUE	MM	0.733086	0.237257	fmr1	control
2021-01-30_15-59-59_2219b5|13	nsyb-gal4/+	Light	FALSE	MM	0.331789	0.549583	nsyb	control
2021-01-30_15-59-59_2219b5|14	syn-rnai/nsyb-gal4	Light	TRUE	MM	0	0.930491	syn	KD
2021-01-30_15-59-59_2219b5|15	syn-rnai/+	Light	FALSE	MM	0.248378	0.533828	syn	control
2021-01-30_15-59-59_2219b5|16	fmr1-rnai/nsyb-gal4	Light	TRUE	MM	0.502317	0.450417	fmr1	KD
2021-01-30_15-59-59_2219b5|17	fmr1-rnai/+	Light	FALSE	MM	0.455978	0.411492	fmr1	control
2021-01-30_15-59-59_2219b5|18	nsyb-gal4/+	Light	TRUE	MM	0.722892	0.208526	nsyb	control
2021-01-30_15-59-59_2219b5|19	syn-rnai/nsyb-gal4	Light	FALSE	MM	0.101019	0.753475	syn	KD
2021-01-30_15-59-59_2219b5|20	syn-rnai/+	Light	TRUE	MM	0.476367	0.369787	syn	control
2021-01-30_16-04-28_21601c|02	fmr1-rnai/+	Light	FALSE	Dynamic	0.0759963	0.667285	fmr1	control
2021-01-30_16-04-28_21601c|03	nsyb-gal4/+	Light	TRUE	Dynamic	0.457831	0.182576	nsyb	control
2021-01-30_16-04-28_21601c|04	syn-rnai/nsyb-gal4	Light	FALSE	Dynamic	0.110287	0.70899	syn	KD
2021-01-30_16-04-28_21601c|05	syn-rnai/+	Light	TRUE	Dynamic	0.326228	0.470806	syn	control
2021-01-30_16-04-28_21601c|07	fmr1-rnai/+	Light	TRUE	Dynamic	0.538462	0.28823	fmr1	control
2021-01-30_16-04-28_21601c|08	nsyb-gal4/+	Light	FALSE	Dynamic	0	0.814643	nsyb	control
2021-01-30_16-04-28_21601c|09	syn-rnai/nsyb-gal4	Light	TRUE	Dynamic	0.382762	0.365153	syn	KD
2021-01-30_16-04-28_21601c|10	syn-rnai/+	Light	FALSE	Dynamic	0.186284	0.62836	syn	control
2021-01-30_16-04-28_21601c|11	fmr1-rnai/nsyb-gal4	Light	FALSE	Dynamic	0.060241	0.823911	fmr1	KD
2021-01-30_16-04-28_21601c|12	fmr1-rnai/+	Light	TRUE	Dynamic	0.383689	0.491196	fmr1	control
2021-01-30_16-04-28_21601c|13	nsyb-gal4/+	Light	FALSE	Dynamic	0.0528267	0.735867	nsyb	control
2021-01-30_16-04-28_21601c|14	syn-rnai/nsyb-gal4	Light	TRUE	Dynamic	0.0454124	0.578313	syn	KD
2021-01-30_16-04-28_21601c|15	syn-rnai/+	Light	FALSE	Dynamic	0.0407785	0.569972	syn	control
2021-01-30_16-04-28_21601c|16	fmr1-rnai/nsyb-gal4	Light	TRUE	Dynamic	0.758109	0.201112	fmr1	KD
2021-01-30_16-04-28_21601c|17	fmr1-rnai/+	Light	FALSE	Dynamic	0.162187	0.670992	fmr1	control
2021-01-30_16-04-28_21601c|18	nsyb-gal4/+	Light	TRUE	Dynamic	0.493049	0.388323	nsyb	control
2021-01-30_16-04-28_21601c|19	syn-rnai/nsyb-gal4	Light	FALSE	Dynamic	0	0.831325	syn	KD
2021-01-30_16-04-28_21601c|20	syn-rnai/+	Light	TRUE	Dynamic	0.533828	0.182576	syn	control
2021-01-30_16-07-22_2469c6|02	fmr1-rnai/+	Light	FALSE	Dynamic	0.363299	0.490269	fmr1	control
2021-01-30_16-07-22_2469c6|03	fmr1-rnai/nsyb-gal4	Light	TRUE	Dynamic	0.825765	0.114921	fmr1	KD
2021-01-30_16-07-22_2469c6|04	syn-rnai/+	Light	FALSE	Dynamic	0	0.852641	syn	control
2021-01-30_16-07-22_2469c6|05	syn-rnai/nsyb-gal4	Light	TRUE	Dynamic	0.230769	0.447637	syn	KD
2021-01-30_16-07-22_2469c6|06	nsyb-gal4/+	Light	FALSE	Dynamic	0.0333642	0.682113	nsyb	control
2021-01-30_16-07-22_2469c6|07	fmr1-rnai/+	Light	TRUE	Dynamic	0.556997	0.241891	fmr1	control
2021-01-30_16-07-22_2469c6|08	fmr1-rnai/nsyb-gal4	Light	FALSE	Dynamic	0.251158	0.606117	fmr1	KD
2021-01-30_16-07-22_2469c6|09	syn-rnai/+	Light	TRUE	Dynamic	0	0.899907	syn	control
2021-01-30_16-07-22_2469c6|10	syn-rnai/nsyb-gal4	Light	FALSE	Dynamic	0.0352178	0.682113	syn	KD
2021-01-30_16-07-22_2469c6|13	fmr1-rnai/nsyb-gal4	Light	FALSE	Dynamic	0.0528267	0.877665	fmr1	KD
2021-01-30_16-07-22_2469c6|15	syn-rnai/nsyb-gal4	Light	FALSE	Dynamic	0.134384	0.612604	syn	KD
2021-01-30_16-07-22_2469c6|16	nsyb-gal4/+	Light	TRUE	Dynamic	0.257646	0.490269	nsyb	control
2021-01-30_16-07-22_2469c6|17	fmr1-rnai/+	Light	FALSE	Dynamic	0.0454124	0.825765	fmr1	control
2021-01-30_16-07-22_2469c6|18	fmr1-rnai/nsyb-gal4	Light	TRUE	Dynamic	0.474513	0.243744	fmr1	KD
2021-01-30_16-07-22_2469c6|19	syn-rnai/+	Light	FALSE	Dynamic	1	0	syn	control
2021-01-30_16-07-22_2469c6|20	syn-rnai/nsyb-gal4	Light	TRUE	Dynamic	0.234476	0.505097	syn	KD
2021-01-30_16-13-18_214723|01	nsyb-gal4/+	Light	TRUE	MM	0.801142	0.126546	nsyb	control
2021-01-30_16-13-18_214723|02	fmr1-rnai/+	Light	FALSE	MM	0.354286	0.561905	fmr1	control
2021-01-30_16-13-18_214723|05	syn-rnai/nsyb-gal4	Light	TRUE	MM	0.412419	0.489342	syn	KD
2021-01-30_16-13-18_214723|06	nsyb-gal4/+	Light	FALSE	MM	0.325301	0.44393	nsyb	control
2021-01-30_16-13-18_214723|07	fmr1-rnai/+	Light	TRUE	MM	0.71177	0.217794	fmr1	control
2021-01-30_16-13-18_214723|08	fmr1-rnai/nsyb-gal4	Light	FALSE	MM	0	0.692308	fmr1	KD
2021-01-30_16-13-18_214723|09	syn-rnai/+	Light	TRUE	MM	0.860982	0.107507	syn	control
2021-01-30_16-13-18_214723|10	syn-rnai/nsyb-gal4	Light	FALSE	MM	0.122335	0.635774	syn	KD
2021-01-30_16-13-18_214723|12	fmr1-rnai/+	Light	TRUE	MM	0.746988	0.148285	fmr1	control
2021-01-30_16-13-18_214723|13	fmr1-rnai/nsyb-gal4	Light	FALSE	MM	0.284523	0.470806	fmr1	KD
2021-01-30_16-13-18_214723|14	syn-rnai/+	Light	TRUE	MM	0.645968	0.197405	syn	control
2021-01-30_16-13-18_214723|15	syn-rnai/nsyb-gal4	Light	FALSE	MM	0.0111214	0.728452	syn	KD
2021-01-30_16-13-18_214723|16	nsyb-gal4/+	Light	TRUE	MM	0.68582	0.220575	nsyb	control
2021-01-30_16-13-18_214723|17	fmr1-rnai/+	Light	FALSE	MM	0.379981	0.439296	fmr1	control
2021-01-30_16-13-18_214723|18	fmr1-rnai/nsyb-gal4	Light	TRUE	MM	0.892493	0.100093	fmr1	KD
2021-01-30_16-13-18_214723|19	syn-rnai/+	Light	FALSE	MM	0.794254	0.107507	syn	control
2021-01-30_16-13-34_247153|01	fmr1-rnai/nsyb-gal4	Light	TRUE	MM	0.47544	0.23355	fmr1	KD
2021-01-30_16-13-34_247153|02	fmr1-rnai/+	Light	FALSE	MM	0.165894	0.76089	fmr1	control
2021-01-30_16-13-34_247153|04	syn-rnai/nsyb-gal4	Light	FALSE	MM	0	0.92493	syn	KD
2021-01-30_16-13-34_247153|05	syn-rnai/+	Light	TRUE	MM	0.0639481	0.618165	syn	control
2021-01-30_16-13-34_247153|06	fmr1-rnai/nsyb-gal4	Light	FALSE	MM	0.164041	0.713624	fmr1	KD
2021-01-30_16-13-34_247153|07	fmr1-rnai/+	Light	TRUE	MM	0.456905	0.317887	fmr1	control
2021-01-30_16-13-34_247153|08	nsyb-gal4/+	Light	FALSE	MM	0.539388	0.335496	nsyb	control
2021-01-30_16-13-34_247153|09	syn-rnai/nsyb-gal4	Light	TRUE	MM	0.329008	0.511585	syn	KD
2021-01-30_16-13-34_247153|10	syn-rnai/+	Light	FALSE	MM	0.0648749	0.782206	syn	control
2021-01-30_16-13-34_247153|11	fmr1-rnai/nsyb-gal4	Light	FALSE	MM	0.443003	0.341057	fmr1	KD
2021-01-30_16-13-34_247153|12	fmr1-rnai/+	Light	TRUE	MM	0.667285	0.179796	fmr1	control
2021-01-30_16-13-34_247153|14	syn-rnai/nsyb-gal4	Light	TRUE	MM	0.546803	0.279889	syn	KD
2021-01-30_16-13-34_247153|15	syn-rnai/+	Light	FALSE	MM	0.202966	0.547729	syn	control
2021-01-30_16-13-34_247153|16	fmr1-rnai/nsyb-gal4	Light	TRUE	MM	0.632067	0.230769	fmr1	KD
2021-01-30_16-13-34_247153|17	fmr1-rnai/+	Light	FALSE	MM	0.235403	0.587581	fmr1	control
2021-01-30_16-13-34_247153|18	nsyb-gal4/+	Light	TRUE	MM	0.745134	0.190918	nsyb	control
2021-01-30_16-13-34_247153|19	syn-rnai/nsyb-gal4	Light	FALSE	MM	0	0.951807	syn	KD
2021-01-30_16-13-34_247153|20	syn-rnai/+	Light	TRUE	MM	0.139944	0.623726	syn	control
2021-01-30_17-21-20_23547a|01	fmr1-rnai/nsyb-gal4	Light	TRUE	Dynamic	0.720111	0.156627	fmr1	KD
2021-01-30_17-21-20_23547a|02	fmr1-rnai/+	Light	FALSE	Dynamic	0.204819	0.570899	fmr1	control
2021-01-30_17-21-20_23547a|03	nsyb-gal4/+	Light	TRUE	Dynamic	0.731233	0.127896	nsyb	control
2021-01-30_17-21-20_23547a|04	syn-rnai/nsyb-gal4	Light	FALSE	Dynamic	0	0.975904	syn	KD
2021-01-30_17-21-20_23547a|05	syn-rnai/+	Light	TRUE	Dynamic	0.65709	0.232623	syn	control
2021-01-30_17-21-20_23547a|06	fmr1-rnai/nsyb-gal4	Light	FALSE	Dynamic	0.434662	0.49861	fmr1	KD
2021-01-30_17-21-20_23547a|07	fmr1-rnai/+	Light	TRUE	Dynamic	0.713624	0.177943	fmr1	control
2021-01-30_17-21-20_23547a|08	nsyb-gal4/+	Light	FALSE	Dynamic	0	0.78962	nsyb	control
2021-01-30_17-21-20_23547a|09	syn-rnai/nsyb-gal4	Light	TRUE	Dynamic	0.034291	0.756256	syn	KD
2021-01-30_17-21-20_23547a|10	syn-rnai/+	Light	FALSE	Dynamic	0.421687	0.37164	syn	control
2021-01-30_17-21-20_23547a|11	fmr1-rnai/nsyb-gal4	Light	FALSE	Dynamic	0.500463	0.398517	fmr1	KD
2021-01-30_17-21-20_23547a|12	fmr1-rnai/+	Light	TRUE	Dynamic	0.739574	0.194625	fmr1	control
2021-01-30_17-21-20_23547a|14	syn-rnai/nsyb-gal4	Light	TRUE	Dynamic	0.081557	0.770158	syn	KD
2021-01-30_17-21-20_23547a|15	syn-rnai/+	Light	FALSE	Dynamic	0.34291	0.415199	syn	control
2021-01-30_17-21-20_23547a|16	fmr1-rnai/nsyb-gal4	Light	TRUE	Dynamic	0.533828	0.23633	fmr1	KD
2021-01-30_17-21-20_23547a|17	fmr1-rnai/+	Light	FALSE	Dynamic	0.289157	0.537535	fmr1	control
2021-01-30_17-21-20_23547a|19	syn-rnai/nsyb-gal4	Light	FALSE	Dynamic	0	0.817424	syn	KD
2021-01-30_17-24-23_223562|01	nsyb-gal4/+	Light	TRUE	MM	0.138091	0.718258	nsyb	control
2021-01-30_17-24-23_223562|02	fmr1-rnai/+	Light	FALSE	MM	0.426321	0.386469	fmr1	control
2021-01-30_17-24-23_223562|03	fmr1-rnai/nsyb-gal4	Light	TRUE	MM	0.634847	0.34013	fmr1	KD
2021-01-30_17-24-23_223562|04	syn-rnai/+	Light	FALSE	MM	0	0.734013	syn	control
2021-01-30_17-24-23_223562|05	syn-rnai/nsyb-gal4	Light	TRUE	MM	0.568119	0.37164	syn	KD
2021-01-30_17-24-23_223562|07	fmr1-rnai/+	Light	TRUE	MM	0.543095	0.196478	fmr1	control
2021-01-30_17-24-23_223562|08	fmr1-rnai/nsyb-gal4	Light	FALSE	MM	0.485635	0.419833	fmr1	KD
2021-01-30_17-24-23_223562|09	syn-rnai/+	Light	TRUE	MM	0.616311	0.134384	syn	control
2021-01-30_17-24-23_223562|10	syn-rnai/nsyb-gal4	Light	FALSE	MM	0	0.894347	syn	KD
2021-01-30_17-24-23_223562|11	nsyb-gal4/+	Light	FALSE	MM	0.142725	0.720111	nsyb	control
2021-01-30_17-24-23_223562|12	fmr1-rnai/+	Light	TRUE	MM	0.334569	0.424467	fmr1	control
2021-01-30_17-24-23_223562|13	fmr1-rnai/nsyb-gal4	Light	FALSE	MM	0.416126	0.44393	fmr1	KD
2021-01-30_17-24-23_223562|14	syn-rnai/+	Light	TRUE	MM	0.646895	0.192771	syn	control
2021-01-30_17-24-23_223562|15	syn-rnai/nsyb-gal4	Light	FALSE	MM	0.120482	0.73772	syn	KD
2021-01-30_17-24-23_223562|16	nsyb-gal4/+	Light	TRUE	MM	0.722892	0.151066	nsyb	control
2021-01-30_17-24-23_223562|17	fmr1-rnai/+	Light	FALSE	MM	0.356812	0.532901	fmr1	control
2021-01-30_17-24-23_223562|18	fmr1-rnai/nsyb-gal4	Light	TRUE	MM	0.692308	0.221501	fmr1	KD
2021-01-30_17-24-23_223562|19	syn-rnai/+	Light	FALSE	MM	0.18165	0.53012	syn	control
2021-01-30_17-24-23_223562|20	syn-rnai/nsyb-gal4	Light	TRUE	MM	0.301205	0.679333	syn	KD
2021-02-01_10-51-06_2315df|01	fmr1-rnai/nsyb-gal4	Light	TRUE	MM	0.642261	0.297498	fmr1	KD
2021-02-01_10-51-06_2315df|02	fmr1-rnai/+	Light	FALSE	MM	0	0.956441	fmr1	control
2021-02-01_10-51-06_2315df|03	nsyb-gal4/+	Light	TRUE	MM	0.195551	0.68304	nsyb	control
2021-02-01_10-51-06_2315df|04	syn-rnai/nsyb-gal4	Light	FALSE	MM	0	0.932345	syn	KD
2021-02-01_10-51-06_2315df|05	syn-rnai/+	Light	TRUE	MM	0.410565	0.418906	syn	control
2021-02-01_10-51-06_2315df|06	fmr1-rnai/nsyb-gal4	Light	FALSE	MM	0.34291	0.647822	fmr1	KD
2021-02-01_10-51-06_2315df|07	fmr1-rnai/+	Light	TRUE	MM	0.114921	0.648749	fmr1	control
2021-02-01_10-51-06_2315df|09	syn-rnai/nsyb-gal4	Light	TRUE	MM	0	0.963855	syn	KD
2021-02-01_10-51-06_2315df|10	syn-rnai/+	Light	FALSE	MM	0.0203892	0.939759	syn	control
2021-02-01_10-51-06_2315df|11	fmr1-rnai/nsyb-gal4	Light	FALSE	MM	0.558851	0.343837	fmr1	KD
2021-02-01_10-51-06_2315df|12	fmr1-rnai/+	Light	TRUE	MM	0.752549	0.18443	fmr1	control
2021-02-01_10-51-06_2315df|14	syn-rnai/nsyb-gal4	Light	TRUE	MM	0.390176	0.385542	syn	KD
2021-02-01_10-51-06_2315df|15	syn-rnai/+	Light	FALSE	MM	0	0.7924	syn	control
2021-02-01_10-51-06_2315df|16	fmr1-rnai/nsyb-gal4	Light	TRUE	MM	0.361446	0.585728	fmr1	KD
2021-02-01_10-51-06_2315df|17	fmr1-rnai/+	Light	FALSE	MM	0.268767	0.620019	fmr1	control
2021-02-01_10-51-06_2315df|18	nsyb-gal4/+	Light	TRUE	MM	0.757183	0.0880445	nsyb	control
2021-02-01_10-51-06_2315df|19	syn-rnai/nsyb-gal4	Light	FALSE	MM	0.112141	0.63392	syn	KD
2021-02-01_10-52-13_229a7e|01	fmr1-rnai/nsyb-gal4	Light	TRUE	Dynamic	0.805375	0.15848	fmr1	KD
2021-02-01_10-52-13_229a7e|02	fmr1-rnai/+	Light	FALSE	Dynamic	0.671918	0.23355	fmr1	control
2021-02-01_10-52-13_229a7e|03	nsyb-gal4/+	Light	TRUE	Dynamic	0.0889713	0.60241	nsyb	control
2021-02-01_10-52-13_229a7e|04	syn-rnai/nsyb-gal4	Light	FALSE	Dynamic	0	0.690454	syn	KD
2021-02-01_10-52-13_229a7e|05	syn-rnai/+	Light	TRUE	Dynamic	0.52734	0.242817	syn	control
2021-02-01_10-52-13_229a7e|06	fmr1-rnai/nsyb-gal4	Light	FALSE	Dynamic	0.47544	0.392956	fmr1	KD
2021-02-01_10-52-13_229a7e|07	fmr1-rnai/+	Light	TRUE	Dynamic	0.727525	0.151993	fmr1	control
2021-02-01_10-52-13_229a7e|08	nsyb-gal4/+	Light	FALSE	Dynamic	0.229842	0.464319	nsyb	control
2021-02-01_10-52-13_229a7e|09	syn-rnai/nsyb-gal4	Light	TRUE	Dynamic	0.206673	0.548656	syn	KD
2021-02-01_10-52-13_229a7e|10	syn-rnai/+	Light	FALSE	Dynamic	0.369787	0.379055	syn	control
2021-02-01_10-52-13_229a7e|11	fmr1-rnai/nsyb-gal4	Light	FALSE	Dynamic	0.333642	0.590361	fmr1	KD
2021-02-01_10-52-13_229a7e|12	fmr1-rnai/+	Light	TRUE	Dynamic	0.623726	0.167748	fmr1	control
2021-02-01_10-52-13_229a7e|13	nsyb-gal4/+	Light	FALSE	Dynamic	0.0454124	0.819277	nsyb	control
2021-02-01_10-52-13_229a7e|15	syn-rnai/+	Light	FALSE	Dynamic	0.115848	0.532901	syn	control
2021-02-01_10-52-13_229a7e|16	fmr1-rnai/nsyb-gal4	Light	TRUE	Dynamic	0.879518	0.0722892	fmr1	KD
2021-02-01_10-52-13_229a7e|17	fmr1-rnai/+	Light	FALSE	Dynamic	0.65987	0.254866	fmr1	control
2021-02-01_10-52-13_229a7e|18	nsyb-gal4/+	Light	TRUE	Dynamic	0.71177	0.185357	nsyb	control
2021-02-01_10-52-13_229a7e|19	syn-rnai/nsyb-gal4	Light	FALSE	Dynamic	0.183503	0.669138	syn	KD
2021-02-01_10-52-13_229a7e|20	syn-rnai/+	Light	TRUE	Dynamic	0.692308	0.139018	syn	control
2021-02-05_15-45-03_230493|01	nsyb-gal4/+	Light	TRUE	Dynamic	0.538023	0.36692	nsyb	control
2021-02-05_15-45-03_230493|02	fmr1-rnai/+	Light	FALSE	Dynamic	0.127896	0.42076	fmr1	control
2021-02-05_15-45-03_230493|03	syn-rnai/+	Light	TRUE	Dynamic	0.549583	0.265987	syn	control
2021-02-05_15-45-03_230493|04	fmr1-rnai/nsyb-gal4	Light	FALSE	Dynamic	0.338276	0.55051	fmr1	KD
2021-02-05_15-45-03_230493|05	syn-rnai/nsyb-gal4	Light	TRUE	Dynamic	0.321594	0.531974	syn	KD
2021-02-05_15-45-03_230493|06	nsyb-gal4/+	Light	FALSE	Dynamic	0	0.914736	nsyb	control
2021-02-05_15-45-03_230493|07	fmr1-rnai/+	Light	TRUE	Dynamic	0.568119	0.225209	fmr1	control
2021-02-05_15-45-03_230493|08	syn-rnai/+	Light	FALSE	Dynamic	0.44671	0.329935	syn	control
2021-02-05_15-45-03_230493|09	fmr1-rnai/nsyb-gal4	Light	TRUE	Dynamic	0.814643	0.122335	fmr1	KD
2021-02-05_15-45-03_230493|10	syn-rnai/nsyb-gal4	Light	FALSE	Dynamic	0.0611677	0.749768	syn	KD
2021-02-05_15-45-03_230493|11	nsyb-gal4/+	Light	FALSE	Dynamic	0.0639481	0.746988	nsyb	control
2021-02-05_15-45-03_230493|12	fmr1-rnai/+	Light	TRUE	Dynamic	0.55329	0.335496	fmr1	control
2021-02-05_15-45-03_230493|13	syn-rnai/+	Light	FALSE	Dynamic	0.505097	0.387396	syn	control
2021-02-05_15-45-03_230493|14	fmr1-rnai/nsyb-gal4	Light	TRUE	Dynamic	0.364226	0.289157	fmr1	KD
2021-02-05_15-45-03_230493|15	syn-rnai/nsyb-gal4	Light	FALSE	Dynamic	0.174235	0.468026	syn	KD
2021-02-05_15-45-03_230493|16	nsyb-gal4/+	Light	TRUE	Dynamic	0.0352178	0.714551	nsyb	control
2021-02-05_15-45-03_230493|17	fmr1-rnai/+	Light	FALSE	Dynamic	0.502317	0.261353	fmr1	control
2021-02-05_15-45-03_230493|18	syn-rnai/+	Light	TRUE	Dynamic	0.658943	0.177016	syn	control
2021-02-05_15-45-03_230493|19	fmr1-rnai/nsyb-gal4	Light	FALSE	Dynamic	0.496756	0.295644	fmr1	KD
2021-02-05_15-45-03_230493|20	syn-rnai/nsyb-gal4	Light	TRUE	Dynamic	0.604263	0.237257	syn	KD
2021-02-05_15-48-00_21601c|04	fmr1-rnai/+	Light	FALSE	Dynamic	0.500463	0.352178	fmr1	control
2021-02-05_15-48-00_21601c|05	syn-rnai/+	Light	TRUE	Dynamic	0.560704	0.281742	syn	control
2021-02-05_15-48-00_21601c|06	syn-rnai/nsyb-gal4	Light	FALSE	Dynamic	0.36608	0.456905	syn	KD
2021-02-05_15-48-00_21601c|08	fmr1-rnai/nsyb-gal4	Light	FALSE	Dynamic	0.18165	0.544022	fmr1	KD
2021-02-05_15-48-00_21601c|09	fmr1-rnai/+	Light	TRUE	Dynamic	0.504171	0.282669	fmr1	control
2021-02-05_15-48-00_21601c|10	syn-rnai/+	Light	FALSE	Dynamic	0.068582	0.696942	syn	control
2021-02-05_15-48-00_21601c|11	syn-rnai/nsyb-gal4	Light	FALSE	Dynamic	0.230769	0.581094	syn	KD
2021-02-05_15-48-00_21601c|13	fmr1-rnai/nsyb-gal4	Light	FALSE	Dynamic	0.470806	0.321594	fmr1	KD
2021-02-05_15-48-00_21601c|14	fmr1-rnai/+	Light	TRUE	Dynamic	0.670992	0.197405	fmr1	control
2021-02-05_15-48-00_21601c|15	syn-rnai/+	Light	FALSE	Dynamic	0.493976	0.204819	syn	control
2021-02-05_15-48-00_21601c|16	syn-rnai/nsyb-gal4	Light	TRUE	Dynamic	0.234476	0.57924	syn	KD
2021-02-05_15-48-00_21601c|18	fmr1-rnai/nsyb-gal4	Light	TRUE	Dynamic	0.764597	0.189991	fmr1	KD
2021-02-05_15-48-00_21601c|19	fmr1-rnai/+	Light	FALSE	Dynamic	0.618165	0.159407	fmr1	control
2021-02-05_15-48-00_21601c|20	syn-rnai/+	Light	TRUE	Dynamic	0.480074	0.357739	syn	control
2021-02-05_15-50-07_207def|01	nsyb-gal4/+	Light	TRUE	MM	0.093985	0.81203	nsyb	control
2021-02-05_15-50-07_207def|02	fmr1-rnai/+	Light	FALSE	MM	0.202966	0.540315	fmr1	control
2021-02-05_15-50-07_207def|03	syn-rnai/+	Light	TRUE	MM	0.433735	0.377201	syn	control
2021-02-05_15-50-07_207def|04	fmr1-rnai/nsyb-gal4	Light	FALSE	MM	0.509731	0.341057	fmr1	KD
2021-02-05_15-50-07_207def|05	syn-rnai/nsyb-gal4	Light	TRUE	MM	0.29101	0.452271	syn	KD
2021-02-05_15-50-07_207def|06	nsyb-gal4/+	Light	FALSE	MM	0.125116	0.661724	nsyb	control
2021-02-05_15-50-07_207def|07	fmr1-rnai/+	Light	TRUE	MM	0.533828	0.367933	fmr1	control
2021-02-05_15-50-07_207def|09	fmr1-rnai/nsyb-gal4	Light	TRUE	MM	0.651529	0.252085	fmr1	KD
2021-02-05_15-50-07_207def|10	syn-rnai/nsyb-gal4	Light	FALSE	MM	0	0.805375	syn	KD
2021-02-05_15-50-07_207def|11	nsyb-gal4/+	Light	FALSE	MM	0.16126	0.733086	nsyb	control
2021-02-05_15-50-07_207def|13	syn-rnai/+	Light	FALSE	MM	0	0.81279	syn	control
2021-02-05_15-50-07_207def|14	fmr1-rnai/nsyb-gal4	Light	TRUE	MM	0.408712	0.505097	fmr1	KD
2021-02-05_15-50-07_207def|15	syn-rnai/nsyb-gal4	Light	FALSE	MM	0	0.967563	syn	KD
2021-02-05_15-50-07_207def|16	nsyb-gal4/+	Light	TRUE	MM	0.611677	0.311399	nsyb	control
2021-02-05_15-50-07_207def|17	fmr1-rnai/+	Light	FALSE	MM	0.393883	0.381835	fmr1	control
2021-02-05_15-50-07_207def|18	syn-rnai/+	Light	TRUE	MM	0.379981	0.26228	syn	control
2021-02-05_15-50-07_207def|19	fmr1-rnai/nsyb-gal4	Light	FALSE	MM	0.275255	0.389249	fmr1	KD
2021-02-05_15-50-07_207def|20	syn-rnai/nsyb-gal4	Light	TRUE	MM	0.564935	0.258813	syn	KD
2021-02-05_15-50-13_223562|01	nsyb-gal4/+	Light	TRUE	MM	0.139018	0.392956	nsyb	control
2021-02-05_15-50-13_223562|02	fmr1-rnai/+	Light	FALSE	MM	0.200185	0.664504	fmr1	control
2021-02-05_15-50-13_223562|03	syn-rnai/+	Light	TRUE	MM	0.572753	0.205746	syn	control
2021-02-05_15-50-13_223562|04	fmr1-rnai/nsyb-gal4	Light	FALSE	MM	0.248378	0.635774	fmr1	KD
2021-02-05_15-50-13_223562|05	syn-rnai/nsyb-gal4	Light	TRUE	MM	0.587581	0.383689	syn	KD
2021-02-05_15-50-13_223562|06	nsyb-gal4/+	Light	FALSE	MM	0	0.992586	nsyb	control
2021-02-05_15-50-13_223562|07	fmr1-rnai/+	Light	TRUE	MM	0.59833	0.205937	fmr1	control
2021-02-05_15-50-13_223562|09	fmr1-rnai/nsyb-gal4	Light	TRUE	MM	0.31696	0.65431	fmr1	KD
2021-02-05_15-50-13_223562|10	syn-rnai/nsyb-gal4	Light	FALSE	MM	0.267841	0.627433	syn	KD
2021-02-05_15-50-13_223562|11	nsyb-gal4/+	Light	FALSE	MM	0.1557	0.652456	nsyb	control
2021-02-05_15-50-13_223562|12	fmr1-rnai/+	Light	TRUE	MM	0.590361	0.344764	fmr1	control
2021-02-05_15-50-13_223562|14	fmr1-rnai/nsyb-gal4	Light	TRUE	MM	0.110287	0.726599	fmr1	KD
2021-02-05_15-50-13_223562|15	syn-rnai/nsyb-gal4	Light	FALSE	MM	0.515292	0.350324	syn	KD
2021-02-05_15-50-13_223562|16	nsyb-gal4/+	Light	TRUE	MM	0.324374	0.44393	nsyb	control
2021-02-05_15-50-13_223562|17	fmr1-rnai/+	Light	FALSE	MM	0.286376	0.503244	fmr1	control
2021-02-05_15-50-13_223562|19	fmr1-rnai/nsyb-gal4	Light	FALSE	MM	0.386469	0.536608	fmr1	KD
2021-02-05_15-50-13_223562|20	syn-rnai/nsyb-gal4	Light	TRUE	MM	0	0.932345	syn	KD
2021-02-05_15-53-22_2219b5|01	syn-rnai/nsyb-gal4	Light	TRUE	MM	0.398517	0.34291	syn	KD
2021-02-05_15-53-22_2219b5|04	fmr1-rnai/+	Light	FALSE	MM	0.180723	0.65987	fmr1	control
2021-02-05_15-53-22_2219b5|05	syn-rnai/+	Light	TRUE	MM	0.145505	0.761816	syn	control
2021-02-05_15-53-22_2219b5|06	syn-rnai/nsyb-gal4	Light	FALSE	MM	0.154773	0.744208	syn	KD
2021-02-05_15-53-22_2219b5|08	fmr1-rnai/nsyb-gal4	Light	FALSE	MM	0.113994	0.690454	fmr1	KD
2021-02-05_15-53-22_2219b5|09	fmr1-rnai/+	Light	TRUE	MM	0.395737	0.448563	fmr1	control
2021-02-05_15-53-22_2219b5|10	syn-rnai/+	Light	FALSE	MM	0.275255	0.636701	syn	control
2021-02-05_15-53-22_2219b5|11	syn-rnai/nsyb-gal4	Light	FALSE	MM	0.101946	0.76089	syn	KD
2021-02-05_15-53-22_2219b5|13	fmr1-rnai/nsyb-gal4	Light	FALSE	MM	0.666358	0.282669	fmr1	KD
2021-02-05_15-53-22_2219b5|15	syn-rnai/+	Light	FALSE	MM	0.26228	0.531047	syn	control
2021-02-05_15-53-22_2219b5|16	syn-rnai/nsyb-gal4	Light	TRUE	MM	0	0.621872	syn	KD
2021-02-05_15-53-22_2219b5|18	fmr1-rnai/nsyb-gal4	Light	TRUE	MM	0.796108	0.110287	fmr1	KD
2021-02-05_15-53-22_2219b5|19	fmr1-rnai/+	Light	FALSE	MM	0.276182	0.563485	fmr1	control
2021-02-05_15-57-23_2469c6|01	nsyb-gal4/+	Light	TRUE	Dynamic	0.477294	0.312326	nsyb	control
2021-02-05_15-57-23_2469c6|02	fmr1-rnai/+	Light	FALSE	Dynamic	0.272475	0.321594	fmr1	control
2021-02-05_15-57-23_2469c6|03	syn-rnai/+	Light	TRUE	Dynamic	0.687674	0.232623	syn	control
2021-02-05_15-57-23_2469c6|04	fmr1-rnai/nsyb-gal4	Light	FALSE	Dynamic	0.497683	0.387396	fmr1	KD
2021-02-05_15-57-23_2469c6|05	syn-rnai/nsyb-gal4	Light	TRUE	Dynamic	0.529194	0.215941	syn	KD
2021-02-05_15-57-23_2469c6|06	nsyb-gal4/+	Light	FALSE	Dynamic	0.134384	0.650602	nsyb	control
2021-02-05_15-57-23_2469c6|07	fmr1-rnai/+	Light	TRUE	Dynamic	0.477294	0.268767	fmr1	control
2021-02-05_15-57-23_2469c6|08	syn-rnai/+	Light	FALSE	Dynamic	0.470806	0.228916	syn	control
2021-02-05_15-57-23_2469c6|10	syn-rnai/nsyb-gal4	Light	FALSE	Dynamic	0	0.828545	syn	KD
2021-02-05_15-57-23_2469c6|11	nsyb-gal4/+	Light	FALSE	Dynamic	0.121409	0.558851	nsyb	control
2021-02-05_15-57-23_2469c6|13	syn-rnai/+	Light	FALSE	Dynamic	0.152919	0.614458	syn	control
2021-02-05_15-57-23_2469c6|14	fmr1-rnai/nsyb-gal4	Light	TRUE	Dynamic	0.614458	0.178869	fmr1	KD
2021-02-05_15-57-23_2469c6|15	syn-rnai/nsyb-gal4	Light	FALSE	Dynamic	0	0.660797	syn	KD
2021-02-05_15-57-23_2469c6|16	nsyb-gal4/+	Light	TRUE	Dynamic	0.0509731	0.708063	nsyb	control
2021-02-05_15-57-23_2469c6|17	fmr1-rnai/+	Light	FALSE	Dynamic	0.516219	0.322521	fmr1	control
2021-02-05_15-57-23_2469c6|18	syn-rnai/+	Light	TRUE	Dynamic	0.237257	0.436515	syn	control
2021-02-05_15-57-23_2469c6|19	fmr1-rnai/nsyb-gal4	Light	FALSE	Dynamic	0.428174	0.370714	fmr1	KD
2021-02-05_15-58-23_229a7e|01	syn-rnai/nsyb-gal4	Light	TRUE	Dynamic	0.0778499	0.768304	syn	KD
2021-02-05_15-58-23_229a7e|03	fmr1-rnai/nsyb-gal4	Light	TRUE	Dynamic	0.670065	0.159407	fmr1	KD
2021-02-05_15-58-23_229a7e|04	fmr1-rnai/+	Light	FALSE	Dynamic	0.0750695	0.700649	fmr1	control
2021-02-05_15-58-23_229a7e|05	syn-rnai/+	Light	TRUE	Dynamic	0	0.921223	syn	control
2021-02-05_15-58-23_229a7e|06	syn-rnai/nsyb-gal4	Light	FALSE	Dynamic	0.0287303	0.846154	syn	KD
2021-02-05_15-58-23_229a7e|08	fmr1-rnai/nsyb-gal4	Light	FALSE	Dynamic	0.598703	0.308619	fmr1	KD
2021-02-05_15-58-23_229a7e|09	fmr1-rnai/+	Light	TRUE	Dynamic	0.653383	0.164041	fmr1	control
2021-02-05_15-58-23_229a7e|10	syn-rnai/+	Light	FALSE	Dynamic	0.246525	0.387396	syn	control
2021-02-05_15-58-23_229a7e|11	syn-rnai/nsyb-gal4	Light	FALSE	Dynamic	0.115848	0.513438	syn	KD
2021-02-05_15-58-23_229a7e|13	fmr1-rnai/nsyb-gal4	Light	FALSE	Dynamic	0.569045	0.254866	fmr1	KD
2021-02-05_15-58-23_229a7e|14	fmr1-rnai/+	Light	TRUE	Dynamic	0.640408	0.123262	fmr1	control
2021-02-05_15-58-23_229a7e|15	syn-rnai/+	Light	FALSE	Dynamic	0.391103	0.258573	syn	control
2021-02-05_15-58-23_229a7e|16	syn-rnai/nsyb-gal4	Light	TRUE	Dynamic	0.194625	0.583874	syn	KD
2021-02-05_15-58-23_229a7e|18	fmr1-rnai/nsyb-gal4	Light	TRUE	Dynamic	0.800741	0.12975	fmr1	KD
2021-02-05_15-58-23_229a7e|19	fmr1-rnai/+	Light	FALSE	Dynamic	0.511585	0.347544	fmr1	control
2021-02-05_15-58-23_229a7e|20	syn-rnai/+	Light	TRUE	Dynamic	0.390176	0.315107	syn	control
2021-02-05_15-59-27_245cdf|02	fmr1-rnai/+	Light	FALSE	Dynamic	0.0707317	0.85122	fmr1	control
2021-02-05_15-59-27_245cdf|03	syn-rnai/+	Light	TRUE	Dynamic	0.0658627	0.439703	syn	control
2021-02-05_15-59-27_245cdf|04	fmr1-rnai/nsyb-gal4	Light	FALSE	Dynamic	0.357739	0.360519	fmr1	KD
2021-02-05_15-59-27_245cdf|05	syn-rnai/nsyb-gal4	Light	TRUE	Dynamic	0.218721	0.514365	syn	KD
2021-02-05_15-59-27_245cdf|07	fmr1-rnai/+	Light	TRUE	Dynamic	0.47544	0.253939	fmr1	control
2021-02-05_15-59-27_245cdf|08	syn-rnai/+	Light	FALSE	Dynamic	0.12975	0.586654	syn	control
2021-02-05_15-59-27_245cdf|09	fmr1-rnai/nsyb-gal4	Light	TRUE	Dynamic	0.339203	0.486562	fmr1	KD
2021-02-05_15-59-27_245cdf|10	syn-rnai/nsyb-gal4	Light	FALSE	Dynamic	0.175325	0.581633	syn	KD
2021-02-05_15-59-27_245cdf|11	nsyb-gal4/+	Light	FALSE	Dynamic	0	0.784387	nsyb	control
2021-02-05_15-59-27_245cdf|12	fmr1-rnai/+	Light	TRUE	Dynamic	0.0296571	0.682113	fmr1	control
2021-02-05_15-59-27_245cdf|13	syn-rnai/+	Light	FALSE	Dynamic	0.302132	0.39481	syn	control
2021-02-05_15-59-27_245cdf|14	fmr1-rnai/nsyb-gal4	Light	TRUE	Dynamic	0.53012	0.272475	fmr1	KD
2021-02-05_15-59-27_245cdf|15	syn-rnai/nsyb-gal4	Light	FALSE	Dynamic	0	0.95088	syn	KD
2021-02-05_15-59-27_245cdf|17	fmr1-rnai/+	Light	FALSE	Dynamic	0.377201	0.471733	fmr1	control
2021-02-05_15-59-27_245cdf|18	syn-rnai/+	Light	TRUE	Dynamic	0.425788	0.252319	syn	control
2021-02-05_15-59-27_245cdf|20	syn-rnai/nsyb-gal4	Light	TRUE	Dynamic	0	0.994439	syn	KD
2021-02-05_16-01-13_212e89|04	fmr1-rnai/+	Light	FALSE	Dynamic	0	0.773953	fmr1	control
2021-02-05_16-01-13_212e89|05	syn-rnai/+	Light	TRUE	Dynamic	0.462465	0.287303	syn	control
2021-02-05_16-01-13_212e89|06	syn-rnai/nsyb-gal4	Light	FALSE	Dynamic	0.280816	0.378128	syn	KD
2021-02-05_16-01-13_212e89|08	fmr1-rnai/nsyb-gal4	Light	FALSE	Dynamic	0.463392	0.430955	fmr1	KD
2021-02-05_16-01-13_212e89|09	fmr1-rnai/+	Light	TRUE	Dynamic	0.196478	0.534754	fmr1	control
2021-02-05_16-01-13_212e89|10	syn-rnai/+	Light	FALSE	Dynamic	0.119555	0.522706	syn	control
2021-02-05_16-01-13_212e89|11	syn-rnai/nsyb-gal4	Light	FALSE	Dynamic	0.452278	0.355748	syn	KD
2021-02-05_16-01-13_212e89|13	fmr1-rnai/nsyb-gal4	Light	FALSE	Dynamic	0.7282	0.237477	fmr1	KD
2021-02-05_16-01-13_212e89|14	fmr1-rnai/+	Light	TRUE	Dynamic	0.658943	0.2595	fmr1	control
2021-02-05_16-01-13_212e89|15	syn-rnai/+	Light	FALSE	Dynamic	0.247681	0.630798	syn	control
2021-02-05_16-01-13_212e89|16	syn-rnai/nsyb-gal4	Light	TRUE	Dynamic	0.352178	0.381835	syn	KD
2021-02-05_16-01-13_212e89|18	fmr1-rnai/nsyb-gal4	Light	TRUE	Dynamic	0.698795	0.26506	fmr1	KD
2021-02-05_16-01-13_212e89|19	fmr1-rnai/+	Light	FALSE	Dynamic	0.156627	0.476367	fmr1	control
2021-02-05_16-01-13_212e89|20	syn-rnai/+	Light	TRUE	Dynamic	0.459685	0.380908	syn	control
2021-02-05_16-02-38_247153|01	syn-rnai/nsyb-gal4	Light	TRUE	MM	0.860056	0.119555	syn	KD
2021-02-05_16-02-38_247153|03	fmr1-rnai/nsyb-gal4	Light	TRUE	MM	0.792208	0.141929	fmr1	KD
2021-02-05_16-02-38_247153|04	fmr1-rnai/+	Light	FALSE	MM	0.115848	0.724745	fmr1	control
2021-02-05_16-02-38_247153|05	syn-rnai/+	Light	TRUE	MM	0.256719	0.683967	syn	control
2021-02-05_16-02-38_247153|06	syn-rnai/nsyb-gal4	Light	FALSE	MM	0	0.89342	syn	KD
2021-02-05_16-02-38_247153|08	fmr1-rnai/nsyb-gal4	Light	FALSE	MM	0.453197	0.228916	fmr1	KD
2021-02-05_16-02-38_247153|10	syn-rnai/+	Light	FALSE	MM	0.119555	0.496756	syn	control
2021-02-05_16-02-38_247153|11	syn-rnai/nsyb-gal4	Light	FALSE	MM	0.068582	0.600556	syn	KD
2021-02-05_16-02-38_247153|13	fmr1-rnai/nsyb-gal4	Light	FALSE	MM	0.258573	0.590361	fmr1	KD
2021-02-05_16-02-38_247153|14	fmr1-rnai/+	Light	TRUE	MM	0.70899	0.216867	fmr1	control
2021-02-05_16-02-38_247153|15	syn-rnai/+	Light	FALSE	MM	0	0.822057	syn	control
2021-02-05_16-02-38_247153|16	syn-rnai/nsyb-gal4	Light	TRUE	MM	0.361446	0.462465	syn	KD
2021-02-05_16-02-38_247153|18	fmr1-rnai/nsyb-gal4	Light	TRUE	MM	0.130677	0.805375	fmr1	KD
2021-02-05_16-02-38_247153|19	fmr1-rnai/+	Light	FALSE	MM	0.217794	0.57924	fmr1	control
2021-02-05_16-02-38_247153|20	syn-rnai/+	Light	TRUE	MM	0.300278	0.549583	syn	control
2021-02-05_16-02-44_107244|01	nsyb-gal4/+	Light	TRUE	MM	0.255792	0.658017	nsyb	control
2021-02-05_16-02-44_107244|04	fmr1-rnai/nsyb-gal4	Light	FALSE	MM	0.141798	0.57924	fmr1	KD
2021-02-05_16-02-44_107244|07	fmr1-rnai/+	Light	TRUE	MM	0.634847	0.162187	fmr1	control
2021-02-05_16-02-44_107244|08	syn-rnai/+	Light	FALSE	MM	0.752549	0.179796	syn	control
2021-02-05_16-02-44_107244|09	fmr1-rnai/nsyb-gal4	Light	TRUE	MM	0.722892	0.1557	fmr1	KD
2021-02-05_16-02-44_107244|10	syn-rnai/nsyb-gal4	Light	FALSE	MM	0.0407785	0.821131	syn	KD
2021-02-05_16-02-44_107244|11	nsyb-gal4/+	Light	FALSE	MM	0	0.973123	nsyb	control
2021-02-05_16-02-44_107244|12	fmr1-rnai/+	Light	TRUE	MM	0.440222	0.453197	fmr1	control
2021-02-05_16-02-44_107244|13	syn-rnai/+	Light	FALSE	MM	0.0732159	0.670065	syn	control
2021-02-05_16-02-44_107244|14	fmr1-rnai/nsyb-gal4	Light	TRUE	MM	0.479147	0.373494	fmr1	KD
2021-02-05_16-02-44_107244|17	fmr1-rnai/+	Light	FALSE	MM	0.479963	0.465051	fmr1	control
2021-02-05_16-02-44_107244|18	syn-rnai/+	Light	TRUE	MM	0.516219	0.282669	syn	control
2021-02-05_16-02-44_107244|19	fmr1-rnai/nsyb-gal4	Light	FALSE	MM	0.0658017	0.769231	fmr1	KD
2021-02-12_14-17-07_230493|01	nsyb-gal4/+	Light	TRUE	Dynamic	0.379981	0.320667	nsyb	control
2021-02-12_14-17-07_230493|02	dnc-rnai/+	Light	FALSE	Dynamic	0.44393	0.373494	dnc	control
2021-02-12_14-17-07_230493|03	rut-rnai/+	Light	TRUE	Dynamic	0.767377	0.0481928	rut	control
2021-02-12_14-17-07_230493|04	dnc-rnai/nsyb-gal4	Light	FALSE	Dynamic	0.257646	0.570899	dnc	KD
2021-02-12_14-17-07_230493|05	rut-rnai/nsyb-gal4	Light	TRUE	Dynamic	0.555144	0.31696	rut	KD
2021-02-12_14-17-07_230493|06	nsyb-gal4/+	Light	FALSE	Dynamic	0.224282	0.713624	nsyb	control
2021-02-12_14-17-07_230493|07	dnc-rnai/+	Light	TRUE	Dynamic	0.264133	0.558851	dnc	control
2021-02-12_14-17-07_230493|08	rut-rnai/+	Light	FALSE	Dynamic	0.214087	0.620019	rut	control
2021-02-12_14-17-07_230493|09	dnc-rnai/nsyb-gal4	Light	TRUE	Dynamic	0.218721	0.544949	dnc	KD
2021-02-12_14-17-07_230493|10	rut-rnai/nsyb-gal4	Light	FALSE	Dynamic	0.0648749	0.790547	rut	KD
2021-02-12_14-17-07_230493|11	nsyb-gal4/+	Light	FALSE	Dynamic	0.231696	0.558851	nsyb	control
2021-02-12_14-17-07_230493|12	dnc-rnai/+	Light	TRUE	Dynamic	0.253939	0.594995	dnc	control
2021-02-12_14-17-07_230493|13	rut-rnai/+	Light	FALSE	Dynamic	0.302132	0.442076	rut	control
2021-02-12_14-17-07_230493|14	dnc-rnai/nsyb-gal4	Light	TRUE	Dynamic	0.301205	0.580167	dnc	KD
2021-02-12_14-17-07_230493|15	rut-rnai/nsyb-gal4	Light	FALSE	Dynamic	0.0861909	0.83874	rut	KD
2021-02-12_14-17-07_230493|16	nsyb-gal4/+	Light	TRUE	Dynamic	0.861909	0.0852641	nsyb	control
2021-02-12_14-17-07_230493|17	dnc-rnai/+	Light	FALSE	Dynamic	0.0278035	0.658017	dnc	control
2021-02-12_14-17-07_230493|18	rut-rnai/+	Light	TRUE	Dynamic	0.332715	0.247451	rut	control
2021-02-12_14-17-07_230493|19	dnc-rnai/nsyb-gal4	Light	FALSE	Dynamic	0.354958	0.490269	dnc	KD
2021-02-12_14-17-07_230493|20	rut-rnai/nsyb-gal4	Light	TRUE	Dynamic	0.278035	0.373494	rut	KD
2021-02-12_14-19-05_235443|01	dnc-rnai/+	Light	TRUE	Dynamic	0.684893	0.234476	dnc	control
2021-02-12_14-19-05_235443|02	dnc-rnai/nsyb-gal4	Light	FALSE	Dynamic	0.0139018	0.937905	dnc	KD
2021-02-12_14-19-05_235443|03	nsyb-gal4/+	Light	TRUE	Dynamic	0.84152	0.0954588	nsyb	control
2021-02-12_14-19-05_235443|04	rut-rnai/nsyb-gal4	Light	FALSE	Dynamic	0.278035	0.583874	rut	KD
2021-02-12_14-19-05_235443|05	rut-rnai/+	Light	TRUE	Dynamic	0.427103	0.348598	rut	control
2021-02-12_14-19-05_235443|06	dnc-rnai/+	Light	FALSE	Dynamic	0.182576	0.58202	dnc	control
2021-02-12_14-19-05_235443|07	dnc-rnai/nsyb-gal4	Light	TRUE	Dynamic	0.094532	0.772011	dnc	KD
2021-02-12_14-19-05_235443|10	rut-rnai/+	Light	FALSE	Dynamic	0.254866	0.490269	rut	control
2021-02-12_14-19-05_235443|11	dnc-rnai/+	Light	FALSE	Dynamic	0.162187	0.507878	dnc	control
2021-02-12_14-19-05_235443|12	dnc-rnai/nsyb-gal4	Light	TRUE	Dynamic	0.295644	0.518999	dnc	KD
2021-02-12_14-19-05_235443|13	nsyb-gal4/+	Light	FALSE	Dynamic	0.630213	0.169601	nsyb	control
2021-02-12_14-19-05_235443|14	rut-rnai/nsyb-gal4	Light	TRUE	Dynamic	0.692308	0.228916	rut	KD
2021-02-12_14-19-05_235443|15	rut-rnai/+	Light	FALSE	Dynamic	0.39203	0.31696	rut	control
2021-02-12_14-19-05_235443|16	dnc-rnai/+	Light	TRUE	Dynamic	0.415584	0.424861	dnc	control
2021-02-12_14-19-05_235443|17	dnc-rnai/nsyb-gal4	Light	FALSE	Dynamic	0.289157	0.561631	dnc	KD
2021-02-12_14-19-05_235443|19	rut-rnai/nsyb-gal4	Light	FALSE	Dynamic	0.0315107	0.849861	rut	KD
2021-02-12_14-25-19_2219b5|01	dnc-rnai/+	Light	TRUE	MM	0.34013	0.409639	dnc	control
2021-02-12_14-25-19_2219b5|03	nsyb-gal4/+	Light	TRUE	MM	0.673772	0.167748	nsyb	control
2021-02-12_14-25-19_2219b5|04	rut-rnai/nsyb-gal4	Light	FALSE	MM	0.301205	0.465246	rut	KD
2021-02-12_14-25-19_2219b5|05	rut-rnai/+	Light	TRUE	MM	0.383689	0.480074	rut	control
2021-02-12_14-25-19_2219b5|06	dnc-rnai/+	Light	FALSE	MM	0.226135	0.57924	dnc	control
2021-02-12_14-25-19_2219b5|08	nsyb-gal4/+	Light	FALSE	MM	0.237257	0.578313	nsyb	control
2021-02-12_14-25-19_2219b5|09	rut-rnai/nsyb-gal4	Light	TRUE	MM	0.541242	0.235403	rut	KD
2021-02-12_14-25-19_2219b5|10	rut-rnai/+	Light	FALSE	MM	0.0834106	0.780352	rut	control
2021-02-12_14-25-19_2219b5|11	dnc-rnai/+	Light	FALSE	MM	0.419833	0.443003	dnc	control
2021-02-12_14-25-19_2219b5|12	dnc-rnai/nsyb-gal4	Light	TRUE	MM	0.678406	0.138091	dnc	KD
2021-02-12_14-25-19_2219b5|13	nsyb-gal4/+	Light	FALSE	MM	0	0.963855	nsyb	control
2021-02-12_14-25-19_2219b5|14	rut-rnai/nsyb-gal4	Light	TRUE	MM	0.799815	0.112141	rut	KD
2021-02-12_14-25-19_2219b5|15	rut-rnai/+	Light	FALSE	MM	0.180723	0.571826	rut	control
2021-02-12_14-25-19_2219b5|16	dnc-rnai/+	Light	TRUE	MM	0.564411	0.323448	dnc	control
2021-02-12_14-25-19_2219b5|17	dnc-rnai/nsyb-gal4	Light	FALSE	MM	0.189064	0.706209	dnc	KD
2021-02-12_14-25-19_2219b5|18	nsyb-gal4/+	Light	TRUE	MM	0.661724	0.260426	nsyb	control
2021-02-12_14-25-19_2219b5|19	rut-rnai/nsyb-gal4	Light	FALSE	MM	0.400371	0.496756	rut	KD
2021-02-12_14-25-19_2219b5|20	rut-rnai/+	Light	TRUE	MM	0.586654	0.304912	rut	control
2021-02-12_14-25-27_207def|04	dnc-rnai/nsyb-gal4	Light	FALSE	MM	0.125116	0.774791	dnc	KD
2021-02-12_14-25-27_207def|08	rut-rnai/+	Light	FALSE	MM	0.274328	0.589435	rut	control
2021-02-12_14-25-27_207def|09	dnc-rnai/nsyb-gal4	Light	TRUE	MM	0.458758	0.248378	dnc	KD
2021-02-12_14-25-27_207def|10	rut-rnai/nsyb-gal4	Light	FALSE	MM	0	0.845227	rut	KD
2021-02-12_14-25-27_207def|11	nsyb-gal4/+	Light	FALSE	MM	0.212234	0.571826	nsyb	control
2021-02-12_14-25-27_207def|12	dnc-rnai/+	Light	TRUE	MM	0.684893	0.230769	dnc	control
2021-02-12_14-25-27_207def|13	rut-rnai/+	Light	FALSE	MM	0.0296571	0.753475	rut	control
2021-02-12_14-25-27_207def|14	dnc-rnai/nsyb-gal4	Light	TRUE	MM	0.338276	0.52456	dnc	KD
2021-02-12_14-25-27_207def|15	rut-rnai/nsyb-gal4	Light	FALSE	MM	0.421687	0.506024	rut	KD
2021-02-12_14-25-27_207def|16	nsyb-gal4/+	Light	TRUE	MM	0.60241	0.347544	nsyb	control
2021-02-12_14-25-27_207def|17	dnc-rnai/+	Light	FALSE	MM	0.102873	0.648749	dnc	control
2021-02-12_14-25-27_207def|18	rut-rnai/+	Light	FALSE	MM	0	0.923077	rut	control
2021-02-12_14-25-27_207def|19	dnc-rnai/nsyb-gal4	Light	FALSE	MM	0.200185	0.569045	dnc	KD
2021-02-12_14-25-27_207def|20	rut-rnai/nsyb-gal4	Light	FALSE	MM	0.149489	0.671309	rut	KD
2021-02-12_14-30-21_223562|02	dnc-rnai/+	Light	FALSE	MM	0.214087	0.599629	dnc	control
2021-02-12_14-30-21_223562|03	rut-rnai/+	Light	TRUE	MM	0.199259	0.682113	rut	control
2021-02-12_14-30-21_223562|05	rut-rnai/nsyb-gal4	Light	TRUE	MM	0.488415	0.427247	rut	KD
2021-02-12_14-30-21_223562|06	nsyb-gal4/+	Light	FALSE	MM	0.126043	0.774791	nsyb	control
2021-02-12_14-30-21_223562|07	dnc-rnai/+	Light	TRUE	MM	0.63114	0.169601	dnc	control
2021-02-12_14-30-21_223562|08	rut-rnai/+	Light	FALSE	MM	0.299351	0.548656	rut	control
2021-02-12_14-30-21_223562|09	dnc-rnai/nsyb-gal4	Light	TRUE	MM	0.0695088	0.768304	dnc	KD
2021-02-12_14-30-21_223562|10	rut-rnai/nsyb-gal4	Light	FALSE	MM	0.13531	0.795181	rut	KD
2021-02-12_14-30-21_223562|14	dnc-rnai/nsyb-gal4	Light	TRUE	MM	0.700649	0.128823	dnc	KD
2021-02-12_14-30-21_223562|18	rut-rnai/+	Light	TRUE	MM	0.611677	0.151993	rut	control
2021-02-12_14-30-21_223562|20	rut-rnai/nsyb-gal4	Light	TRUE	MM	0.776645	0.18721	rut	KD
2021-02-12_14-37-46_2469c6|01	nsyb-gal4/+	Light	TRUE	Dynamic	0.341057	0.281742	nsyb	control
2021-02-12_14-37-46_2469c6|02	dnc-rnai/+	Light	FALSE	Dynamic	0.190918	0.379055	dnc	control
2021-02-12_14-37-46_2469c6|03	rut-rnai/+	Light	TRUE	Dynamic	0.563485	0.214087	rut	control
2021-02-12_14-37-46_2469c6|04	dnc-rnai/nsyb-gal4	Light	FALSE	Dynamic	0.126969	0.647822	dnc	KD
2021-02-12_14-37-46_2469c6|05	rut-rnai/nsyb-gal4	Light	TRUE	Dynamic	0.506024	0.326228	rut	KD
2021-02-12_14-37-46_2469c6|06	nsyb-gal4/+	Light	FALSE	Dynamic	0.324374	0.463392	nsyb	control
2021-02-12_14-37-46_2469c6|07	dnc-rnai/+	Light	TRUE	Dynamic	0	0.912882	dnc	control
2021-02-12_14-37-46_2469c6|08	rut-rnai/+	Light	FALSE	Dynamic	0.204819	0.577386	rut	control
2021-02-12_14-37-46_2469c6|09	dnc-rnai/nsyb-gal4	Light	TRUE	Dynamic	0	0.957368	dnc	KD
2021-02-12_14-37-46_2469c6|11	nsyb-gal4/+	Light	FALSE	Dynamic	0.149212	0.569972	nsyb	control
2021-02-12_14-37-46_2469c6|12	dnc-rnai/+	Light	TRUE	Dynamic	0.561631	0.209453	dnc	control
2021-02-12_14-37-46_2469c6|13	rut-rnai/+	Light	FALSE	Dynamic	0.278962	0.413346	rut	control
2021-02-12_14-37-46_2469c6|14	dnc-rnai/nsyb-gal4	Light	TRUE	Dynamic	0.441149	0.354958	dnc	KD
2021-02-12_14-37-46_2469c6|15	rut-rnai/nsyb-gal4	Light	FALSE	Dynamic	0.337349	0.507878	rut	KD
2021-02-12_14-37-46_2469c6|16	nsyb-gal4/+	Light	TRUE	Dynamic	0.71177	0.18443	nsyb	control
2021-02-12_14-37-46_2469c6|17	dnc-rnai/+	Light	FALSE	Dynamic	0.18165	0.7405	dnc	control
2021-02-12_14-37-46_2469c6|18	rut-rnai/+	Light	TRUE	Dynamic	0.21316	0.477294	rut	control
2021-02-12_14-37-46_2469c6|19	dnc-rnai/nsyb-gal4	Light	FALSE	Dynamic	0.381835	0.474513	dnc	KD
2021-02-12_14-38-27_229a7e|01	dnc-rnai/+	Light	TRUE	Dynamic	0.311338	0.420074	dnc	control
2021-02-12_14-38-27_229a7e|02	dnc-rnai/nsyb-gal4	Light	FALSE	Dynamic	0.117702	0.767377	dnc	KD
2021-02-12_14-38-27_229a7e|03	nsyb-gal4/+	Light	TRUE	Dynamic	0.60519	0.164041	nsyb	control
2021-02-12_14-38-27_229a7e|04	rut-rnai/nsyb-gal4	Light	FALSE	Dynamic	0	0.880445	rut	KD
2021-02-12_14-38-27_229a7e|05	rut-rnai/+	Light	TRUE	Dynamic	0.547729	0.334569	rut	control
2021-02-12_14-38-27_229a7e|06	dnc-rnai/+	Light	FALSE	Dynamic	0.375348	0.491196	dnc	control
2021-02-12_14-38-27_229a7e|07	dnc-rnai/nsyb-gal4	Light	TRUE	Dynamic	0.0528267	0.787766	dnc	KD
2021-02-12_14-38-27_229a7e|08	nsyb-gal4/+	Light	FALSE	Dynamic	0.258573	0.673772	nsyb	control
2021-02-12_14-38-27_229a7e|09	rut-rnai/nsyb-gal4	Light	TRUE	Dynamic	0.0667285	0.507878	rut	KD
2021-02-12_14-38-27_229a7e|10	rut-rnai/+	Light	FALSE	Dynamic	0.643188	0.164968	rut	control
2021-02-12_14-38-27_229a7e|11	dnc-rnai/+	Light	FALSE	Dynamic	0.163114	0.552363	dnc	control
2021-02-12_14-38-27_229a7e|12	dnc-rnai/nsyb-gal4	Light	TRUE	Dynamic	0.105653	0.78962	dnc	KD
2021-02-12_14-38-27_229a7e|13	nsyb-gal4/+	Light	FALSE	Dynamic	0.480074	0.344764	nsyb	control
2021-02-12_14-38-27_229a7e|14	rut-rnai/nsyb-gal4	Light	TRUE	Dynamic	0.467099	0.413346	rut	KD
2021-02-12_14-38-27_229a7e|15	rut-rnai/+	Light	FALSE	Dynamic	0.279889	0.490269	rut	control
2021-02-12_14-38-27_229a7e|16	dnc-rnai/+	Light	TRUE	Dynamic	0.658943	0.193698	dnc	control
2021-02-12_14-38-27_229a7e|17	dnc-rnai/nsyb-gal4	Light	FALSE	Dynamic	0.283596	0.55329	dnc	KD
2021-02-12_14-38-27_229a7e|18	nsyb-gal4/+	Light	TRUE	Dynamic	0.779425	0.0741427	nsyb	control
2021-02-12_14-38-27_229a7e|19	rut-rnai/nsyb-gal4	Light	FALSE	Dynamic	0.154773	0.699722	rut	KD
2021-02-12_14-38-27_229a7e|20	rut-rnai/+	Light	TRUE	Dynamic	0.458758	0.289157	rut	control
2021-02-12_14-39-01_245bed|01	nsyb-gal4/+	Light	TRUE	Dynamic	0.691381	0.159407	nsyb	control
2021-02-12_14-39-01_245bed|02	dnc-rnai/+	Light	FALSE	Dynamic	0.0287303	0.678406	dnc	control
2021-02-12_14-39-01_245bed|03	rut-rnai/+	Light	TRUE	Dynamic	0.269694	0.609824	rut	control
2021-02-12_14-39-01_245bed|04	dnc-rnai/nsyb-gal4	Light	FALSE	Dynamic	0.0454124	0.727525	dnc	KD
2021-02-12_14-39-01_245bed|05	rut-rnai/nsyb-gal4	Light	TRUE	Dynamic	0.186284	0.542169	rut	KD
2021-02-12_14-39-01_245bed|06	nsyb-gal4/+	Light	FALSE	Dynamic	0	0.871177	nsyb	control
2021-02-12_14-39-01_245bed|07	dnc-rnai/+	Light	TRUE	Dynamic	0.493976	0.37164	dnc	control
2021-02-12_14-39-01_245bed|08	rut-rnai/+	Light	FALSE	Dynamic	0.0639481	0.857275	rut	control
2021-02-12_14-39-01_245bed|09	dnc-rnai/nsyb-gal4	Light	TRUE	Dynamic	0	0.761816	dnc	KD
2021-02-12_14-39-01_245bed|10	rut-rnai/nsyb-gal4	Light	FALSE	Dynamic	0	0.746061	rut	KD
2021-02-12_14-39-01_245bed|13	rut-rnai/+	Light	FALSE	Dynamic	0.0917516	0.677479	rut	control
2021-02-12_14-39-01_245bed|14	dnc-rnai/nsyb-gal4	Light	TRUE	Dynamic	0.357739	0.374421	dnc	KD
2021-02-12_14-39-01_245bed|15	rut-rnai/nsyb-gal4	Light	FALSE	Dynamic	0.0880445	0.604263	rut	KD
2021-02-12_14-39-01_245bed|16	nsyb-gal4/+	Light	TRUE	Dynamic	0.673772	0.205746	nsyb	control
2021-02-12_14-39-01_245bed|17	dnc-rnai/+	Light	FALSE	Dynamic	0	0.835959	dnc	control
2021-02-12_14-39-01_245bed|18	rut-rnai/+	Light	TRUE	Dynamic	0.531974	0.23911	rut	control
2021-02-12_14-39-01_245bed|19	dnc-rnai/nsyb-gal4	Light	FALSE	Dynamic	0	0.940686	dnc	KD
2021-02-12_14-39-01_245bed|20	rut-rnai/nsyb-gal4	Light	TRUE	Dynamic	0.484708	0.360519	rut	KD
2021-02-12_14-44-26_212e89|01	dnc-rnai/+	Light	TRUE	Dynamic	0.438369	0.395737	dnc	control
2021-02-12_14-44-26_212e89|02	dnc-rnai/nsyb-gal4	Light	FALSE	Dynamic	0.0667285	0.795181	dnc	KD
2021-02-12_14-44-26_212e89|03	nsyb-gal4/+	Light	TRUE	Dynamic	0.602041	0.235622	nsyb	control
2021-02-12_14-44-26_212e89|04	rut-rnai/nsyb-gal4	Light	FALSE	Dynamic	0.279889	0.435589	rut	KD
2021-02-12_14-44-26_212e89|05	rut-rnai/+	Light	TRUE	Dynamic	0.287303	0.347544	rut	control
2021-02-12_14-44-26_212e89|06	dnc-rnai/+	Light	FALSE	Dynamic	0.1557	0.554217	dnc	control
2021-02-12_14-44-26_212e89|07	dnc-rnai/nsyb-gal4	Light	TRUE	Dynamic	0.200185	0.715477	dnc	KD
2021-02-12_14-44-26_212e89|08	nsyb-gal4/+	Light	FALSE	Dynamic	0.0463392	0.695088	nsyb	control
2021-02-12_14-44-26_212e89|09	rut-rnai/nsyb-gal4	Light	TRUE	Dynamic	0.46846	0.360853	rut	KD
2021-02-12_14-44-26_212e89|10	rut-rnai/+	Light	FALSE	Dynamic	0.222428	0.506951	rut	control
2021-02-12_14-44-26_212e89|11	dnc-rnai/+	Light	FALSE	Dynamic	0	0.91937	dnc	control
2021-02-12_14-44-26_212e89|12	dnc-rnai/nsyb-gal4	Light	TRUE	Dynamic	0.534754	0.300278	dnc	KD
2021-02-12_14-44-26_212e89|13	nsyb-gal4/+	Light	FALSE	Dynamic	0.144712	0.684601	nsyb	control
2021-02-12_14-44-26_212e89|14	rut-rnai/nsyb-gal4	Light	TRUE	Dynamic	0.0658627	0.673469	rut	KD
2021-02-12_14-44-26_212e89|15	rut-rnai/+	Light	FALSE	Dynamic	0.438369	0.355885	rut	control
2021-02-12_14-44-26_212e89|16	dnc-rnai/+	Light	TRUE	Dynamic	0.523677	0.282266	dnc	control
2021-02-12_14-44-26_212e89|17	dnc-rnai/nsyb-gal4	Light	FALSE	Dynamic	0	0.967532	dnc	KD
2021-02-12_14-44-26_212e89|18	nsyb-gal4/+	Light	TRUE	Dynamic	0.100093	0.663577	nsyb	control
2021-02-12_14-44-26_212e89|19	rut-rnai/nsyb-gal4	Light	FALSE	Dynamic	0.14564	0.660482	rut	KD
2021-02-12_14-44-26_212e89|20	rut-rnai/+	Light	TRUE	Dynamic	0.53012	0.219648	rut	control
2021-02-12_14-47-50_2148fd|02	dnc-rnai/+	Light	FALSE	MM	0.31418	0.519926	dnc	control
2021-02-12_14-47-50_2148fd|03	rut-rnai/+	Light	TRUE	MM	0.638554	0.229842	rut	control
2021-02-12_14-47-50_2148fd|04	dnc-rnai/nsyb-gal4	Light	FALSE	MM	0.0778499	0.785913	dnc	KD
2021-02-12_14-47-50_2148fd|05	rut-rnai/nsyb-gal4	Light	TRUE	MM	0.556997	0.138091	rut	KD
2021-02-12_14-47-50_2148fd|06	nsyb-gal4/+	Light	FALSE	MM	0.303985	0.435589	nsyb	control
2021-02-12_14-47-50_2148fd|07	dnc-rnai/+	Light	TRUE	MM	0.0936052	0.642261	dnc	control
2021-02-12_14-47-50_2148fd|08	rut-rnai/+	Light	FALSE	MM	0.0889713	0.634847	rut	control
2021-02-12_14-47-50_2148fd|09	dnc-rnai/nsyb-gal4	Light	TRUE	MM	0.467099	0.292864	dnc	KD
2021-02-12_14-47-50_2148fd|10	rut-rnai/nsyb-gal4	Light	FALSE	MM	0.303985	0.514365	rut	KD
2021-02-12_14-47-50_2148fd|11	nsyb-gal4/+	Light	FALSE	MM	0.481001	0.339203	nsyb	control
2021-02-12_14-47-50_2148fd|12	dnc-rnai/+	Light	TRUE	MM	0.57646	0.198332	dnc	control
2021-02-12_14-47-50_2148fd|13	rut-rnai/+	Light	FALSE	MM	0.405931	0.392956	rut	control
2021-02-12_14-47-50_2148fd|14	dnc-rnai/nsyb-gal4	Light	TRUE	MM	0.730306	0.222428	dnc	KD
2021-02-12_14-47-50_2148fd|15	rut-rnai/nsyb-gal4	Light	FALSE	MM	0.2076	0.588508	rut	KD
2021-02-12_14-47-50_2148fd|16	nsyb-gal4/+	Light	TRUE	MM	0.794254	0.189991	nsyb	control
2021-02-12_14-47-50_2148fd|17	dnc-rnai/+	Light	FALSE	MM	0.243744	0.590361	dnc	control
2021-02-12_14-47-50_2148fd|18	rut-rnai/+	Light	TRUE	MM	0.810936	0.138091	rut	control
2021-02-12_14-47-50_2148fd|19	dnc-rnai/nsyb-gal4	Light	FALSE	MM	0	0.859129	dnc	KD
2021-02-12_14-47-59_107244|02	dnc-rnai/nsyb-gal4	Light	FALSE	MM	0	0.902688	dnc	KD
2021-02-12_14-47-59_107244|03	nsyb-gal4/+	Light	TRUE	MM	0.34291	0.587581	nsyb	control
2021-02-12_14-47-59_107244|04	rut-rnai/nsyb-gal4	Light	FALSE	MM	0.0509731	0.824838	rut	KD
2021-02-12_14-47-59_107244|05	rut-rnai/+	Light	TRUE	MM	0.490269	0.335496	rut	control
2021-02-12_14-47-59_107244|06	dnc-rnai/+	Light	FALSE	MM	0.021316	0.805375	dnc	control
2021-02-12_14-47-59_107244|07	dnc-rnai/nsyb-gal4	Light	TRUE	MM	0.177016	0.649676	dnc	KD
2021-02-12_14-47-59_107244|08	nsyb-gal4/+	Light	FALSE	MM	0.0620945	0.835959	nsyb	control
2021-02-12_14-47-59_107244|09	rut-rnai/nsyb-gal4	Light	TRUE	MM	0.572753	0.393883	rut	KD
2021-02-12_14-47-59_107244|10	rut-rnai/+	Light	FALSE	MM	0.068582	0.796108	rut	control
2021-02-12_14-47-59_107244|11	dnc-rnai/+	Light	FALSE	MM	0.0166821	0.604263	dnc	control
2021-02-12_14-47-59_107244|12	dnc-rnai/nsyb-gal4	Light	TRUE	MM	0.492122	0.221501	dnc	KD
2021-02-12_14-47-59_107244|13	nsyb-gal4/+	Light	FALSE	MM	0.0991659	0.830399	nsyb	control
2021-02-12_14-47-59_107244|14	rut-rnai/nsyb-gal4	Light	TRUE	MM	0.506024	0.215941	rut	KD
2021-02-12_14-47-59_107244|15	rut-rnai/+	Light	FALSE	MM	0.0676552	0.678406	rut	control
2021-02-12_14-47-59_107244|16	dnc-rnai/+	Light	TRUE	MM	0.00370714	0.822984	dnc	control
2021-02-12_14-47-59_107244|17	dnc-rnai/nsyb-gal4	Light	FALSE	MM	0	0.957368	dnc	KD
2021-02-12_14-47-59_107244|18	nsyb-gal4/+	Light	TRUE	MM	0.638554	0.266914	nsyb	control
2021-02-12_14-47-59_107244|19	rut-rnai/nsyb-gal4	Light	FALSE	MM	0	0.81279	rut	KD
2021-02-12_14-47-59_107244|20	rut-rnai/+	Light	TRUE	MM	0.294717	0.358665	rut	control
2021-02-12_14-48-03_2315df|01	nsyb-gal4/+	Light	TRUE	MM	0.16129	0.258065	nsyb	control
2021-02-12_14-48-03_2315df|02	dnc-rnai/+	Light	FALSE	MM	0	0.966636	dnc	control
2021-02-12_14-48-03_2315df|03	rut-rnai/+	Light	TRUE	MM	0.861909	0.0834106	rut	control
2021-02-12_14-48-03_2315df|04	dnc-rnai/nsyb-gal4	Light	FALSE	MM	0.00741427	0.855422	dnc	KD
2021-02-12_14-48-03_2315df|05	rut-rnai/nsyb-gal4	Light	TRUE	MM	0.622799	0.151066	rut	KD
2021-02-12_14-48-03_2315df|06	nsyb-gal4/+	Light	FALSE	MM	0	0.875811	nsyb	control
2021-02-12_14-48-03_2315df|08	rut-rnai/+	Light	FALSE	MM	0.0444856	0.630213	rut	control
2021-02-12_14-48-03_2315df|09	dnc-rnai/nsyb-gal4	Light	TRUE	MM	0.794254	0.125116	dnc	KD
2021-02-12_14-48-03_2315df|10	rut-rnai/nsyb-gal4	Light	FALSE	MM	0.0583874	0.73772	rut	KD
2021-02-12_14-48-03_2315df|12	dnc-rnai/+	Light	TRUE	MM	0.241891	0.541242	dnc	control
2021-02-12_14-48-03_2315df|14	dnc-rnai/nsyb-gal4	Light	TRUE	MM	0.675626	0.222428	dnc	KD
2021-02-12_14-48-03_2315df|16	nsyb-gal4/+	Light	TRUE	MM	0.514365	0.429101	nsyb	control
2021-02-12_14-48-03_2315df|17	dnc-rnai/+	Light	FALSE	MM	0	0.796108	dnc	control
2021-02-12_14-48-03_2315df|18	rut-rnai/+	Light	TRUE	MM	0.653383	0.243744	rut	control
2021-02-12_14-48-03_2315df|19	dnc-rnai/nsyb-gal4	Light	FALSE	MM	0.0444856	0.7405	dnc	KD
2021-02-12_14-48-03_2315df|20	rut-rnai/nsyb-gal4	Light	TRUE	MM	0.729379	0.197405	rut	KD
2021-02-12_14-48-08_247153|01	dnc-rnai/+	Light	TRUE	MM	0.0982391	0.720111	dnc	control
2021-02-12_14-48-08_247153|02	dnc-rnai/nsyb-gal4	Light	FALSE	MM	0	0.979611	dnc	KD
2021-02-12_14-48-08_247153|03	nsyb-gal4/+	Light	TRUE	MM	0.687674	0.193698	nsyb	control
2021-02-12_14-48-08_247153|04	rut-rnai/nsyb-gal4	Light	FALSE	MM	0	0.898054	rut	KD
2021-02-12_14-48-08_247153|05	rut-rnai/+	Light	TRUE	MM	0.322521	0.454124	rut	control
2021-02-12_14-48-08_247153|06	dnc-rnai/+	Light	FALSE	MM	0	0.953661	dnc	control
2021-02-12_14-48-08_247153|07	dnc-rnai/nsyb-gal4	Light	TRUE	MM	0.554217	0.218721	dnc	KD
2021-02-12_14-48-08_247153|09	rut-rnai/nsyb-gal4	Light	TRUE	MM	0.389249	0.392956	rut	KD
2021-02-12_14-48-08_247153|10	rut-rnai/+	Light	FALSE	MM	0.190918	0.681186	rut	control
2021-02-12_14-48-08_247153|11	dnc-rnai/+	Light	FALSE	MM	0.422614	0.474513	dnc	control
2021-02-12_14-48-08_247153|12	dnc-rnai/nsyb-gal4	Light	FALSE	MM	0.0797034	0.813716	dnc	KD
2021-02-12_14-48-08_247153|13	nsyb-gal4/+	Light	FALSE	MM	0.171455	0.638554	nsyb	control
2021-02-12_14-48-08_247153|14	rut-rnai/nsyb-gal4	Light	TRUE	MM	0.673772	0.291937	rut	KD
2021-02-12_14-48-08_247153|16	dnc-rnai/+	Light	TRUE	MM	0.104727	0.660797	dnc	control
2021-02-12_14-48-08_247153|17	dnc-rnai/nsyb-gal4	Light	FALSE	MM	0	0.968489	dnc	KD
2021-02-12_14-48-08_247153|18	nsyb-gal4/+	Light	TRUE	MM	0.593142	0.253939	nsyb	control
2021-02-12_14-48-08_247153|19	rut-rnai/nsyb-gal4	Light	FALSE	MM	0	0.91937	rut	KD
2021-02-12_14-48-08_247153|20	rut-rnai/+	Light	TRUE	MM	0.378128	0.391103	rut	control
2021-02-12_14-49-20_2228b9|01	dnc-rnai/+	Light	TRUE	MM	0.645042	0.23355	dnc	control
2021-02-12_14-49-20_2228b9|02	dnc-rnai/nsyb-gal4	Light	FALSE	MM	0	0.894347	dnc	KD
2021-02-12_14-49-20_2228b9|03	nsyb-gal4/+	Light	TRUE	MM	0.361446	0.474513	nsyb	control
2021-02-12_14-49-20_2228b9|04	rut-rnai/nsyb-gal4	Light	FALSE	MM	0.266914	0.577386	rut	KD
2021-02-12_14-49-20_2228b9|05	rut-rnai/+	Light	TRUE	MM	0.76645	0.162187	rut	control
2021-02-12_14-49-20_2228b9|06	dnc-rnai/+	Light	FALSE	MM	0.386469	0.515292	dnc	control
2021-02-12_14-49-20_2228b9|07	dnc-rnai/nsyb-gal4	Light	TRUE	MM	0.012975	0.694161	dnc	KD
2021-02-12_14-49-20_2228b9|08	nsyb-gal4/+	Light	FALSE	MM	0.10658	0.608897	nsyb	control
2021-02-12_14-49-20_2228b9|09	rut-rnai/nsyb-gal4	Light	TRUE	MM	0.621872	0.308619	rut	KD
2021-02-12_14-49-20_2228b9|10	rut-rnai/+	Light	FALSE	MM	0.242817	0.586654	rut	control
2021-02-12_14-49-20_2228b9|12	dnc-rnai/nsyb-gal4	Light	TRUE	MM	0.266914	0.465246	dnc	KD
2021-02-12_14-49-20_2228b9|13	nsyb-gal4/+	Light	FALSE	MM	0.278962	0.561631	nsyb	control
2021-02-12_14-49-20_2228b9|14	rut-rnai/nsyb-gal4	Light	TRUE	MM	0.76645	0.126969	rut	KD
2021-02-12_14-49-20_2228b9|16	dnc-rnai/+	Light	TRUE	MM	0.180723	0.608897	dnc	control
2021-02-12_14-49-20_2228b9|17	dnc-rnai/nsyb-gal4	Light	FALSE	MM	0.034291	0.891566	dnc	KD
2021-02-12_14-49-20_2228b9|18	nsyb-gal4/+	Light	TRUE	MM	0.814643	0.123262	nsyb	control
2021-02-12_14-49-20_2228b9|19	rut-rnai/nsyb-gal4	Light	FALSE	MM	0.109361	0.76089	rut	KD
2021-02-12_14-49-20_2228b9|20	rut-rnai/+	Light	TRUE	MM	0.534754	0.146432	rut	control
2021-02-12_14-53-24_2440ee|01	nsyb-gal4/+	Light	TRUE	Dynamic	0.606117	0.189991	nsyb	control
2021-02-12_14-53-24_2440ee|02	dnc-rnai/+	Light	FALSE	Dynamic	0.306766	0.531047	dnc	control
2021-02-12_14-53-24_2440ee|03	rut-rnai/+	Light	TRUE	Dynamic	0.514365	0.242817	rut	control
2021-02-12_14-53-24_2440ee|04	dnc-rnai/nsyb-gal4	Light	FALSE	Dynamic	0.166821	0.768304	dnc	KD
2021-02-12_14-53-24_2440ee|05	rut-rnai/nsyb-gal4	Light	TRUE	Dynamic	0.143652	0.65431	rut	KD
2021-02-12_14-53-24_2440ee|06	nsyb-gal4/+	Light	FALSE	Dynamic	0.0648749	0.781279	nsyb	control
2021-02-12_14-53-24_2440ee|07	dnc-rnai/+	Light	TRUE	Dynamic	0.18165	0.651529	dnc	control
2021-02-12_14-53-24_2440ee|08	rut-rnai/+	Light	FALSE	Dynamic	0.131603	0.746061	rut	control
2021-02-12_14-53-24_2440ee|09	dnc-rnai/nsyb-gal4	Light	TRUE	Dynamic	0.137164	0.775718	dnc	KD
2021-02-12_14-53-24_2440ee|10	rut-rnai/nsyb-gal4	Light	FALSE	Dynamic	0.226135	0.612604	rut	KD
2021-02-12_14-53-24_2440ee|11	nsyb-gal4/+	Light	FALSE	Dynamic	0.0278035	0.68304	nsyb	control
2021-02-12_14-53-24_2440ee|12	dnc-rnai/+	Light	TRUE	Dynamic	0.386469	0.313253	dnc	control
2021-02-12_14-53-24_2440ee|13	rut-rnai/+	Light	FALSE	Dynamic	0.177943	0.704356	rut	control
2021-02-12_14-53-24_2440ee|14	dnc-rnai/nsyb-gal4	Light	TRUE	Dynamic	0.126043	0.706209	dnc	KD
2021-02-12_14-53-24_2440ee|15	rut-rnai/nsyb-gal4	Light	FALSE	Dynamic	0.296571	0.448563	rut	KD
2021-02-12_14-53-24_2440ee|16	nsyb-gal4/+	Light	TRUE	Dynamic	0.573679	0.255792	nsyb	control
2021-02-12_14-53-24_2440ee|17	dnc-rnai/+	Light	FALSE	Dynamic	0.110287	0.802595	dnc	control
2021-02-12_14-53-24_2440ee|18	rut-rnai/+	Light	TRUE	Dynamic	0.323448	0.402224	rut	control
2021-02-12_14-53-24_2440ee|19	dnc-rnai/nsyb-gal4	Light	FALSE	Dynamic	0.309546	0.489342	dnc	KD
2021-02-12_14-53-24_2440ee|20	rut-rnai/nsyb-gal4	Light	TRUE	Dynamic	0.478221	0.384615	rut	KD
2021-02-12_14-53-29_21601c|02	dnc-rnai/nsyb-gal4	Light	FALSE	Dynamic	0.136237	0.717331	dnc	KD
2021-02-12_14-53-29_21601c|03	nsyb-gal4/+	Light	TRUE	Dynamic	0.683967	0.194625	nsyb	control
2021-02-12_14-53-29_21601c|04	rut-rnai/nsyb-gal4	Light	FALSE	Dynamic	0.168675	0.594995	rut	KD
2021-02-12_14-53-29_21601c|05	rut-rnai/+	Light	TRUE	Dynamic	0.456905	0.42354	rut	control
2021-02-12_14-53-29_21601c|06	dnc-rnai/+	Light	FALSE	Dynamic	0.148285	0.493049	dnc	control
2021-02-12_14-53-29_21601c|07	dnc-rnai/nsyb-gal4	Light	TRUE	Dynamic	0.12975	0.741427	dnc	KD
2021-02-12_14-53-29_21601c|08	nsyb-gal4/+	Light	FALSE	Dynamic	0.0898981	0.76645	nsyb	control
2021-02-12_14-53-29_21601c|09	rut-rnai/nsyb-gal4	Light	TRUE	Dynamic	0.563485	0.295644	rut	KD
2021-02-12_14-53-29_21601c|10	rut-rnai/+	Light	FALSE	Dynamic	0.0389249	0.768304	rut	control
2021-02-12_14-53-29_21601c|11	dnc-rnai/+	Light	FALSE	Dynamic	0.201112	0.512512	dnc	control
2021-02-12_14-53-29_21601c|13	nsyb-gal4/+	Light	FALSE	Dynamic	0.0917516	0.791474	nsyb	control
2021-02-12_14-53-29_21601c|14	rut-rnai/nsyb-gal4	Light	TRUE	Dynamic	0.305839	0.564411	rut	KD
2021-02-12_14-53-29_21601c|15	rut-rnai/+	Light	FALSE	Dynamic	0.290083	0.500463	rut	control
2021-02-12_14-53-29_21601c|16	dnc-rnai/+	Light	TRUE	Dynamic	0.237257	0.489342	dnc	control
2021-02-12_14-53-29_21601c|17	dnc-rnai/nsyb-gal4	Light	FALSE	Dynamic	0	0.938832	dnc	KD
2021-02-12_14-53-29_21601c|18	nsyb-gal4/+	Light	TRUE	Dynamic	0.890639	0.0713624	nsyb	control
2021-02-12_14-53-29_21601c|19	rut-rnai/nsyb-gal4	Light	FALSE	Dynamic	0.172382	0.706209	rut	KD
2021-02-12_14-53-29_21601c|20	rut-rnai/+	Light	TRUE	Dynamic	0.305839	0.490269	rut	control
2021-02-18_11-42-05_230493|01	nsyb-gal4/+	Light	TRUE	Dynamic	0.799629	0.106679	nsyb	control
2021-02-18_11-42-05_230493|02	dnc-rnai/+	Light	FALSE	Dynamic	0.13531	0.635774	dnc	control
2021-02-18_11-42-05_230493|03	rut-rnai/+	Light	TRUE	Dynamic	0.567192	0.143652	rut	control
2021-02-18_11-42-05_230493|04	dnc-rnai/nsyb-gal4	Light	FALSE	Dynamic	0.034291	0.886932	dnc	KD
2021-02-18_11-42-05_230493|05	rut-rnai/nsyb-gal4	Light	TRUE	Dynamic	0.658943	0.249305	rut	KD
2021-02-18_11-42-05_230493|06	nsyb-gal4/+	Light	FALSE	Dynamic	0.44949	0.506024	nsyb	control
2021-02-18_11-42-05_230493|07	dnc-rnai/+	Light	TRUE	Dynamic	0.618165	0.332715	dnc	control
2021-02-18_11-42-05_230493|08	rut-rnai/+	Light	FALSE	Dynamic	0.468026	0.325301	rut	control
2021-02-18_11-42-05_230493|09	dnc-rnai/nsyb-gal4	Light	TRUE	Dynamic	0.378128	0.471733	dnc	KD
2021-02-18_11-42-05_230493|10	rut-rnai/nsyb-gal4	Light	FALSE	Dynamic	0.260426	0.515292	rut	KD
2021-02-18_11-42-05_230493|11	nsyb-gal4/+	Light	FALSE	Dynamic	0.0889713	0.600556	nsyb	control
2021-02-18_11-42-05_230493|13	rut-rnai/+	Light	FALSE	Dynamic	0.159407	0.500463	rut	control
2021-02-18_11-42-05_230493|14	dnc-rnai/nsyb-gal4	Light	TRUE	Dynamic	0.177943	0.739574	dnc	KD
2021-02-18_11-42-05_230493|15	rut-rnai/nsyb-gal4	Light	FALSE	Dynamic	0.2076	0.700649	rut	KD
2021-02-18_11-42-05_230493|16	nsyb-gal4/+	Light	TRUE	Dynamic	0.691381	0.150139	nsyb	control
2021-02-18_11-42-05_230493|17	dnc-rnai/+	Light	FALSE	Dynamic	0.519926	0.346617	dnc	control
2021-02-18_11-42-05_230493|19	dnc-rnai/nsyb-gal4	Light	FALSE	Dynamic	0.0630213	0.849861	dnc	KD
2021-02-18_11-42-05_230493|20	rut-rnai/nsyb-gal4	Light	TRUE	Dynamic	0.242817	0.558851	rut	KD
2021-02-18_11-42-53_235443|01	dnc-rnai/+	Light	TRUE	Dynamic	0.646895	0.269694	dnc	control
2021-02-18_11-42-53_235443|02	dnc-rnai/nsyb-gal4	Light	FALSE	Dynamic	0.0491196	0.7924	dnc	KD
2021-02-18_11-42-53_235443|03	nsyb-gal4/+	Light	TRUE	Dynamic	0.905468	0.0676552	nsyb	control
2021-02-18_11-42-53_235443|04	rut-rnai/nsyb-gal4	Light	FALSE	Dynamic	0.253012	0.629286	rut	KD
2021-02-18_11-42-53_235443|08	nsyb-gal4/+	Light	FALSE	Dynamic	0.0278035	0.886932	nsyb	control
2021-02-18_11-42-53_235443|11	dnc-rnai/+	Light	FALSE	Dynamic	0.177943	0.499537	dnc	control
2021-02-18_11-42-53_235443|12	dnc-rnai/nsyb-gal4	Light	TRUE	Dynamic	0.137164	0.632994	dnc	KD
2021-02-18_11-42-53_235443|13	nsyb-gal4/+	Light	FALSE	Dynamic	0.244671	0.44671	nsyb	control
2021-02-18_11-42-53_235443|14	rut-rnai/nsyb-gal4	Light	TRUE	Dynamic	0.522706	0.268767	rut	KD
2021-02-18_11-42-53_235443|15	rut-rnai/+	Light	FALSE	Dynamic	0.414272	0.353105	rut	control
2021-02-18_11-42-53_235443|16	dnc-rnai/+	Light	TRUE	Dynamic	0.521779	0.268767	dnc	control
2021-02-18_11-42-53_235443|17	dnc-rnai/nsyb-gal4	Light	FALSE	Dynamic	0.125116	0.769231	dnc	KD
2021-02-18_11-42-53_235443|19	rut-rnai/nsyb-gal4	Light	FALSE	Dynamic	0.322521	0.571826	rut	KD
2021-02-18_11-42-53_235443|20	rut-rnai/+	Light	TRUE	Dynamic	0.425394	0.301205	rut	control
2021-02-18_11-43-39_21601c|02	dnc-rnai/nsyb-gal4	Light	FALSE	Dynamic	0.034291	0.87025	dnc	KD
2021-02-18_11-43-39_21601c|03	nsyb-gal4/+	Light	TRUE	Dynamic	0.477294	0.272475	nsyb	control
2021-02-18_11-43-39_21601c|04	rut-rnai/nsyb-gal4	Light	FALSE	Dynamic	0.151066	0.725672	rut	KD
2021-02-18_11-43-39_21601c|05	rut-rnai/+	Light	TRUE	Dynamic	0.624652	0.143652	rut	control
2021-02-18_11-43-39_21601c|06	dnc-rnai/+	Light	FALSE	Dynamic	0.243744	0.307692	dnc	control
2021-02-18_11-43-39_21601c|07	dnc-rnai/nsyb-gal4	Light	TRUE	Dynamic	0.0787766	0.692308	dnc	KD
2021-02-18_11-43-39_21601c|08	nsyb-gal4/+	Light	FALSE	Dynamic	0.215014	0.680259	nsyb	control
2021-02-18_11-43-39_21601c|09	rut-rnai/nsyb-gal4	Light	TRUE	Dynamic	0.313253	0.380908	rut	KD
2021-02-18_11-43-39_21601c|10	rut-rnai/+	Light	FALSE	Dynamic	0.0898981	0.635774	rut	control
2021-02-18_11-43-39_21601c|11	dnc-rnai/+	Light	FALSE	Dynamic	0.37164	0.354958	dnc	control
2021-02-18_11-43-39_21601c|12	dnc-rnai/nsyb-gal4	Light	TRUE	Dynamic	0.0444856	0.744208	dnc	KD
2021-02-18_11-43-39_21601c|13	nsyb-gal4/+	Light	FALSE	Dynamic	0	0.78684	nsyb	control
2021-02-18_11-43-39_21601c|15	rut-rnai/+	Light	FALSE	Dynamic	0.243744	0.489342	rut	control
2021-02-18_11-43-39_21601c|16	dnc-rnai/+	Light	TRUE	Dynamic	0.277108	0.481928	dnc	control
2021-02-18_11-43-39_21601c|17	dnc-rnai/nsyb-gal4	Light	FALSE	Dynamic	0	0.917516	dnc	KD
2021-02-18_11-43-39_21601c|18	nsyb-gal4/+	Light	TRUE	Dynamic	0.542169	0.224282	nsyb	control
2021-02-18_11-43-39_21601c|19	rut-rnai/nsyb-gal4	Light	FALSE	Dynamic	0.0630213	0.78962	rut	KD
2021-02-18_11-43-39_21601c|20	rut-rnai/+	Light	TRUE	Dynamic	0.833179	0.133457	rut	control
2021-02-18_11-44-42_2469c6|01	nsyb-gal4/+	Light	TRUE	Dynamic	0.559778	0.247451	nsyb	control
2021-02-18_11-44-42_2469c6|02	dnc-rnai/+	Light	FALSE	Dynamic	0.333968	0.543292	dnc	control
2021-02-18_11-44-42_2469c6|03	rut-rnai/+	Light	TRUE	Dynamic	0.836886	0.0797034	rut	control
2021-02-18_11-44-42_2469c6|04	dnc-rnai/nsyb-gal4	Light	FALSE	Dynamic	0	0.873031	dnc	KD
2021-02-18_11-44-42_2469c6|06	nsyb-gal4/+	Light	FALSE	Dynamic	0.297498	0.41798	nsyb	control
2021-02-18_11-44-42_2469c6|07	dnc-rnai/+	Light	TRUE	Dynamic	0.0852641	0.625579	dnc	control
2021-02-18_11-44-42_2469c6|08	rut-rnai/+	Light	FALSE	Dynamic	0.198332	0.600556	rut	control
2021-02-18_11-44-42_2469c6|10	rut-rnai/nsyb-gal4	Light	FALSE	Dynamic	0.227989	0.514365	rut	KD
2021-02-18_11-44-42_2469c6|12	dnc-rnai/+	Light	TRUE	Dynamic	0.620019	0.278035	dnc	control
2021-02-18_11-44-42_2469c6|13	rut-rnai/+	Light	FALSE	Dynamic	0.320667	0.484708	rut	control
2021-02-18_11-44-42_2469c6|14	dnc-rnai/nsyb-gal4	Light	TRUE	Dynamic	0.282669	0.598703	dnc	KD
2021-02-18_11-44-42_2469c6|15	rut-rnai/nsyb-gal4	Light	FALSE	Dynamic	0.0704356	0.700649	rut	KD
2021-02-18_11-44-42_2469c6|16	nsyb-gal4/+	Light	TRUE	Dynamic	0.307692	0.42076	nsyb	control
2021-02-18_11-44-42_2469c6|17	dnc-rnai/+	Light	FALSE	Dynamic	0.761816	0.147359	dnc	control
2021-02-18_11-44-42_2469c6|18	rut-rnai/+	Light	TRUE	Dynamic	0.81557	0.0898981	rut	control
2021-02-18_11-44-42_2469c6|19	dnc-rnai/nsyb-gal4	Light	FALSE	Dynamic	0	0.949027	dnc	KD
2021-02-18_11-44-42_2469c6|20	rut-rnai/nsyb-gal4	Light	TRUE	Dynamic	0.470806	0.415199	rut	KD
2021-02-18_11-45-32_229a7e|01	dnc-rnai/+	Light	TRUE	Dynamic	0.0891365	0.574745	dnc	control
2021-02-18_11-45-32_229a7e|02	dnc-rnai/nsyb-gal4	Light	FALSE	Dynamic	0.486562	0.379981	dnc	KD
2021-02-18_11-45-32_229a7e|03	nsyb-gal4/+	Light	TRUE	Dynamic	0.6141	0.115955	nsyb	control
2021-02-18_11-45-32_229a7e|04	rut-rnai/nsyb-gal4	Light	FALSE	Dynamic	0.136237	0.609824	rut	KD
2021-02-18_11-45-32_229a7e|05	rut-rnai/+	Light	TRUE	Dynamic	0.60519	0.166821	rut	control
2021-02-18_11-45-32_229a7e|06	dnc-rnai/+	Light	FALSE	Dynamic	0.725672	0.23355	dnc	control
2021-02-18_11-45-32_229a7e|07	dnc-rnai/nsyb-gal4	Light	TRUE	Dynamic	0.240037	0.620945	dnc	KD
2021-02-18_11-45-32_229a7e|08	nsyb-gal4/+	Light	FALSE	Dynamic	0.721038	0.221501	nsyb	control
2021-02-18_11-45-32_229a7e|09	rut-rnai/nsyb-gal4	Light	TRUE	Dynamic	0.589435	0.272475	rut	KD
2021-02-18_11-45-32_229a7e|10	rut-rnai/+	Light	FALSE	Dynamic	0.419295	0.363636	rut	control
2021-02-18_11-45-32_229a7e|11	dnc-rnai/+	Light	FALSE	Dynamic	0.320667	0.455978	dnc	control
2021-02-18_11-45-32_229a7e|12	dnc-rnai/nsyb-gal4	Light	TRUE	Dynamic	0	0.957368	dnc	KD
2021-02-18_11-45-32_229a7e|13	nsyb-gal4/+	Light	FALSE	Dynamic	0.713488	0.184186	nsyb	control
2021-02-18_11-45-32_229a7e|14	rut-rnai/nsyb-gal4	Light	TRUE	Dynamic	0.18721	0.575533	rut	KD
2021-02-18_11-45-32_229a7e|15	rut-rnai/+	Light	FALSE	Dynamic	0.76089	0.152919	rut	control
2021-02-18_11-45-32_229a7e|16	dnc-rnai/+	Light	TRUE	Dynamic	0.664193	0.14564	dnc	control
2021-02-18_11-45-32_229a7e|17	dnc-rnai/nsyb-gal4	Light	FALSE	Dynamic	0.538462	0.316033	dnc	KD
2021-02-18_11-45-32_229a7e|18	nsyb-gal4/+	Light	TRUE	Dynamic	0.86469	0.0843373	nsyb	control
2021-02-18_11-45-32_229a7e|19	rut-rnai/nsyb-gal4	Light	FALSE	Dynamic	0.497683	0.396664	rut	KD
2021-02-18_11-45-32_229a7e|20	rut-rnai/+	Light	TRUE	Dynamic	0.826691	0.0240964	rut	control
2021-02-18_11-46-21_245bed|01	nsyb-gal4/+	Light	TRUE	Dynamic	0.92115	0.0593692	nsyb	control
2021-02-18_11-46-21_245bed|02	dnc-rnai/+	Light	FALSE	Dynamic	0.268767	0.470806	dnc	control
2021-02-18_11-46-21_245bed|03	rut-rnai/+	Light	TRUE	Dynamic	0.357739	0.544949	rut	control
2021-02-18_11-46-21_245bed|04	dnc-rnai/nsyb-gal4	Light	FALSE	Dynamic	0	0.917516	dnc	KD
2021-02-18_11-46-21_245bed|05	rut-rnai/nsyb-gal4	Light	TRUE	Dynamic	0.37164	0.445783	rut	KD
2021-02-18_11-46-21_245bed|06	nsyb-gal4/+	Light	FALSE	Dynamic	0.237257	0.632067	nsyb	control
2021-02-18_11-46-21_245bed|07	dnc-rnai/+	Light	TRUE	Dynamic	0.795181	0.120482	dnc	control
2021-02-18_11-46-21_245bed|08	rut-rnai/+	Light	FALSE	Dynamic	0.286376	0.460612	rut	control
2021-02-18_11-46-21_245bed|09	dnc-rnai/nsyb-gal4	Light	TRUE	Dynamic	0.454124	0.460612	dnc	KD
2021-02-18_11-46-21_245bed|10	rut-rnai/nsyb-gal4	Light	FALSE	Dynamic	0.318182	0.53525	rut	KD
2021-02-18_11-46-21_245bed|11	nsyb-gal4/+	Light	FALSE	Dynamic	0.542169	0.398517	nsyb	control
2021-02-18_11-46-21_245bed|13	rut-rnai/+	Light	FALSE	Dynamic	0.42076	0.382762	rut	control
2021-02-18_11-46-21_245bed|14	dnc-rnai/nsyb-gal4	Light	TRUE	Dynamic	0.0741427	0.843373	dnc	KD
2021-02-18_11-46-21_245bed|15	rut-rnai/nsyb-gal4	Light	FALSE	Dynamic	0.473587	0.453197	rut	KD
2021-02-18_11-46-21_245bed|16	nsyb-gal4/+	Light	TRUE	Dynamic	0.570899	0.341983	nsyb	control
2021-02-18_11-46-21_245bed|17	dnc-rnai/+	Light	FALSE	Dynamic	0.228916	0.607044	dnc	control
2021-02-18_11-46-21_245bed|18	rut-rnai/+	Light	TRUE	Dynamic	0.776645	0.12975	rut	control
2021-02-18_11-46-21_245bed|19	dnc-rnai/nsyb-gal4	Light	FALSE	Dynamic	0.0148285	0.905468	dnc	KD
2021-02-18_11-46-21_245bed|20	rut-rnai/nsyb-gal4	Light	TRUE	Dynamic	0.738647	0.224282	rut	KD
2021-02-18_11-47-16_212e89|01	dnc-rnai/+	Light	TRUE	Dynamic	0.0861909	0.773865	dnc	control
2021-02-18_11-47-16_212e89|02	dnc-rnai/nsyb-gal4	Light	FALSE	Dynamic	0.0324374	0.831325	dnc	KD
2021-02-18_11-47-16_212e89|03	nsyb-gal4/+	Light	TRUE	Dynamic	0.350324	0.307692	nsyb	control
2021-02-18_11-47-16_212e89|04	rut-rnai/nsyb-gal4	Light	FALSE	Dynamic	0.146432	0.632067	rut	KD
2021-02-18_11-47-16_212e89|05	rut-rnai/+	Light	TRUE	Dynamic	0.208526	0.565338	rut	control
2021-02-18_11-47-16_212e89|06	dnc-rnai/+	Light	FALSE	Dynamic	0	0.735867	dnc	control
2021-02-18_11-47-16_212e89|07	dnc-rnai/nsyb-gal4	Light	TRUE	Dynamic	0.0324374	0.847081	dnc	KD
2021-02-18_11-47-16_212e89|08	nsyb-gal4/+	Light	FALSE	Dynamic	0.081557	0.810936	nsyb	control
2021-02-18_11-47-16_212e89|09	rut-rnai/nsyb-gal4	Light	TRUE	Dynamic	0.410565	0.243744	rut	KD
2021-02-18_11-47-16_212e89|10	rut-rnai/+	Light	FALSE	Dynamic	0.0880445	0.575533	rut	control
2021-02-18_11-47-16_212e89|11	dnc-rnai/+	Light	FALSE	Dynamic	0.473587	0.298424	dnc	control
2021-02-18_11-47-16_212e89|12	dnc-rnai/nsyb-gal4	Light	TRUE	Dynamic	0	0.965709	dnc	KD
2021-02-18_11-47-16_212e89|13	nsyb-gal4/+	Light	FALSE	Dynamic	0	0.932345	nsyb	control
2021-02-18_11-47-16_212e89|14	rut-rnai/nsyb-gal4	Light	TRUE	Dynamic	0.300278	0.486562	rut	KD
2021-02-18_11-47-16_212e89|16	dnc-rnai/+	Light	TRUE	Dynamic	0.167748	0.648749	dnc	control
2021-02-18_11-47-16_212e89|17	dnc-rnai/nsyb-gal4	Light	FALSE	Dynamic	0	0.860056	dnc	KD
2021-02-18_11-47-16_212e89|18	nsyb-gal4/+	Light	TRUE	Dynamic	0.713624	0.0954588	nsyb	control
2021-02-18_11-47-16_212e89|19	rut-rnai/nsyb-gal4	Light	FALSE	Dynamic	0	0.65987	rut	KD
2021-02-18_11-51-12_2228b9|01	dnc-rnai/+	Light	TRUE	MM	0.742268	0.167239	dnc	control
2021-02-18_11-51-12_2228b9|02	dnc-rnai/nsyb-gal4	Light	FALSE	MM	0	0.89404	dnc	KD
2021-02-18_11-51-12_2228b9|03	nsyb-gal4/+	Light	TRUE	MM	0	0.95088	nsyb	control
2021-02-18_11-51-12_2228b9|06	dnc-rnai/+	Light	FALSE	MM	0.0667285	0.696015	dnc	control
2021-02-18_11-51-12_2228b9|07	dnc-rnai/nsyb-gal4	Light	TRUE	MM	0.55329	0.242817	dnc	KD
2021-02-18_11-51-12_2228b9|08	nsyb-gal4/+	Light	FALSE	MM	0.152919	0.578313	nsyb	control
2021-02-18_11-51-12_2228b9|09	rut-rnai/nsyb-gal4	Light	TRUE	MM	0.76645	0.126969	rut	KD
2021-02-18_11-51-12_2228b9|10	rut-rnai/+	Light	FALSE	MM	0.548656	0.256719	rut	control
2021-02-18_11-51-12_2228b9|11	dnc-rnai/+	Light	FALSE	MM	0.322521	0.405931	dnc	control
2021-02-18_11-51-12_2228b9|12	dnc-rnai/nsyb-gal4	Light	TRUE	MM	0.447637	0.322521	dnc	KD
2021-02-18_11-51-12_2228b9|13	nsyb-gal4/+	Light	FALSE	MM	0.118628	0.599629	nsyb	control
2021-02-18_11-51-12_2228b9|14	rut-rnai/nsyb-gal4	Light	TRUE	MM	0.658017	0.131603	rut	KD
2021-02-18_11-51-12_2228b9|15	rut-rnai/+	Light	FALSE	MM	0.660797	0.238184	rut	control
2021-02-18_11-51-12_2228b9|16	dnc-rnai/+	Light	TRUE	MM	0.51165	0.133271	dnc	control
2021-02-18_11-51-12_2228b9|17	dnc-rnai/nsyb-gal4	Light	FALSE	MM	0	0.811863	dnc	KD
2021-02-18_11-51-12_2228b9|18	nsyb-gal4/+	Light	TRUE	MM	0.0667285	0.388323	nsyb	control
2021-02-18_11-51-12_2228b9|19	rut-rnai/nsyb-gal4	Light	FALSE	MM	0.392956	0.491196	rut	KD
2021-02-18_11-51-12_2228b9|20	rut-rnai/+	Light	TRUE	MM	0.719184	0.143652	rut	control
2021-02-18_11-51-16_2219b5|01	dnc-rnai/+	Light	TRUE	MM	0.503244	0.31696	dnc	control
2021-02-18_11-51-16_2219b5|02	dnc-rnai/nsyb-gal4	Light	FALSE	MM	0	0.851715	dnc	KD
2021-02-18_11-51-16_2219b5|03	nsyb-gal4/+	Light	TRUE	MM	0.540315	0.309546	nsyb	control
2021-02-18_11-51-16_2219b5|04	rut-rnai/nsyb-gal4	Light	FALSE	MM	0.357739	0.548656	rut	KD
2021-02-18_11-51-16_2219b5|05	rut-rnai/+	Light	TRUE	MM	0.622799	0.253939	rut	control
2021-02-18_11-51-16_2219b5|06	dnc-rnai/+	Light	FALSE	MM	0.325301	0.435589	dnc	control
2021-02-18_11-51-16_2219b5|07	dnc-rnai/nsyb-gal4	Light	TRUE	MM	0.601483	0.331789	dnc	KD
2021-02-18_11-51-16_2219b5|08	nsyb-gal4/+	Light	FALSE	MM	0.558851	0.246525	nsyb	control
2021-02-18_11-51-16_2219b5|09	rut-rnai/nsyb-gal4	Light	TRUE	MM	0.560704	0.332715	rut	KD
2021-02-18_11-51-16_2219b5|10	rut-rnai/+	Light	FALSE	MM	0.139944	0.675626	rut	control
2021-02-18_11-51-16_2219b5|11	dnc-rnai/+	Light	FALSE	MM	0.303058	0.611677	dnc	control
2021-02-18_11-51-16_2219b5|12	dnc-rnai/nsyb-gal4	Light	TRUE	MM	0.725672	0.139944	dnc	KD
2021-02-18_11-51-16_2219b5|13	nsyb-gal4/+	Light	FALSE	MM	0.599629	0.296571	nsyb	control
2021-02-18_11-51-16_2219b5|14	rut-rnai/nsyb-gal4	Light	TRUE	MM	0.568119	0.354958	rut	KD
2021-02-18_11-51-16_2219b5|15	rut-rnai/+	Light	FALSE	MM	0.224282	0.318814	rut	control
2021-02-18_11-51-16_2219b5|16	dnc-rnai/+	Light	TRUE	MM	0.738647	0.156627	dnc	control
2021-02-18_11-51-16_2219b5|17	dnc-rnai/nsyb-gal4	Light	FALSE	MM	0.373494	0.529194	dnc	KD
2021-02-18_11-51-16_2219b5|18	nsyb-gal4/+	Light	TRUE	MM	0.541242	0.361446	nsyb	control
2021-02-18_11-51-16_2219b5|19	rut-rnai/nsyb-gal4	Light	FALSE	MM	0.227062	0.544949	rut	KD
2021-02-18_11-51-16_2219b5|20	rut-rnai/+	Light	TRUE	MM	0	0.934198	rut	control
2021-02-18_11-51-36_207def|01	nsyb-gal4/+	Light	TRUE	MM	0.480074	0.395737	nsyb	control
2021-02-18_11-51-36_207def|02	dnc-rnai/+	Light	FALSE	MM	0.0778499	0.572753	dnc	control
2021-02-18_11-51-36_207def|03	rut-rnai/+	Light	TRUE	MM	0.696015	0.121409	rut	control
2021-02-18_11-51-36_207def|04	dnc-rnai/nsyb-gal4	Light	FALSE	MM	0.378128	0.507878	dnc	KD
2021-02-18_11-51-36_207def|05	rut-rnai/nsyb-gal4	Light	TRUE	MM	0.721038	0.138091	rut	KD
2021-02-18_11-51-36_207def|06	nsyb-gal4/+	Light	FALSE	MM	0.240037	0.575533	nsyb	control
2021-02-18_11-51-36_207def|07	dnc-rnai/+	Light	TRUE	MM	0.273401	0.309546	dnc	control
2021-02-18_11-51-36_207def|08	rut-rnai/+	Light	FALSE	MM	0.122335	0.656163	rut	control
2021-02-18_11-51-36_207def|09	dnc-rnai/nsyb-gal4	Light	TRUE	MM	0.648749	0.215941	dnc	KD
2021-02-18_11-51-36_207def|10	rut-rnai/nsyb-gal4	Light	FALSE	MM	0.274328	0.49861	rut	KD
2021-02-18_11-51-36_207def|11	nsyb-gal4/+	Light	FALSE	MM	0.424467	0.480074	nsyb	control
2021-02-18_11-51-36_207def|12	dnc-rnai/+	Light	TRUE	MM	0.903614	0.0583874	dnc	control
2021-02-18_11-51-36_207def|13	rut-rnai/+	Light	FALSE	MM	0.199259	0.529194	rut	control
2021-02-18_11-51-36_207def|14	dnc-rnai/nsyb-gal4	Light	TRUE	MM	0.370714	0.260426	dnc	KD
2021-02-18_11-51-36_207def|15	rut-rnai/nsyb-gal4	Light	FALSE	MM	0.136237	0.573679	rut	KD
2021-02-18_11-51-36_207def|16	nsyb-gal4/+	Light	TRUE	MM	0.49861	0.381835	nsyb	control
2021-02-18_11-51-36_207def|17	dnc-rnai/+	Light	FALSE	MM	0.060241	0.674699	dnc	control
2021-02-18_11-51-36_207def|18	rut-rnai/+	Light	TRUE	MM	0.324374	0.379981	rut	control
2021-02-18_11-51-36_207def|19	dnc-rnai/nsyb-gal4	Light	FALSE	MM	0.0268767	0.8443	dnc	KD
2021-02-18_11-51-36_207def|20	rut-rnai/nsyb-gal4	Light	TRUE	MM	0.256719	0.36886	rut	KD
2021-02-18_11-52-26_223562|01	nsyb-gal4/+	Light	TRUE	MM	0.435589	0.426321	nsyb	control
2021-02-18_11-52-26_223562|02	dnc-rnai/+	Light	FALSE	MM	0.650602	0.229842	dnc	control
2021-02-18_11-52-26_223562|06	nsyb-gal4/+	Light	FALSE	MM	0.193698	0.430955	nsyb	control
2021-02-18_11-52-26_223562|07	dnc-rnai/+	Light	TRUE	MM	0.620945	0.222428	dnc	control
2021-02-18_11-52-26_223562|08	rut-rnai/+	Light	FALSE	MM	0.253012	0.606117	rut	control
2021-02-18_11-52-26_223562|09	dnc-rnai/nsyb-gal4	Light	TRUE	MM	0.756256	0.215941	dnc	KD
2021-02-18_11-52-26_223562|10	rut-rnai/nsyb-gal4	Light	FALSE	MM	0.133457	0.7405	rut	KD
2021-02-18_11-52-26_223562|11	nsyb-gal4/+	Light	FALSE	MM	0.319741	0.561631	nsyb	control
2021-02-18_11-52-26_223562|12	dnc-rnai/+	Light	TRUE	MM	0.515292	0.305839	dnc	control
2021-02-18_11-52-26_223562|13	rut-rnai/+	Light	FALSE	MM	0.341057	0.309546	rut	control
2021-02-18_11-52-26_223562|14	dnc-rnai/nsyb-gal4	Light	TRUE	MM	0.491196	0.273401	dnc	KD
2021-02-18_11-52-26_223562|15	rut-rnai/nsyb-gal4	Light	FALSE	MM	0.283596	0.65431	rut	KD
2021-02-18_11-52-26_223562|16	nsyb-gal4/+	Light	TRUE	MM	0.171455	0.642261	nsyb	control
2021-02-18_11-52-26_223562|18	rut-rnai/+	Light	TRUE	MM	0.0639481	0.73494	rut	control
2021-02-18_11-52-26_223562|19	dnc-rnai/nsyb-gal4	Light	FALSE	MM	0.1038	0.751622	dnc	KD
2021-02-18_11-52-26_223562|20	rut-rnai/nsyb-gal4	Light	TRUE	MM	0.645968	0.278962	rut	KD
2021-02-18_11-53-41_247153|01	dnc-rnai/+	Light	TRUE	MM	0.46988	0.350324	dnc	control
2021-02-18_11-53-41_247153|02	dnc-rnai/nsyb-gal4	Light	FALSE	MM	0.120482	0.790547	dnc	KD
2021-02-18_11-53-41_247153|03	nsyb-gal4/+	Light	TRUE	MM	0.781279	0.147359	nsyb	control
2021-02-18_11-53-41_247153|04	rut-rnai/nsyb-gal4	Light	FALSE	MM	0.0287303	0.731233	rut	KD
2021-02-18_11-53-41_247153|06	dnc-rnai/+	Light	FALSE	MM	0.379055	0.293791	dnc	control
2021-02-18_11-53-41_247153|07	dnc-rnai/nsyb-gal4	Light	TRUE	MM	0.113994	0.742354	dnc	KD
2021-02-18_11-53-41_247153|08	nsyb-gal4/+	Light	FALSE	MM	0.330862	0.500463	nsyb	control
2021-02-18_11-53-41_247153|09	rut-rnai/nsyb-gal4	Light	TRUE	MM	0.233766	0.550093	rut	KD
2021-02-18_11-53-41_247153|10	rut-rnai/+	Light	FALSE	MM	0.574606	0.270621	rut	control
2021-02-18_11-53-41_247153|11	dnc-rnai/+	Light	FALSE	MM	0.476367	0.383689	dnc	control
2021-02-18_11-53-41_247153|12	dnc-rnai/nsyb-gal4	Light	TRUE	MM	0.704356	0.254866	dnc	KD
2021-02-18_11-53-41_247153|13	nsyb-gal4/+	Light	FALSE	MM	0.0722892	0.804449	nsyb	control
2021-02-18_11-53-41_247153|14	rut-rnai/nsyb-gal4	Light	TRUE	MM	0.378128	0.533828	rut	KD
2021-02-18_11-53-41_247153|15	rut-rnai/+	Light	FALSE	MM	0.0444856	0.771084	rut	control
2021-02-18_11-53-41_247153|16	dnc-rnai/+	Light	TRUE	MM	0.282669	0.367933	dnc	control
2021-02-18_11-53-41_247153|17	dnc-rnai/nsyb-gal4	Light	FALSE	MM	0.131603	0.727525	dnc	KD
2021-02-18_11-53-41_247153|18	nsyb-gal4/+	Light	TRUE	MM	0.810936	0.102873	nsyb	control
2021-02-18_11-53-41_247153|19	rut-rnai/nsyb-gal4	Light	FALSE	MM	0.339203	0.295644	rut	KD
2021-02-18_11-53-41_247153|20	rut-rnai/+	Light	TRUE	MM	0.751622	0.133457	rut	control
2021-02-18_11-54-57_2315df|01	nsyb-gal4/+	Light	TRUE	MM	0.516219	0.400371	nsyb	control
2021-02-18_11-54-57_2315df|02	dnc-rnai/+	Light	FALSE	MM	0	0.934198	dnc	control
2021-02-18_11-54-57_2315df|03	rut-rnai/+	Light	TRUE	MM	0.773655	0.0927644	rut	control
2021-02-18_11-54-57_2315df|04	dnc-rnai/nsyb-gal4	Light	FALSE	MM	0	0.95088	dnc	KD
2021-02-18_11-54-57_2315df|05	rut-rnai/nsyb-gal4	Light	TRUE	MM	0.334569	0.457831	rut	KD
2021-02-18_11-54-57_2315df|06	nsyb-gal4/+	Light	FALSE	MM	0.0481928	0.835959	nsyb	control
2021-02-18_11-54-57_2315df|07	dnc-rnai/+	Light	TRUE	MM	0.668211	0.194625	dnc	control
2021-02-18_11-54-57_2315df|08	rut-rnai/+	Light	FALSE	MM	0.0852641	0.727525	rut	control
2021-02-18_11-54-57_2315df|09	dnc-rnai/nsyb-gal4	Light	TRUE	MM	0.478221	0.42354	dnc	KD
2021-02-18_11-54-57_2315df|10	rut-rnai/nsyb-gal4	Light	FALSE	MM	0.454124	0.39203	rut	KD
2021-02-18_11-54-57_2315df|11	nsyb-gal4/+	Light	FALSE	MM	0.134384	0.76367	nsyb	control
2021-02-18_11-54-57_2315df|12	dnc-rnai/+	Light	TRUE	MM	0.531047	0.174235	dnc	control
2021-02-18_11-54-57_2315df|13	rut-rnai/+	Light	FALSE	MM	0.367006	0.351251	rut	control
2021-02-18_11-54-57_2315df|14	dnc-rnai/nsyb-gal4	Light	TRUE	MM	0.661724	0.281742	dnc	KD
2021-02-18_11-54-57_2315df|15	rut-rnai/nsyb-gal4	Light	FALSE	MM	0.0361446	0.696942	rut	KD
2021-02-18_11-54-57_2315df|16	nsyb-gal4/+	Light	TRUE	MM	0.177016	0.539388	nsyb	control
2021-02-18_11-54-57_2315df|17	dnc-rnai/+	Light	FALSE	MM	0.173309	0.58202	dnc	control
2021-02-18_11-54-57_2315df|18	rut-rnai/+	Light	TRUE	MM	0.480074	0.277108	rut	control
2021-02-18_11-54-57_2315df|19	dnc-rnai/nsyb-gal4	Light	FALSE	MM	0.0500463	0.724745	dnc	KD
2021-02-18_11-54-57_2315df|20	rut-rnai/nsyb-gal4	Light	TRUE	MM	0.797034	0.167748	rut	KD
2021-02-18_11-55-07_107244|01	dnc-rnai/+	Light	TRUE	MM	0.506024	0.471733	dnc	control
2021-02-18_11-55-07_107244|02	dnc-rnai/nsyb-gal4	Light	FALSE	MM	0.0574606	0.667285	dnc	KD
2021-02-18_11-55-07_107244|03	nsyb-gal4/+	Light	TRUE	MM	0.485635	0.389249	nsyb	control
2021-02-18_11-55-07_107244|04	rut-rnai/nsyb-gal4	Light	FALSE	MM	0.471733	0.382762	rut	KD
2021-02-18_11-55-07_107244|05	rut-rnai/+	Light	TRUE	MM	0.664504	0.23355	rut	control
2021-02-18_11-55-07_107244|06	dnc-rnai/+	Light	FALSE	MM	0.0231696	0.76645	dnc	control
2021-02-18_11-55-07_107244|07	dnc-rnai/nsyb-gal4	Light	TRUE	MM	0.549583	0.224282	dnc	KD
2021-02-18_11-55-07_107244|09	rut-rnai/nsyb-gal4	Light	TRUE	MM	0.535681	0.359592	rut	KD
2021-02-18_11-55-07_107244|10	rut-rnai/+	Light	FALSE	MM	0.0398517	0.883225	rut	control
2021-02-18_11-55-07_107244|11	dnc-rnai/+	Light	FALSE	MM	0.101946	0.686747	dnc	control
2021-02-18_11-55-07_107244|12	dnc-rnai/nsyb-gal4	Light	TRUE	MM	0.47266	0.440222	dnc	KD
2021-02-18_11-55-07_107244|13	nsyb-gal4/+	Light	FALSE	MM	0.277108	0.494903	nsyb	control
2021-02-18_11-55-07_107244|15	rut-rnai/+	Light	FALSE	MM	0.0315107	0.850788	rut	control
2021-02-18_11-55-07_107244|16	dnc-rnai/+	Light	TRUE	MM	0.055607	0.640408	dnc	control
2021-02-18_11-55-07_107244|17	dnc-rnai/nsyb-gal4	Light	FALSE	MM	0	0.822057	dnc	KD
2021-02-18_11-55-07_107244|19	rut-rnai/nsyb-gal4	Light	FALSE	MM	0	0.769231	rut	KD
2021-02-18_16-37-48_214a50|01	nsyb-gal4/+	Light	TRUE	MM	0.343837	0.600556	nsyb	control
2021-02-18_16-37-48_214a50|02	dnc-rnai/+	Light	FALSE	MM	0.425394	0.481928	dnc	control
2021-02-18_16-37-48_214a50|03	rut-rnai/+	Light	TRUE	MM	0.254866	0.303058	rut	control
2021-02-18_16-37-48_214a50|04	dnc-rnai/nsyb-gal4	Light	FALSE	MM	0.0991659	0.784986	dnc	KD
2021-02-18_16-37-48_214a50|05	rut-rnai/nsyb-gal4	Light	TRUE	MM	0.578313	0.251158	rut	KD
2021-02-18_16-37-48_214a50|06	nsyb-gal4/+	Light	FALSE	MM	0.850788	0.0889713	nsyb	control
2021-02-18_16-37-48_214a50|07	dnc-rnai/+	Light	TRUE	MM	0.44671	0.244671	dnc	control
2021-02-18_16-37-48_214a50|08	rut-rnai/+	Light	FALSE	MM	0.510658	0.34013	rut	control
2021-02-18_16-37-48_214a50|09	dnc-rnai/nsyb-gal4	Light	TRUE	MM	0.625579	0.261353	dnc	KD
2021-02-18_16-37-48_214a50|10	rut-rnai/nsyb-gal4	Light	FALSE	MM	0.309546	0.588508	rut	KD
2021-02-18_16-37-48_214a50|11	nsyb-gal4/+	Light	FALSE	MM	0.652456	0.196478	nsyb	control
2021-02-18_16-37-48_214a50|12	dnc-rnai/+	Light	TRUE	MM	0.648749	0.152919	dnc	control
2021-02-18_16-37-48_214a50|13	rut-rnai/+	Light	FALSE	MM	0.764597	0.147359	rut	control
2021-02-18_16-37-48_214a50|14	dnc-rnai/nsyb-gal4	Light	TRUE	MM	0.771084	0.136237	dnc	KD
2021-02-18_16-37-48_214a50|15	rut-rnai/nsyb-gal4	Light	FALSE	MM	0.121409	0.455051	rut	KD
2021-02-18_16-37-48_214a50|16	nsyb-gal4/+	Light	TRUE	MM	0.689527	0.0454124	nsyb	control
2021-02-18_16-37-48_214a50|17	dnc-rnai/+	Light	FALSE	MM	0.405931	0.317887	dnc	control
2021-02-18_16-37-48_214a50|18	rut-rnai/+	Light	TRUE	MM	0.471733	0.178869	rut	control
2021-02-18_16-37-48_214a50|19	dnc-rnai/nsyb-gal4	Light	FALSE	MM	0.0787766	0.773865	dnc	KD
2021-02-18_16-37-48_214a50|20	rut-rnai/nsyb-gal4	Light	TRUE	MM	0.837813	0.0704356	rut	KD
2021-02-24_17-59-35_245bed|01	nsyb-gal4/+	Light	TRUE	Dynamic	0.538539	0.263263	nsyb	control
2021-02-24_17-59-35_245bed|02	dnc-rnai/+	Light	FALSE	Dynamic	0.0889713	0.596849	dnc	control
2021-02-24_17-59-35_245bed|03	rut-rnai/+	Light	TRUE	Dynamic	0.773655	0.128015	rut	control
2021-02-24_17-59-35_245bed|04	dnc-rnai/nsyb-gal4	Light	FALSE	Dynamic	0.0769944	0.800557	dnc	KD
2021-02-24_17-59-35_245bed|05	rut-rnai/nsyb-gal4	Light	TRUE	Dynamic	0.686747	0.238184	rut	KD
2021-02-24_17-59-35_245bed|06	nsyb-gal4/+	Light	FALSE	Dynamic	0.081557	0.81835	nsyb	control
2021-02-24_17-59-35_245bed|07	dnc-rnai/+	Light	TRUE	Dynamic	0.672542	0.176252	dnc	control
2021-02-24_17-59-35_245bed|08	rut-rnai/+	Light	FALSE	Dynamic	0.167904	0.608534	rut	control
2021-02-24_17-59-35_245bed|09	dnc-rnai/nsyb-gal4	Light	TRUE	Dynamic	0.0370714	0.797034	dnc	KD
2021-02-24_17-59-35_245bed|10	rut-rnai/nsyb-gal4	Light	FALSE	Dynamic	0.332715	0.557924	rut	KD
2021-02-24_17-59-35_245bed|11	nsyb-gal4/+	Light	FALSE	Dynamic	0.000926784	0.81279	nsyb	control
2021-02-24_17-59-35_245bed|13	rut-rnai/+	Light	FALSE	Dynamic	0	0.792208	rut	control
2021-02-24_17-59-35_245bed|14	dnc-rnai/nsyb-gal4	Light	TRUE	Dynamic	0.438776	0.347866	dnc	KD
2021-02-24_17-59-35_245bed|15	rut-rnai/nsyb-gal4	Light	FALSE	Dynamic	0.141798	0.703429	rut	KD
2021-02-24_17-59-35_245bed|16	nsyb-gal4/+	Light	TRUE	Dynamic	0.638554	0.196478	nsyb	control
2021-02-24_17-59-35_245bed|17	dnc-rnai/+	Light	FALSE	Dynamic	0.041744	0.841373	dnc	control
2021-02-24_17-59-35_245bed|18	rut-rnai/+	Light	TRUE	Dynamic	0.87025	0.100093	rut	control
2021-02-24_17-59-35_245bed|19	dnc-rnai/nsyb-gal4	Light	FALSE	Dynamic	0	0.963822	dnc	KD
2021-02-24_17-59-35_245bed|20	rut-rnai/nsyb-gal4	Light	TRUE	Dynamic	0.43907	0.434419	rut	KD
2021-02-24_18-00-32_212e89|01	dnc-rnai/+	Light	TRUE	Dynamic	0.0435589	0.632067	dnc	control
2021-02-24_18-00-32_212e89|02	dnc-rnai/nsyb-gal4	Light	FALSE	Dynamic	0.0296846	0.731911	dnc	KD
2021-02-24_18-00-32_212e89|03	nsyb-gal4/+	Light	TRUE	Dynamic	0.407785	0.310473	nsyb	control
2021-02-24_18-00-32_212e89|04	rut-rnai/nsyb-gal4	Light	FALSE	Dynamic	0	0.849722	rut	KD
2021-02-24_18-00-32_212e89|05	rut-rnai/+	Light	TRUE	Dynamic	0.303985	0.422614	rut	control
2021-02-24_18-00-32_212e89|06	dnc-rnai/+	Light	FALSE	Dynamic	0.151993	0.658017	dnc	control
2021-02-24_18-00-32_212e89|07	dnc-rnai/nsyb-gal4	Light	TRUE	Dynamic	0.23633	0.588508	dnc	KD
2021-02-24_18-00-32_212e89|08	nsyb-gal4/+	Light	FALSE	Dynamic	0	0.936052	nsyb	control
2021-02-24_18-00-32_212e89|09	rut-rnai/nsyb-gal4	Light	TRUE	Dynamic	0.575533	0.319741	rut	KD
2021-02-24_18-00-32_212e89|10	rut-rnai/+	Light	FALSE	Dynamic	0.00926784	0.774791	rut	control
2021-02-24_18-00-32_212e89|11	dnc-rnai/+	Light	FALSE	Dynamic	0.0556586	0.887755	dnc	control
2021-02-24_18-00-32_212e89|12	dnc-rnai/nsyb-gal4	Light	TRUE	Dynamic	0.0583874	0.784059	dnc	KD
2021-02-24_18-00-32_212e89|13	nsyb-gal4/+	Light	FALSE	Dynamic	0	0.923006	nsyb	control
2021-02-24_18-00-32_212e89|14	rut-rnai/nsyb-gal4	Light	TRUE	Dynamic	0.29101	0.509731	rut	KD
2021-02-24_18-00-32_212e89|15	rut-rnai/+	Light	FALSE	Dynamic	0.0797034	0.677479	rut	control
2021-02-24_18-00-32_212e89|16	dnc-rnai/+	Light	TRUE	Dynamic	0.0946197	0.684601	dnc	control
2021-02-24_18-00-32_212e89|17	dnc-rnai/nsyb-gal4	Light	FALSE	Dynamic	0.0797034	0.773865	dnc	KD
2021-02-24_18-00-32_212e89|18	nsyb-gal4/+	Light	TRUE	Dynamic	0.321594	0.367006	nsyb	control
2021-02-24_18-00-32_212e89|19	rut-rnai/nsyb-gal4	Light	FALSE	Dynamic	0.0454124	0.849861	rut	KD
2021-02-24_18-00-32_212e89|20	rut-rnai/+	Light	TRUE	Dynamic	0.42076	0.384615	rut	control
2021-02-24_18-16-35_229a7e|01	dnc-rnai/+	Light	TRUE	Dynamic	0.0778499	0.65709	dnc	control
2021-02-24_18-16-35_229a7e|03	nsyb-gal4/+	Light	TRUE	Dynamic	0.275255	0.429101	nsyb	control
2021-02-24_18-16-35_229a7e|04	rut-rnai/nsyb-gal4	Light	FALSE	Dynamic	0.207792	0.546382	rut	KD
2021-02-24_18-16-35_229a7e|05	rut-rnai/+	Light	TRUE	Dynamic	0.698795	0.153846	rut	control
2021-02-24_18-16-35_229a7e|06	dnc-rnai/+	Light	FALSE	Dynamic	0.102873	0.640408	dnc	control
2021-02-24_18-16-35_229a7e|08	nsyb-gal4/+	Light	FALSE	Dynamic	0.0278035	0.76367	nsyb	control
2021-02-24_18-16-35_229a7e|10	rut-rnai/+	Light	FALSE	Dynamic	0	0.887859	rut	control
2021-02-24_18-16-35_229a7e|11	dnc-rnai/+	Light	FALSE	Dynamic	0.334569	0.457831	dnc	control
2021-02-24_18-16-35_229a7e|13	nsyb-gal4/+	Light	FALSE	Dynamic	0.139018	0.63392	nsyb	control
2021-02-24_18-16-35_229a7e|14	rut-rnai/nsyb-gal4	Light	TRUE	Dynamic	0.645042	0.268767	rut	KD
2021-02-24_18-16-35_229a7e|15	rut-rnai/+	Light	FALSE	Dynamic	0.589435	0.175162	rut	control
2021-02-24_18-16-35_229a7e|16	dnc-rnai/+	Light	TRUE	Dynamic	0.225209	0.541242	dnc	control
2021-02-24_18-16-35_229a7e|18	nsyb-gal4/+	Light	TRUE	Dynamic	0.81279	0.0639481	nsyb	control
2021-02-24_18-16-35_229a7e|19	rut-rnai/nsyb-gal4	Light	FALSE	Dynamic	0.055607	0.755329	rut	KD
2021-02-24_18-16-35_229a7e|20	rut-rnai/+	Light	TRUE	Dynamic	0.385542	0.318814	rut	control
2021-02-24_18-18-12_107244|01	dnc-rnai/+	Light	TRUE	MM	0	0.95088	dnc	control
2021-02-24_18-18-12_107244|02	dnc-rnai/nsyb-gal4	Light	FALSE	MM	0	0.876738	dnc	KD
2021-02-24_18-18-12_107244|03	nsyb-gal4/+	Light	TRUE	MM	0.137164	0.777572	nsyb	control
2021-02-24_18-18-12_107244|04	rut-rnai/nsyb-gal4	Light	FALSE	MM	0.291937	0.545876	rut	KD
2021-02-24_18-18-12_107244|05	rut-rnai/+	Light	TRUE	MM	0.261353	0.562558	rut	control
2021-02-24_18-18-12_107244|06	dnc-rnai/+	Light	FALSE	MM	0.0639481	0.821131	dnc	control
2021-02-24_18-18-12_107244|07	dnc-rnai/nsyb-gal4	Light	TRUE	MM	0.568119	0.276182	dnc	KD
2021-02-24_18-18-12_107244|08	nsyb-gal4/+	Light	FALSE	MM	0.109361	0.745134	nsyb	control
2021-02-24_18-18-12_107244|09	rut-rnai/nsyb-gal4	Light	TRUE	MM	0.755329	0.225209	rut	KD
2021-02-24_18-18-12_107244|11	dnc-rnai/+	Light	FALSE	MM	0.0528267	0.729379	dnc	control
2021-02-24_18-18-12_107244|12	dnc-rnai/nsyb-gal4	Light	TRUE	MM	0.695088	0.179796	dnc	KD
2021-02-24_18-18-12_107244|13	nsyb-gal4/+	Light	FALSE	MM	0.189991	0.585728	nsyb	control
2021-02-24_18-18-12_107244|14	rut-rnai/nsyb-gal4	Light	TRUE	MM	0.512512	0.389249	rut	KD
2021-02-24_18-18-12_107244|15	rut-rnai/+	Light	FALSE	MM	0.107507	0.695088	rut	control
2021-02-24_18-18-12_107244|16	dnc-rnai/+	Light	TRUE	MM	0.21038	0.46988	dnc	control
2021-02-24_18-18-12_107244|17	dnc-rnai/nsyb-gal4	Light	FALSE	MM	0	0.938832	dnc	KD
2021-02-24_18-18-12_107244|18	nsyb-gal4/+	Light	TRUE	MM	0.126969	0.772938	nsyb	control
2021-02-24_18-18-12_107244|19	rut-rnai/nsyb-gal4	Light	FALSE	MM	0	0.785913	rut	KD
2021-02-24_18-18-12_107244|20	rut-rnai/+	Light	TRUE	MM	0.604263	0.202039	rut	control
2021-02-24_18-20-49_214a50|01	nsyb-gal4/+	Light	TRUE	MM	0.610751	0.355885	nsyb	control
2021-02-24_18-20-49_214a50|02	dnc-rnai/+	Light	FALSE	MM	0.250232	0.494903	dnc	control
2021-02-24_18-20-49_214a50|03	rut-rnai/+	Light	TRUE	MM	0.676552	0.127896	rut	control
2021-02-24_18-20-49_214a50|04	dnc-rnai/nsyb-gal4	Light	FALSE	MM	0	0.930491	dnc	KD
2021-02-24_18-20-49_214a50|05	rut-rnai/nsyb-gal4	Light	TRUE	MM	0.677479	0.219648	rut	KD
2021-02-24_18-20-49_214a50|06	nsyb-gal4/+	Light	FALSE	MM	0.565338	0.360519	nsyb	control
2021-02-24_18-20-49_214a50|07	dnc-rnai/+	Light	TRUE	MM	0.569972	0.337349	dnc	control
2021-02-24_18-20-49_214a50|08	rut-rnai/+	Light	FALSE	MM	0.0491196	0.727525	rut	control
2021-02-24_18-20-49_214a50|09	dnc-rnai/nsyb-gal4	Light	TRUE	MM	0.513438	0.347544	dnc	KD
2021-02-24_18-20-49_214a50|10	rut-rnai/nsyb-gal4	Light	FALSE	MM	0.0871177	0.613531	rut	KD
2021-02-24_18-20-49_214a50|11	nsyb-gal4/+	Light	FALSE	MM	0.182576	0.611677	nsyb	control
2021-02-24_18-20-49_214a50|12	dnc-rnai/+	Light	TRUE	MM	0.754402	0.160334	dnc	control
2021-02-24_18-20-49_214a50|13	rut-rnai/+	Light	FALSE	MM	0	0.957368	rut	control
2021-02-24_18-20-49_214a50|14	dnc-rnai/nsyb-gal4	Light	TRUE	MM	0.719184	0.212234	dnc	KD
2021-02-24_18-20-49_214a50|15	rut-rnai/nsyb-gal4	Light	FALSE	MM	0.569045	0.318814	rut	KD
2021-02-24_18-20-49_214a50|16	nsyb-gal4/+	Light	TRUE	MM	0.738647	0.130677	nsyb	control
2021-02-24_18-20-49_214a50|17	dnc-rnai/+	Light	FALSE	MM	0.248378	0.63392	dnc	control
2021-02-24_18-20-49_214a50|18	rut-rnai/+	Light	TRUE	MM	0.468026	0.226135	rut	control
2021-02-24_18-20-49_214a50|19	dnc-rnai/nsyb-gal4	Light	FALSE	MM	0.0732159	0.741427	dnc	KD
2021-02-24_18-20-49_214a50|20	rut-rnai/nsyb-gal4	Light	TRUE	MM	0.512512	0.427247	rut	KD
2021-02-24_18-23-30_230493|01	nsyb-gal4/+	Light	TRUE	Dynamic	0.840593	0.0537535	nsyb	control
2021-02-24_18-23-30_230493|02	dnc-rnai/+	Light	FALSE	Dynamic	0.699722	0.143652	dnc	control
2021-02-24_18-23-30_230493|03	rut-rnai/+	Light	TRUE	Dynamic	0	0.765524	rut	control
2021-02-24_18-23-30_230493|04	dnc-rnai/nsyb-gal4	Light	FALSE	Dynamic	0	0.882298	dnc	KD
2021-02-24_18-23-30_230493|05	rut-rnai/nsyb-gal4	Light	TRUE	Dynamic	0.383689	0.433735	rut	KD
2021-02-24_18-23-30_230493|06	nsyb-gal4/+	Light	FALSE	Dynamic	0.0741427	0.570899	nsyb	control
2021-02-24_18-23-30_230493|07	dnc-rnai/+	Light	TRUE	Dynamic	0.500463	0.34569	dnc	control
2021-02-24_18-23-30_230493|08	rut-rnai/+	Light	FALSE	Dynamic	0	0.940686	rut	control
2021-02-24_18-23-30_230493|09	dnc-rnai/nsyb-gal4	Light	TRUE	Dynamic	0.167748	0.720111	dnc	KD
2021-02-24_18-23-30_230493|10	rut-rnai/nsyb-gal4	Light	FALSE	Dynamic	0.0926784	0.732159	rut	KD
2021-02-24_18-23-30_230493|11	nsyb-gal4/+	Light	FALSE	Dynamic	0	0.739574	nsyb	control
2021-02-24_18-23-30_230493|12	dnc-rnai/+	Light	TRUE	Dynamic	0.44949	0.316033	dnc	control
2021-02-24_18-23-30_230493|13	rut-rnai/+	Light	FALSE	Dynamic	0.178869	0.430955	rut	control
2021-02-24_18-23-30_230493|14	dnc-rnai/nsyb-gal4	Light	TRUE	Dynamic	0.686747	0.204819	dnc	KD
2021-02-24_18-23-30_230493|15	rut-rnai/nsyb-gal4	Light	FALSE	Dynamic	0.487488	0.332715	rut	KD
2021-02-24_18-23-30_230493|16	nsyb-gal4/+	Light	TRUE	Dynamic	0.721038	0.215014	nsyb	control
2021-02-24_18-23-30_230493|17	dnc-rnai/+	Light	FALSE	Dynamic	0.263207	0.456905	dnc	control
2021-02-24_18-23-30_230493|18	rut-rnai/+	Light	TRUE	Dynamic	0.65987	0.209453	rut	control
2021-02-24_18-23-30_230493|19	dnc-rnai/nsyb-gal4	Light	FALSE	Dynamic	0.117702	0.533828	dnc	KD
2021-02-24_18-23-30_230493|20	rut-rnai/nsyb-gal4	Light	TRUE	Dynamic	0.832252	0.118628	rut	KD
2021-02-24_18-23-59_235443|01	dnc-rnai/+	Light	TRUE	Dynamic	0.497683	0.347544	dnc	control
2021-02-24_18-23-59_235443|02	dnc-rnai/nsyb-gal4	Light	FALSE	Dynamic	0.0157553	0.935125	dnc	KD
2021-02-24_18-23-59_235443|03	nsyb-gal4/+	Light	TRUE	Dynamic	0.73494	0.224282	nsyb	control
2021-02-24_18-23-59_235443|04	rut-rnai/nsyb-gal4	Light	FALSE	Dynamic	0.276182	0.639481	rut	KD
2021-02-24_18-23-59_235443|05	rut-rnai/+	Light	TRUE	Dynamic	0.510658	0.273401	rut	control
2021-02-24_18-23-59_235443|08	nsyb-gal4/+	Light	FALSE	Dynamic	0.260426	0.644115	nsyb	control
2021-02-24_18-23-59_235443|09	rut-rnai/nsyb-gal4	Light	TRUE	Dynamic	0.819277	0.151066	rut	KD
2021-02-24_18-23-59_235443|10	rut-rnai/+	Light	FALSE	Dynamic	0.408712	0.390176	rut	control
2021-02-24_18-23-59_235443|11	dnc-rnai/+	Light	FALSE	Dynamic	0.107507	0.756256	dnc	control
2021-02-24_18-23-59_235443|13	nsyb-gal4/+	Light	FALSE	Dynamic	0.068582	0.651529	nsyb	control
2021-02-24_18-23-59_235443|14	rut-rnai/nsyb-gal4	Light	TRUE	Dynamic	0.758109	0.196478	rut	KD
2021-02-24_18-23-59_235443|15	rut-rnai/+	Light	FALSE	Dynamic	0	0.97127	rut	control
2021-02-24_18-23-59_235443|16	dnc-rnai/+	Light	TRUE	Dynamic	0.608897	0.28823	dnc	control
2021-02-24_18-23-59_235443|17	dnc-rnai/nsyb-gal4	Light	FALSE	Dynamic	0.44949	0.31696	dnc	KD
2021-02-24_18-23-59_235443|19	rut-rnai/nsyb-gal4	Light	FALSE	Dynamic	0.290083	0.504171	rut	KD
2021-02-24_18-23-59_235443|20	rut-rnai/+	Light	TRUE	Dynamic	0.465246	0.332715	rut	control
2021-02-24_18-24-33_244b75|01	nsyb-gal4/+	Light	TRUE	Dynamic	0.0787766	0.709917	nsyb	control
2021-02-24_18-24-33_244b75|02	dnc-rnai/+	Light	FALSE	Dynamic	0.245598	0.468026	dnc	control
2021-02-24_18-24-33_244b75|03	rut-rnai/+	Light	TRUE	Dynamic	0.748842	0.123262	rut	control
2021-02-24_18-24-33_244b75|04	dnc-rnai/nsyb-gal4	Light	FALSE	Dynamic	0	0.918443	dnc	KD
2021-02-24_18-24-33_244b75|05	rut-rnai/nsyb-gal4	Light	TRUE	Dynamic	0.452271	0.450417	rut	KD
2021-02-24_18-24-33_244b75|06	nsyb-gal4/+	Light	FALSE	Dynamic	0.18721	0.687674	nsyb	control
2021-02-24_18-24-33_244b75|07	dnc-rnai/+	Light	TRUE	Dynamic	0.756256	0.133457	dnc	control
2021-02-24_18-24-33_244b75|08	rut-rnai/+	Light	FALSE	Dynamic	0.258573	0.476367	rut	control
2021-02-24_18-24-33_244b75|09	dnc-rnai/nsyb-gal4	Light	TRUE	Dynamic	0	0.880445	dnc	KD
2021-02-24_18-24-33_244b75|10	rut-rnai/nsyb-gal4	Light	FALSE	Dynamic	0.278035	0.57924	rut	KD
2021-02-24_18-24-33_244b75|11	nsyb-gal4/+	Light	FALSE	Dynamic	0.0973123	0.717331	nsyb	control
2021-02-24_18-24-33_244b75|12	dnc-rnai/+	Light	TRUE	Dynamic	0.53012	0.26506	dnc	control
2021-02-24_18-24-33_244b75|13	rut-rnai/+	Light	FALSE	Dynamic	0.034291	0.712697	rut	control
2021-02-24_18-24-33_244b75|14	dnc-rnai/nsyb-gal4	Light	TRUE	Dynamic	0.217794	0.44393	dnc	KD
2021-02-24_18-24-33_244b75|15	rut-rnai/nsyb-gal4	Light	FALSE	Dynamic	0.31696	0.494903	rut	KD
2021-02-24_18-24-33_244b75|16	nsyb-gal4/+	Light	TRUE	Dynamic	0.608897	0.249305	nsyb	control
2021-02-24_18-24-33_244b75|17	dnc-rnai/+	Light	FALSE	Dynamic	0	0.832252	dnc	control
2021-02-24_18-24-33_244b75|18	rut-rnai/+	Light	TRUE	Dynamic	0.427247	0.302132	rut	control
2021-02-24_18-24-33_244b75|19	dnc-rnai/nsyb-gal4	Light	FALSE	Dynamic	0	0.847081	dnc	KD
2021-02-24_18-24-33_244b75|20	rut-rnai/nsyb-gal4	Light	TRUE	Dynamic	0.308619	0.414272	rut	KD
2021-02-24_18-25-03_21601c|02	dnc-rnai/nsyb-gal4	Light	FALSE	Dynamic	0.115848	0.700649	dnc	KD
2021-02-24_18-25-03_21601c|03	nsyb-gal4/+	Light	TRUE	Dynamic	0.73494	0.179796	nsyb	control
2021-02-24_18-25-03_21601c|04	rut-rnai/nsyb-gal4	Light	FALSE	Dynamic	0.476367	0.405931	rut	KD
2021-02-24_18-25-03_21601c|05	rut-rnai/+	Light	TRUE	Dynamic	0.452271	0.305839	rut	control
2021-02-24_18-25-03_21601c|06	dnc-rnai/+	Light	FALSE	Dynamic	0.0417053	0.822984	dnc	control
2021-02-24_18-25-03_21601c|07	dnc-rnai/nsyb-gal4	Light	TRUE	Dynamic	0.0379981	0.816497	dnc	KD
2021-02-24_18-25-03_21601c|08	nsyb-gal4/+	Light	FALSE	Dynamic	0.0435589	0.791474	nsyb	control
2021-02-24_18-25-03_21601c|09	rut-rnai/nsyb-gal4	Light	TRUE	Dynamic	0.649676	0.234476	rut	KD
2021-02-24_18-25-03_21601c|10	rut-rnai/+	Light	FALSE	Dynamic	0.167748	0.76367	rut	control
2021-02-24_18-25-03_21601c|11	dnc-rnai/+	Light	FALSE	Dynamic	0.370714	0.427247	dnc	control
2021-02-24_18-25-03_21601c|12	dnc-rnai/nsyb-gal4	Light	TRUE	Dynamic	0	0.7924	dnc	KD
2021-02-24_18-25-03_21601c|13	nsyb-gal4/+	Light	FALSE	Dynamic	0.148285	0.598703	nsyb	control
2021-02-24_18-25-03_21601c|15	rut-rnai/+	Light	FALSE	Dynamic	0.0370714	0.797961	rut	control
2021-02-24_18-25-03_21601c|16	dnc-rnai/+	Light	TRUE	Dynamic	0.237257	0.536608	dnc	control
2021-02-24_18-25-03_21601c|17	dnc-rnai/nsyb-gal4	Light	FALSE	Dynamic	0.00463392	0.768304	dnc	KD
2021-02-24_18-25-03_21601c|19	rut-rnai/nsyb-gal4	Light	FALSE	Dynamic	0.0769231	0.655236	rut	KD
2021-02-24_18-25-03_21601c|20	rut-rnai/+	Light	TRUE	Dynamic	0.621872	0.153846	rut	control
2021-02-24_18-26-50_2219b5|03	nsyb-gal4/+	Light	TRUE	MM	0.745134	0.107507	nsyb	control
2021-02-24_18-26-50_2219b5|04	rut-rnai/nsyb-gal4	Light	FALSE	MM	0.0574606	0.708063	rut	KD
2021-02-24_18-26-50_2219b5|05	rut-rnai/+	Light	TRUE	MM	0.284523	0.676552	rut	control
2021-02-24_18-26-50_2219b5|06	dnc-rnai/+	Light	FALSE	MM	0	0.872104	dnc	control
2021-02-24_18-26-50_2219b5|08	nsyb-gal4/+	Light	FALSE	MM	0	0.97405	nsyb	control
2021-02-24_18-26-50_2219b5|09	rut-rnai/nsyb-gal4	Light	TRUE	MM	0.643188	0.104727	rut	KD
2021-02-24_18-26-50_2219b5|10	rut-rnai/+	Light	FALSE	MM	0.836886	0.094532	rut	control
2021-02-24_18-26-50_2219b5|11	dnc-rnai/+	Light	FALSE	MM	0.430028	0.47266	dnc	control
2021-02-24_18-26-50_2219b5|13	nsyb-gal4/+	Light	FALSE	MM	0.100093	0.720111	nsyb	control
2021-02-24_18-26-50_2219b5|14	rut-rnai/nsyb-gal4	Light	TRUE	MM	0.705283	0.152919	rut	KD
2021-02-24_18-26-50_2219b5|15	rut-rnai/+	Light	FALSE	MM	0	0.862836	rut	control
2021-02-24_18-26-50_2219b5|16	dnc-rnai/+	Light	TRUE	MM	0.78962	0.120482	dnc	control
2021-02-24_18-26-50_2219b5|18	nsyb-gal4/+	Light	TRUE	MM	0.526413	0.436515	nsyb	control
2021-02-24_18-26-50_2219b5|19	rut-rnai/nsyb-gal4	Light	FALSE	MM	0.272475	0.551437	rut	KD
2021-02-24_18-26-50_2219b5|20	rut-rnai/+	Light	TRUE	MM	0.748842	0.12975	rut	control
2021-02-24_18-28-07_2228b9|01	dnc-rnai/+	Light	TRUE	MM	0.595922	0.200185	dnc	control
2021-02-24_18-28-07_2228b9|07	dnc-rnai/nsyb-gal4	Light	TRUE	MM	0.667285	0.182576	dnc	KD
2021-02-24_18-28-07_2228b9|08	nsyb-gal4/+	Light	FALSE	MM	0	0.817254	nsyb	control
2021-02-24_18-28-07_2228b9|09	rut-rnai/nsyb-gal4	Light	TRUE	MM	0.159407	0.36886	rut	KD
2021-02-24_18-28-07_2228b9|10	rut-rnai/+	Light	FALSE	MM	0.0750695	0.834106	rut	control
2021-02-24_18-28-07_2228b9|11	dnc-rnai/+	Light	FALSE	MM	0.0278035	0.748842	dnc	control
2021-02-24_18-28-07_2228b9|12	dnc-rnai/nsyb-gal4	Light	TRUE	MM	0.461538	0.160334	dnc	KD
2021-02-24_18-28-07_2228b9|13	nsyb-gal4/+	Light	FALSE	MM	0.0296571	0.680259	nsyb	control
2021-02-24_18-28-07_2228b9|14	rut-rnai/nsyb-gal4	Light	TRUE	MM	0.301205	0.432808	rut	KD
2021-02-24_18-28-07_2228b9|15	rut-rnai/+	Light	FALSE	MM	0	0.879518	rut	control
2021-02-24_18-28-07_2228b9|16	dnc-rnai/+	Light	TRUE	MM	0.623726	0.246525	dnc	control
2021-02-24_18-28-07_2228b9|17	dnc-rnai/nsyb-gal4	Light	FALSE	MM	0	0.968489	dnc	KD
2021-02-24_18-28-07_2228b9|18	nsyb-gal4/+	Light	TRUE	MM	0.312326	0.429101	nsyb	control
2021-02-24_18-28-07_2228b9|19	rut-rnai/nsyb-gal4	Light	FALSE	MM	0.159407	0.496756	rut	KD
2021-02-24_18-28-07_2228b9|20	rut-rnai/+	Light	TRUE	MM	0.495829	0.341057	rut	control
2021-02-24_18-28-48_247153|01	dnc-rnai/+	Light	TRUE	MM	0.632067	0.283596	dnc	control
2021-02-24_18-28-48_247153|02	dnc-rnai/nsyb-gal4	Light	FALSE	MM	0.0296571	0.900834	dnc	KD
2021-02-24_18-28-48_247153|03	nsyb-gal4/+	Light	TRUE	MM	0.437442	0.503244	nsyb	control
2021-02-24_18-28-48_247153|05	rut-rnai/+	Light	TRUE	MM	0.120482	0.534754	rut	control
2021-02-24_18-28-48_247153|06	dnc-rnai/+	Light	FALSE	MM	0	0.962929	dnc	control
2021-02-24_18-28-48_247153|07	dnc-rnai/nsyb-gal4	Light	TRUE	MM	0.532901	0.333642	dnc	KD
2021-02-24_18-28-48_247153|08	nsyb-gal4/+	Light	FALSE	MM	0.373494	0.494903	nsyb	control
2021-02-24_18-28-48_247153|09	rut-rnai/nsyb-gal4	Light	TRUE	MM	0.671918	0.196478	rut	KD
2021-02-24_18-28-48_247153|10	rut-rnai/+	Light	FALSE	MM	0.483781	0.373494	rut	control
2021-02-24_18-28-48_247153|11	dnc-rnai/+	Light	FALSE	MM	0.346617	0.599629	dnc	control
2021-02-24_18-28-48_247153|12	dnc-rnai/nsyb-gal4	Light	TRUE	MM	0.655236	0.217794	dnc	KD
2021-02-24_18-28-48_247153|13	nsyb-gal4/+	Light	FALSE	MM	0.194625	0.715477	nsyb	control
2021-02-24_18-28-48_247153|14	rut-rnai/nsyb-gal4	Light	TRUE	MM	0.644115	0.339203	rut	KD
2021-02-24_18-28-48_247153|15	rut-rnai/+	Light	FALSE	MM	0.189991	0.696015	rut	control
2021-02-24_18-28-48_247153|17	dnc-rnai/nsyb-gal4	Light	FALSE	MM	0.0315107	0.862836	dnc	KD
2021-02-24_18-28-48_247153|18	nsyb-gal4/+	Light	TRUE	MM	0.990123	0.00987654	nsyb	control
2021-02-24_18-28-48_247153|19	rut-rnai/nsyb-gal4	Light	FALSE	MM	0.118628	0.774791	rut	KD
2021-02-24_18-28-48_247153|20	rut-rnai/+	Light	TRUE	MM	0.491196	0.206673	rut	control
2021-02-24_18-32-59_2315df|01	nsyb-gal4/+	Light	TRUE	MM	0.732159	0.222428	nsyb	control
2021-02-24_18-32-59_2315df|02	dnc-rnai/+	Light	FALSE	MM	0.335496	0.493976	dnc	control
2021-02-24_18-32-59_2315df|03	rut-rnai/+	Light	TRUE	MM	0.427247	0.303985	rut	control
2021-02-24_18-32-59_2315df|05	rut-rnai/nsyb-gal4	Light	TRUE	MM	0.529194	0.372567	rut	KD
2021-02-24_18-32-59_2315df|06	nsyb-gal4/+	Light	FALSE	MM	0.616311	0.157553	nsyb	control
2021-02-24_18-32-59_2315df|08	rut-rnai/+	Light	FALSE	MM	0	0.940686	rut	control
2021-02-24_18-32-59_2315df|09	dnc-rnai/nsyb-gal4	Light	TRUE	MM	0.755329	0.140871	dnc	KD
2021-02-24_18-32-59_2315df|11	nsyb-gal4/+	Light	FALSE	MM	0	0.875811	nsyb	control
2021-02-24_18-32-59_2315df|12	dnc-rnai/+	Light	TRUE	MM	0	0.929499	dnc	control
2021-02-24_18-32-59_2315df|13	rut-rnai/+	Light	FALSE	MM	0.25974	0.6141	rut	control
2021-02-24_18-32-59_2315df|14	dnc-rnai/nsyb-gal4	Light	TRUE	MM	0.678108	0.160482	dnc	KD
2021-02-24_18-32-59_2315df|15	rut-rnai/nsyb-gal4	Light	FALSE	MM	0.11039	0.482375	rut	KD
2021-02-24_18-32-59_2315df|16	nsyb-gal4/+	Light	TRUE	MM	0.168059	0.557103	nsyb	control
2021-02-24_18-32-59_2315df|17	dnc-rnai/+	Light	FALSE	MM	0.409091	0.481447	dnc	control
2021-02-24_18-32-59_2315df|18	rut-rnai/+	Light	TRUE	MM	0.115848	0.294717	rut	control
2021-02-24_18-32-59_2315df|19	dnc-rnai/nsyb-gal4	Light	FALSE	MM	0.134508	0.699443	dnc	KD
2021-02-24_18-32-59_2315df|20	rut-rnai/nsyb-gal4	Light	FALSE	MM	0.234476	0.540315	rut	KD
2021-02-25_11-52-13_207def|01	nsyb-gal4/+	Light	TRUE	MM	0.580766	0.351074	nsyb	control
2021-02-25_11-52-13_207def|02	dnc-rnai/+	Light	FALSE	MM	0.0639481	0.769231	dnc	control
2021-02-25_11-52-13_207def|03	rut-rnai/+	Light	TRUE	MM	0.723818	0.133457	rut	control
2021-02-25_11-52-13_207def|04	dnc-rnai/nsyb-gal4	Light	FALSE	MM	0.0389249	0.60797	dnc	KD
2021-02-25_11-52-13_207def|05	rut-rnai/nsyb-gal4	Light	TRUE	MM	0.793327	0.18721	rut	KD
2021-02-25_11-52-13_207def|06	nsyb-gal4/+	Light	FALSE	MM	0.0324374	0.741427	nsyb	control
2021-02-25_11-52-13_207def|07	dnc-rnai/+	Light	TRUE	MM	0.274328	0.623726	dnc	control
2021-02-25_11-52-13_207def|08	rut-rnai/+	Light	FALSE	MM	0.118628	0.658017	rut	control
2021-02-25_11-52-13_207def|09	dnc-rnai/nsyb-gal4	Light	TRUE	MM	0.608897	0.215014	dnc	KD
2021-02-25_11-52-13_207def|10	rut-rnai/nsyb-gal4	Light	FALSE	MM	0.0704356	0.569972	rut	KD
2021-02-25_11-52-13_207def|11	nsyb-gal4/+	Light	FALSE	MM	0.220575	0.683967	nsyb	control
2021-02-25_11-52-13_207def|12	dnc-rnai/+	Light	TRUE	MM	0.52734	0.152919	dnc	control
2021-02-25_11-52-13_207def|13	rut-rnai/+	Light	FALSE	MM	0	0.84152	rut	control
2021-02-25_11-52-13_207def|14	dnc-rnai/nsyb-gal4	Light	TRUE	MM	0.736793	0.109361	dnc	KD
2021-02-25_11-52-13_207def|16	nsyb-gal4/+	Light	TRUE	MM	0.833179	0.123262	nsyb	control
2021-02-25_11-52-13_207def|17	dnc-rnai/+	Light	FALSE	MM	0.0324374	0.822984	dnc	control
2021-02-25_11-52-13_207def|18	rut-rnai/+	Light	TRUE	MM	0.720111	0.115848	rut	control
2021-02-25_11-52-13_207def|20	rut-rnai/nsyb-gal4	Light	TRUE	MM	0.721038	0.194625	rut	KD
2021-02-25_11-55-18_223562|01	nsyb-gal4/+	Light	TRUE	MM	0.567192	0.303985	nsyb	control
2021-02-25_11-55-18_223562|04	dnc-rnai/nsyb-gal4	Light	FALSE	MM	0.0695088	0.782206	dnc	KD
2021-02-25_11-55-18_223562|05	rut-rnai/nsyb-gal4	Light	TRUE	MM	0.677479	0.26228	rut	KD
2021-02-25_11-55-18_223562|07	dnc-rnai/+	Light	TRUE	MM	0.722892	0.211307	dnc	control
2021-02-25_11-55-18_223562|08	rut-rnai/+	Light	FALSE	MM	0.0797034	0.569045	rut	control
2021-02-25_11-55-18_223562|09	dnc-rnai/nsyb-gal4	Light	TRUE	MM	0.513438	0.421687	dnc	KD
2021-02-25_11-55-18_223562|10	rut-rnai/nsyb-gal4	Light	FALSE	MM	0.508804	0.388323	rut	KD
2021-02-25_11-55-18_223562|11	nsyb-gal4/+	Light	FALSE	MM	0.287303	0.632994	nsyb	control
2021-02-25_11-55-18_223562|12	dnc-rnai/+	Light	TRUE	MM	0.782206	0.111214	dnc	control
2021-02-25_11-55-18_223562|13	rut-rnai/+	Light	FALSE	MM	0.437442	0.468953	rut	control
2021-02-25_11-55-18_223562|14	dnc-rnai/nsyb-gal4	Light	TRUE	MM	0.422614	0.503244	dnc	KD
2021-02-25_11-55-18_223562|15	rut-rnai/nsyb-gal4	Light	FALSE	MM	0.34569	0.505097	rut	KD
2021-02-25_11-55-18_223562|16	nsyb-gal4/+	Light	TRUE	MM	0.854495	0.0787766	nsyb	control
2021-02-25_11-55-18_223562|17	dnc-rnai/+	Light	FALSE	MM	0.55329	0.295644	dnc	control
2021-02-25_11-55-18_223562|18	rut-rnai/+	Light	TRUE	MM	0.170528	0.485635	rut	control
2021-02-25_11-55-18_223562|19	dnc-rnai/nsyb-gal4	Light	FALSE	MM	0.141798	0.738647	dnc	KD
2021-02-25_11-55-18_223562|20	rut-rnai/nsyb-gal4	Light	TRUE	MM	0.686747	0.186284	rut	KD
2021-02-25_12-47-37_24640c|02	dnc-rnai/+	Light	FALSE	Dynamic	0.0982391	0.463392	dnc	control
2021-02-25_12-47-37_24640c|04	dnc-rnai/nsyb-gal4	Light	FALSE	Dynamic	0	0.820204	dnc	KD
2021-02-25_12-47-37_24640c|05	rut-rnai/nsyb-gal4	Light	TRUE	Dynamic	0.463392	0.301205	rut	KD
2021-02-25_12-47-37_24640c|06	nsyb-gal4/+	Light	FALSE	Dynamic	0.597776	0.367933	nsyb	control
2021-02-25_12-47-37_24640c|07	dnc-rnai/+	Light	TRUE	Dynamic	0.447637	0.320667	dnc	control
2021-02-25_12-47-37_24640c|08	rut-rnai/+	Light	FALSE	Dynamic	0.196478	0.585728	rut	control
2021-02-25_12-47-37_24640c|10	rut-rnai/nsyb-gal4	Light	FALSE	Dynamic	0.434662	0.455051	rut	KD
2021-02-25_12-47-37_24640c|11	nsyb-gal4/+	Light	FALSE	Dynamic	0.196478	0.596849	nsyb	control
2021-02-25_12-47-37_24640c|12	dnc-rnai/+	Light	TRUE	Dynamic	0	0.908248	dnc	control
2021-02-25_12-47-37_24640c|13	rut-rnai/+	Light	FALSE	Dynamic	0.320667	0.415199	rut	control
2021-02-25_12-47-37_24640c|14	dnc-rnai/nsyb-gal4	Light	TRUE	Dynamic	0.0787766	0.861909	dnc	KD
2021-02-25_12-47-37_24640c|15	rut-rnai/nsyb-gal4	Light	FALSE	Dynamic	0.560704	0.333642	rut	KD
2021-02-25_12-47-37_24640c|16	nsyb-gal4/+	Light	TRUE	Dynamic	0.094532	0.7405	nsyb	control
2021-02-25_12-47-37_24640c|17	dnc-rnai/+	Light	FALSE	Dynamic	0.286376	0.516219	dnc	control
2021-02-25_12-47-37_24640c|18	rut-rnai/+	Light	TRUE	Dynamic	0.547729	0.285449	rut	control
2021-02-25_12-47-37_24640c|19	dnc-rnai/nsyb-gal4	Light	FALSE	Dynamic	0.114921	0.693234	dnc	KD
2021-02-25_12-47-37_24640c|20	rut-rnai/nsyb-gal4	Light	TRUE	Dynamic	0.468953	0.390176	rut	KD
2021-03-01_14-30-08_21601c|02	nsyb-gal4/+	Light	FALSE	Dynamic	0.365153	0.398517	nsyb	control
2021-03-01_14-30-08_21601c|05	orb2-rnai/nsyb-gal4	Light	TRUE	Dynamic	0.153846	0.757183	orb2	KD
2021-03-01_14-30-08_21601c|06	stan-rnai/+	Light	FALSE	Dynamic	0.270621	0.451344	stan	control
2021-03-01_14-30-08_21601c|07	appl-rnai/+	Light	TRUE	Dynamic	0.594995	0.197405	appl	control
2021-03-01_14-30-08_21601c|08	orb2-rnai/+	Light	FALSE	Dynamic	0.215941	0.500463	orb2	control
2021-03-01_14-30-08_21601c|09	nsyb-gal4/+	Light	TRUE	Dynamic	0.796108	0.100093	nsyb	control
2021-03-01_14-30-08_21601c|10	stan-rnai/nsyb-gal4	Light	FALSE	Dynamic	0.0185357	0.91937	stan	KD
2021-03-01_14-30-08_21601c|11	orb2-rnai/+	Light	FALSE	Dynamic	0.493049	0.282669	orb2	control
2021-03-01_14-30-08_21601c|12	nsyb-gal4/+	Light	TRUE	Dynamic	0.640408	0.133457	nsyb	control
2021-03-01_14-30-08_21601c|13	stan-rnai/nsyb-gal4	Light	FALSE	Dynamic	0	0.854495	stan	KD
2021-03-01_14-30-08_21601c|14	appl-rnai/nsyb-gal4	Light	TRUE	Dynamic	0.0194625	0.857275	appl	KD
2021-03-01_14-30-08_21601c|15	orb2-rnai/nsyb-gal4	Light	FALSE	Dynamic	0	0.871177	orb2	KD
2021-03-01_14-30-08_21601c|16	stan-rnai/+	Light	TRUE	Dynamic	0.584801	0.147359	stan	control
2021-03-01_14-30-08_21601c|17	appl-rnai/+	Light	FALSE	Dynamic	0.739574	0.165894	appl	control
2021-03-01_14-30-08_21601c|18	orb2-rnai/+	Light	TRUE	Dynamic	0.455978	0.359592	orb2	control
2021-03-01_14-30-08_21601c|19	nsyb-gal4/+	Light	FALSE	Dynamic	0.458758	0.353105	nsyb	control
2021-03-01_14-30-08_21601c|20	stan-rnai/nsyb-gal4	Light	TRUE	Dynamic	0.13531	0.738647	stan	KD
2021-03-01_14-31-09_230493|01	stan-rnai/+	Light	TRUE	Dynamic	0.703429	0.197405	stan	control
2021-03-01_14-31-09_230493|02	appl-rnai/+	Light	FALSE	Dynamic	0.745134	0.118628	appl	control
2021-03-01_14-31-09_230493|03	orb2-rnai/+	Light	TRUE	Dynamic	0	0.980538	orb2	control
2021-03-01_14-31-09_230493|04	nsyb-gal4/+	Light	FALSE	Dynamic	0.360519	0.447637	nsyb	control
2021-03-01_14-31-09_230493|05	stan-rnai/nsyb-gal4	Light	TRUE	Dynamic	0	0.882189	stan	KD
2021-03-01_14-31-09_230493|06	appl-rnai/nsyb-gal4	Light	FALSE	Dynamic	0.0324675	0.726345	appl	KD
2021-03-01_14-31-09_230493|07	orb2-rnai/nsyb-gal4	Light	TRUE	Dynamic	0	0.937905	orb2	KD
2021-03-01_14-31-09_230493|08	stan-rnai/+	Light	FALSE	Dynamic	0.462465	0.390176	stan	control
2021-03-01_14-31-09_230493|09	appl-rnai/+	Light	TRUE	Dynamic	0.623726	0.185357	appl	control
2021-03-01_14-31-09_230493|10	orb2-rnai/+	Light	FALSE	Dynamic	0.208526	0.466172	orb2	control
2021-03-01_14-31-09_230493|11	stan-rnai/+	Light	FALSE	Dynamic	0.191844	0.533828	stan	control
2021-03-01_14-31-09_230493|12	appl-rnai/+	Light	TRUE	Dynamic	0.779425	0.142725	appl	control
2021-03-01_14-31-09_230493|14	nsyb-gal4/+	Light	TRUE	Dynamic	0.442076	0.386469	nsyb	control
2021-03-01_14-31-09_230493|15	stan-rnai/nsyb-gal4	Light	FALSE	Dynamic	0.202966	0.661724	stan	KD
2021-03-01_14-31-09_230493|16	appl-rnai/nsyb-gal4	Light	TRUE	Dynamic	0.454124	0.34291	appl	KD
2021-03-01_14-31-09_230493|17	orb2-rnai/nsyb-gal4	Light	FALSE	Dynamic	0	0.978684	orb2	KD
2021-03-01_14-31-09_230493|18	stan-rnai/+	Light	TRUE	Dynamic	0.57646	0.23911	stan	control
2021-03-01_14-31-09_230493|19	appl-rnai/+	Light	FALSE	Dynamic	0	0.903525	appl	control
2021-03-01_14-31-09_230493|20	orb2-rnai/+	Light	TRUE	Dynamic	0.405005	0.359592	orb2	control
2021-03-01_14-31-55_235443|03	appl-rnai/nsyb-gal4	Light	TRUE	Dynamic	0.60519	0.347544	appl	KD
2021-03-01_14-31-55_235443|04	orb2-rnai/nsyb-gal4	Light	FALSE	Dynamic	0	0.986098	orb2	KD
2021-03-01_14-31-55_235443|07	orb2-rnai/+	Light	TRUE	Dynamic	0.322521	0.534754	orb2	control
2021-03-01_14-31-55_235443|08	nsyb-gal4/+	Light	FALSE	Dynamic	0.256719	0.60519	nsyb	control
2021-03-01_14-31-55_235443|09	stan-rnai/nsyb-gal4	Light	TRUE	Dynamic	0.0426321	0.701576	stan	KD
2021-03-01_14-31-55_235443|10	appl-rnai/nsyb-gal4	Light	FALSE	Dynamic	0.593142	0.260426	appl	KD
2021-03-01_14-31-55_235443|11	nsyb-gal4/+	Light	FALSE	Dynamic	0.655236	0.151066	nsyb	control
2021-03-01_14-31-55_235443|12	stan-rnai/nsyb-gal4	Light	TRUE	Dynamic	0.329008	0.53012	stan	KD
2021-03-01_14-31-55_235443|13	appl-rnai/nsyb-gal4	Light	FALSE	Dynamic	0.0481928	0.862836	appl	KD
2021-03-01_14-31-55_235443|14	orb2-rnai/nsyb-gal4	Light	TRUE	Dynamic	0.0305839	0.60519	orb2	KD
2021-03-01_14-31-55_235443|15	stan-rnai/+	Light	FALSE	Dynamic	0.0741427	0.675626	stan	control
2021-03-01_14-31-55_235443|16	appl-rnai/+	Light	TRUE	Dynamic	0.573679	0.231696	appl	control
2021-03-01_14-31-55_235443|17	orb2-rnai/+	Light	FALSE	Dynamic	0.428174	0.463392	orb2	control
2021-03-01_14-31-55_235443|19	stan-rnai/nsyb-gal4	Light	FALSE	Dynamic	0.0722892	0.729379	stan	KD
2021-03-01_14-31-55_235443|20	appl-rnai/nsyb-gal4	Light	TRUE	Dynamic	0	0.931418	appl	KD
2021-03-01_14-33-07_244b75|01	orb2-rnai/nsyb-gal4	Light	TRUE	Dynamic	0	0.926784	orb2	KD
2021-03-01_14-33-07_244b75|02	stan-rnai/+	Light	FALSE	Dynamic	0.034291	0.634847	stan	control
2021-03-01_14-33-07_244b75|03	appl-rnai/+	Light	TRUE	Dynamic	0.266914	0.357739	appl	control
2021-03-01_14-33-07_244b75|04	orb2-rnai/+	Light	FALSE	Dynamic	0.047266	0.690454	orb2	control
2021-03-01_14-33-07_244b75|06	stan-rnai/nsyb-gal4	Light	FALSE	Dynamic	0.0352178	0.745134	stan	KD
2021-03-01_14-33-07_244b75|07	appl-rnai/nsyb-gal4	Light	TRUE	Dynamic	0.256719	0.451344	appl	KD
2021-03-01_14-33-07_244b75|08	orb2-rnai/nsyb-gal4	Light	FALSE	Dynamic	0	0.952734	orb2	KD
2021-03-01_14-33-07_244b75|09	stan-rnai/+	Light	TRUE	Dynamic	0.256719	0.608897	stan	control
2021-03-01_14-33-07_244b75|10	appl-rnai/+	Light	FALSE	Dynamic	0.0454124	0.825765	appl	control
2021-03-01_14-33-07_244b75|11	orb2-rnai/nsyb-gal4	Light	FALSE	Dynamic	0.1557	0.771084	orb2	KD
2021-03-01_14-33-07_244b75|12	stan-rnai/+	Light	TRUE	Dynamic	0.496756	0.268767	stan	control
2021-03-01_14-33-07_244b75|13	appl-rnai/+	Light	FALSE	Dynamic	0.226135	0.673772	appl	control
2021-03-01_14-33-07_244b75|14	orb2-rnai/+	Light	TRUE	Dynamic	0.221501	0.613531	orb2	control
2021-03-01_14-33-07_244b75|15	nsyb-gal4/+	Light	FALSE	Dynamic	0.101019	0.614458	nsyb	control
2021-03-01_14-33-07_244b75|17	appl-rnai/nsyb-gal4	Light	FALSE	Dynamic	0.0741427	0.791474	appl	KD
2021-03-01_14-33-07_244b75|18	orb2-rnai/nsyb-gal4	Light	TRUE	Dynamic	0.31696	0.545876	orb2	KD
2021-03-01_14-33-07_244b75|19	stan-rnai/+	Light	FALSE	Dynamic	0.317887	0.454124	stan	control
2021-03-01_14-33-07_244b75|20	appl-rnai/+	Light	TRUE	Dynamic	0.432808	0.296571	appl	control
2021-03-01_14-41-36_24640c|02	orb2-rnai/nsyb-gal4	Light	FALSE	Dynamic	0.047266	0.871177	orb2	KD
2021-03-01_14-41-36_24640c|03	stan-rnai/+	Light	FALSE	Dynamic	0.463392	0.281742	stan	control
2021-03-01_14-41-36_24640c|04	appl-rnai/+	Light	FALSE	Dynamic	0.408712	0.400371	appl	control
2021-03-01_14-41-36_24640c|05	orb2-rnai/+	Light	FALSE	Dynamic	0.243744	0.610751	orb2	control
2021-03-01_14-41-36_24640c|06	nsyb-gal4/+	Light	FALSE	Dynamic	0.296571	0.552363	nsyb	control
2021-03-01_14-41-36_24640c|07	stan-rnai/nsyb-gal4	Light	FALSE	Dynamic	0	0.993513	stan	KD
2021-03-01_14-41-36_24640c|08	appl-rnai/nsyb-gal4	Light	FALSE	Dynamic	0.278962	0.589435	appl	KD
2021-03-01_14-41-36_24640c|09	orb2-rnai/nsyb-gal4	Light	FALSE	Dynamic	0	0.982391	orb2	KD
2021-03-01_14-41-36_24640c|10	stan-rnai/+	Light	FALSE	Dynamic	0.0278035	0.646895	stan	control
2021-03-01_14-41-36_24640c|11	appl-rnai/nsyb-gal4	Light	FALSE	Dynamic	0.125116	0.738647	appl	KD
2021-03-01_14-41-36_24640c|12	orb2-rnai/nsyb-gal4	Light	FALSE	Dynamic	0	0.898981	orb2	KD
2021-03-01_14-41-36_24640c|13	stan-rnai/+	Light	FALSE	Dynamic	0.329008	0.526413	stan	control
2021-03-01_14-41-36_24640c|14	appl-rnai/+	Light	FALSE	Dynamic	0	0.814643	appl	control
2021-03-01_14-41-36_24640c|15	orb2-rnai/+	Light	FALSE	Dynamic	0.47544	0.323448	orb2	control
2021-03-01_14-41-36_24640c|16	nsyb-gal4/+	Light	FALSE	Dynamic	0.668211	0.226135	nsyb	control
2021-03-01_14-41-36_24640c|17	stan-rnai/nsyb-gal4	Light	FALSE	Dynamic	0	0.915663	stan	KD
2021-03-01_14-41-36_24640c|18	appl-rnai/nsyb-gal4	Light	FALSE	Dynamic	0.419833	0.500463	appl	KD
2021-03-01_14-41-36_24640c|19	orb2-rnai/nsyb-gal4	Light	FALSE	Dynamic	0	0.852641	orb2	KD
2021-03-01_14-41-36_24640c|20	stan-rnai/+	Light	FALSE	Dynamic	0.0880445	0.702502	stan	control
2021-03-01_14-42-50_229a7e|01	appl-rnai/+	Light	TRUE	Dynamic	0.846154	0.0639481	appl	control
2021-03-01_14-42-50_229a7e|03	nsyb-gal4/+	Light	TRUE	Dynamic	0.327458	0.442486	nsyb	control
2021-03-01_14-42-50_229a7e|04	stan-rnai/nsyb-gal4	Light	FALSE	Dynamic	0	0.889713	stan	KD
2021-03-01_14-42-50_229a7e|05	appl-rnai/nsyb-gal4	Light	TRUE	Dynamic	0.46988	0.270621	appl	KD
2021-03-01_14-42-50_229a7e|06	orb2-rnai/nsyb-gal4	Light	FALSE	Dynamic	0.0222635	0.778293	orb2	KD
2021-03-01_14-42-50_229a7e|07	stan-rnai/+	Light	TRUE	Dynamic	0.607044	0.2076	stan	control
2021-03-01_14-42-50_229a7e|08	appl-rnai/+	Light	FALSE	Dynamic	0.632067	0.243744	appl	control
2021-03-01_14-42-50_229a7e|09	orb2-rnai/+	Light	TRUE	Dynamic	0.63114	0.201112	orb2	control
2021-03-01_14-42-50_229a7e|10	nsyb-gal4/+	Light	FALSE	Dynamic	0.294717	0.533828	nsyb	control
2021-03-01_14-42-50_229a7e|11	appl-rnai/+	Light	FALSE	Dynamic	0.236549	0.392393	appl	control
2021-03-01_14-42-50_229a7e|12	orb2-rnai/+	Light	TRUE	Dynamic	0.297498	0.505097	orb2	control
2021-03-01_14-42-50_229a7e|13	nsyb-gal4/+	Light	FALSE	Dynamic	0.294717	0.436515	nsyb	control
2021-03-01_14-42-50_229a7e|14	stan-rnai/nsyb-gal4	Light	TRUE	Dynamic	0.200185	0.624652	stan	KD
2021-03-01_14-42-50_229a7e|15	appl-rnai/nsyb-gal4	Light	FALSE	Dynamic	0.149212	0.592215	appl	KD
2021-03-01_14-42-50_229a7e|17	stan-rnai/+	Light	FALSE	Dynamic	0.592215	0.247451	stan	control
2021-03-01_14-42-50_229a7e|18	appl-rnai/+	Light	TRUE	Dynamic	0.578313	0.12975	appl	control
2021-03-01_14-42-50_229a7e|19	orb2-rnai/+	Light	FALSE	Dynamic	0.339203	0.364226	orb2	control
2021-03-01_14-42-50_229a7e|20	nsyb-gal4/+	Light	TRUE	Dynamic	0.64564	0.116883	nsyb	control
2021-03-01_14-44-07_245bed|01	stan-rnai/nsyb-gal4	Light	TRUE	Dynamic	0.191589	0.542056	stan	KD
2021-03-01_14-44-07_245bed|02	appl-rnai/nsyb-gal4	Light	FALSE	Dynamic	0	0.935065	appl	KD
2021-03-01_14-44-07_245bed|04	stan-rnai/+	Light	FALSE	Dynamic	0.158627	0.689239	stan	control
2021-03-01_14-44-07_245bed|05	appl-rnai/+	Light	TRUE	Dynamic	0.538462	0.23911	appl	control
2021-03-01_14-44-07_245bed|06	orb2-rnai/+	Light	FALSE	Dynamic	0.46475	0.328386	orb2	control
2021-03-01_14-44-07_245bed|07	nsyb-gal4/+	Light	TRUE	Dynamic	0.767161	0.125232	nsyb	control
2021-03-01_14-44-07_245bed|08	stan-rnai/nsyb-gal4	Light	FALSE	Dynamic	0.0166976	0.916512	stan	KD
2021-03-01_14-44-07_245bed|09	appl-rnai/nsyb-gal4	Light	TRUE	Dynamic	0.0723562	0.877551	appl	KD
2021-03-01_14-44-07_245bed|11	stan-rnai/nsyb-gal4	Light	FALSE	Dynamic	0	0.892393	stan	KD
2021-03-01_14-44-07_245bed|14	stan-rnai/+	Light	TRUE	Dynamic	0.257885	0.588126	stan	control
2021-03-01_14-44-07_245bed|15	appl-rnai/+	Light	FALSE	Dynamic	0.479147	0.393883	appl	control
2021-03-01_14-44-07_245bed|17	nsyb-gal4/+	Light	FALSE	Dynamic	0.501855	0.380334	nsyb	control
2021-03-01_14-44-07_245bed|18	stan-rnai/nsyb-gal4	Light	TRUE	Dynamic	0.32282	0.486085	stan	KD
2021-03-01_14-44-07_245bed|19	appl-rnai/nsyb-gal4	Light	FALSE	Dynamic	0.148423	0.801484	appl	KD
2021-03-01_14-44-58_212e89|01	stan-rnai/+	Light	TRUE	Dynamic	0.255792	0.504171	stan	control
2021-03-01_14-44-58_212e89|02	appl-rnai/+	Light	FALSE	Dynamic	0.266234	0.553803	appl	control
2021-03-01_14-44-58_212e89|03	orb2-rnai/+	Light	TRUE	Dynamic	0	0.898887	orb2	control
2021-03-01_14-44-58_212e89|04	nsyb-gal4/+	Light	FALSE	Dynamic	0.0278035	0.78684	nsyb	control
2021-03-01_14-44-58_212e89|05	stan-rnai/nsyb-gal4	Light	TRUE	Dynamic	0.552363	0.226135	stan	KD
2021-03-01_14-44-58_212e89|06	appl-rnai/nsyb-gal4	Light	FALSE	Dynamic	0	0.966636	appl	KD
2021-03-01_14-44-58_212e89|07	orb2-rnai/nsyb-gal4	Light	TRUE	Dynamic	0.313544	0.534323	orb2	KD
2021-03-01_14-44-58_212e89|08	stan-rnai/+	Light	FALSE	Dynamic	0.150278	0.466605	stan	control
2021-03-01_14-44-58_212e89|09	appl-rnai/+	Light	TRUE	Dynamic	0.207792	0.546382	appl	control
2021-03-01_14-44-58_212e89|10	orb2-rnai/+	Light	FALSE	Dynamic	0.268767	0.543095	orb2	control
2021-03-01_14-44-58_212e89|11	stan-rnai/+	Light	FALSE	Dynamic	0.209647	0.568646	stan	control
2021-03-01_14-44-58_212e89|12	appl-rnai/+	Light	TRUE	Dynamic	0.347866	0.201299	appl	control
2021-03-01_14-44-58_212e89|13	orb2-rnai/+	Light	FALSE	Dynamic	0.106679	0.755102	orb2	control
2021-03-01_14-44-58_212e89|14	nsyb-gal4/+	Light	TRUE	Dynamic	0.0361781	0.767161	nsyb	control
2021-03-01_14-44-58_212e89|15	stan-rnai/nsyb-gal4	Light	FALSE	Dynamic	0.139944	0.665431	stan	KD
2021-03-01_14-44-58_212e89|16	appl-rnai/nsyb-gal4	Light	TRUE	Dynamic	0.0695088	0.829472	appl	KD
2021-03-01_14-44-58_212e89|17	orb2-rnai/nsyb-gal4	Light	FALSE	Dynamic	0.297498	0.50139	orb2	KD
2021-03-01_14-44-58_212e89|18	stan-rnai/+	Light	TRUE	Dynamic	0.549165	0.200371	stan	control
2021-03-01_14-44-58_212e89|19	appl-rnai/+	Light	FALSE	Dynamic	0.0398887	0.82282	appl	control
2021-03-01_14-44-58_212e89|20	orb2-rnai/+	Light	TRUE	Dynamic	0.325603	0.402597	orb2	control
2021-03-01_14-45-58_247153|01	appl-rnai/nsyb-gal4	Light	TRUE	MM	0.625579	0.266914	appl	KD
2021-03-01_14-45-58_247153|02	orb2-rnai/nsyb-gal4	Light	FALSE	MM	0	0.972196	orb2	KD
2021-03-01_14-45-58_247153|03	stan-rnai/+	Light	TRUE	MM	0.624304	0.235622	stan	control
2021-03-01_14-45-58_247153|04	appl-rnai/+	Light	FALSE	MM	0.303985	0.537535	appl	control
2021-03-01_14-45-58_247153|05	orb2-rnai/+	Light	TRUE	MM	0.502783	0.326531	orb2	control
2021-03-01_14-45-58_247153|06	nsyb-gal4/+	Light	FALSE	MM	0.285449	0.500463	nsyb	control
2021-03-01_14-45-58_247153|07	stan-rnai/nsyb-gal4	Light	TRUE	MM	0.663577	0.164968	stan	KD
2021-03-01_14-45-58_247153|08	appl-rnai/nsyb-gal4	Light	FALSE	MM	0.617238	0.214087	appl	KD
2021-03-01_14-45-58_247153|09	orb2-rnai/nsyb-gal4	Light	TRUE	MM	0.258573	0.620945	orb2	KD
2021-03-01_14-45-58_247153|10	stan-rnai/+	Light	FALSE	MM	0	0.882298	stan	control
2021-03-01_14-45-58_247153|11	appl-rnai/nsyb-gal4	Light	FALSE	MM	0.562152	0.33859	appl	KD
2021-03-01_14-45-58_247153|12	orb2-rnai/nsyb-gal4	Light	TRUE	MM	0	0.992579	orb2	KD
2021-03-01_14-45-58_247153|13	stan-rnai/+	Light	FALSE	MM	0.466172	0.476367	stan	control
2021-03-01_14-45-58_247153|14	appl-rnai/+	Light	TRUE	MM	0.707136	0.204819	appl	control
2021-03-01_14-45-58_247153|15	orb2-rnai/+	Light	FALSE	MM	0.452271	0.350324	orb2	control
2021-03-01_14-45-58_247153|16	nsyb-gal4/+	Light	TRUE	MM	0.102968	0.859926	nsyb	control
2021-03-01_14-45-58_247153|17	stan-rnai/nsyb-gal4	Light	FALSE	MM	0	0.932345	stan	KD
2021-03-01_14-45-58_247153|18	appl-rnai/nsyb-gal4	Light	TRUE	MM	0.664504	0.185357	appl	KD
2021-03-01_14-45-58_247153|19	orb2-rnai/nsyb-gal4	Light	FALSE	MM	0	0.912882	orb2	KD
2021-03-01_14-45-58_247153|20	stan-rnai/+	Light	TRUE	MM	0.751622	0.0917516	stan	control
2021-03-01_14-46-04_214a50|01	orb2-rnai/+	Light	TRUE	MM	0.805219	0.0950606	orb2	control
2021-03-01_14-46-04_214a50|02	nsyb-gal4/+	Light	FALSE	MM	0.533457	0.317844	nsyb	control
2021-03-01_14-46-04_214a50|03	stan-rnai/nsyb-gal4	Light	TRUE	MM	0.555144	0.172382	stan	KD
2021-03-01_14-46-04_214a50|04	appl-rnai/nsyb-gal4	Light	FALSE	MM	0.406858	0.384615	appl	KD
2021-03-01_14-46-04_214a50|05	orb2-rnai/nsyb-gal4	Light	TRUE	MM	0	0.961075	orb2	KD
2021-03-01_14-46-04_214a50|06	stan-rnai/+	Light	FALSE	MM	0.638554	0.229842	stan	control
2021-03-01_14-46-04_214a50|07	appl-rnai/+	Light	TRUE	MM	0.538462	0.240037	appl	control
2021-03-01_14-46-04_214a50|08	orb2-rnai/+	Light	FALSE	MM	0.360853	0.474954	orb2	control
2021-03-01_14-46-04_214a50|09	nsyb-gal4/+	Light	TRUE	MM	0.795181	0.156627	nsyb	control
2021-03-01_14-46-04_214a50|10	stan-rnai/nsyb-gal4	Light	FALSE	MM	0.0333642	0.772011	stan	KD
2021-03-01_14-46-04_214a50|11	orb2-rnai/+	Light	FALSE	MM	0.127205	0.751161	orb2	control
2021-03-01_14-46-04_214a50|12	nsyb-gal4/+	Light	TRUE	MM	0.410565	0.289157	nsyb	control
2021-03-01_14-46-04_214a50|13	stan-rnai/nsyb-gal4	Light	FALSE	MM	0.200185	0.378128	stan	KD
2021-03-01_14-46-04_214a50|14	appl-rnai/nsyb-gal4	Light	TRUE	MM	0.377201	0.240964	appl	KD
2021-03-01_14-46-04_214a50|15	orb2-rnai/nsyb-gal4	Light	FALSE	MM	0	0.965709	orb2	KD
2021-03-01_14-46-04_214a50|16	stan-rnai/+	Light	TRUE	MM	0.700649	0.126043	stan	control
2021-03-01_14-46-04_214a50|17	appl-rnai/+	Light	FALSE	MM	0.620019	0.123262	appl	control
2021-03-01_14-46-04_214a50|18	orb2-rnai/+	Light	TRUE	MM	0.827618	0.0963855	orb2	control
2021-03-01_14-46-04_214a50|19	nsyb-gal4/+	Light	FALSE	MM	0.723818	0.231696	nsyb	control
2021-03-01_14-46-04_214a50|20	stan-rnai/nsyb-gal4	Light	TRUE	MM	0.585728	0.243744	stan	KD
2021-03-01_14-46-18_2219b5|01	stan-rnai/+	Light	TRUE	MM	0.804449	0.111214	stan	control
2021-03-01_14-46-18_2219b5|02	appl-rnai/+	Light	FALSE	MM	0.367933	0.539388	appl	control
2021-03-01_14-46-18_2219b5|03	orb2-rnai/+	Light	TRUE	MM	0.400371	0.432808	orb2	control
2021-03-01_14-46-18_2219b5|04	nsyb-gal4/+	Light	FALSE	MM	0.13531	0.593142	nsyb	control
2021-03-01_14-46-18_2219b5|05	stan-rnai/nsyb-gal4	Light	TRUE	MM	0.533828	0.354032	stan	KD
2021-03-01_14-46-18_2219b5|06	appl-rnai/nsyb-gal4	Light	FALSE	MM	0	0.934198	appl	KD
2021-03-01_14-46-18_2219b5|07	orb2-rnai/nsyb-gal4	Light	TRUE	MM	0	0.932345	orb2	KD
2021-03-01_14-46-18_2219b5|08	stan-rnai/+	Light	FALSE	MM	0.513438	0.294717	stan	control
2021-03-01_14-46-18_2219b5|09	appl-rnai/+	Light	TRUE	MM	0.627433	0.208526	appl	control
2021-03-01_14-46-18_2219b5|10	orb2-rnai/+	Light	FALSE	MM	0.0769231	0.629286	orb2	control
2021-03-01_14-46-18_2219b5|11	stan-rnai/+	Light	FALSE	MM	0.0296571	0.710843	stan	control
2021-03-01_14-46-18_2219b5|12	appl-rnai/+	Light	TRUE	MM	0.263207	0.533828	appl	control
2021-03-01_14-46-18_2219b5|13	orb2-rnai/+	Light	FALSE	MM	0.360519	0.457831	orb2	control
2021-03-01_14-46-18_2219b5|14	nsyb-gal4/+	Light	TRUE	MM	0.224282	0.635774	nsyb	control
2021-03-01_14-46-18_2219b5|15	stan-rnai/nsyb-gal4	Light	FALSE	MM	0.0973123	0.751622	stan	KD
2021-03-01_14-46-18_2219b5|16	appl-rnai/nsyb-gal4	Light	TRUE	MM	0.335496	0.299351	appl	KD
2021-03-01_14-46-18_2219b5|17	orb2-rnai/nsyb-gal4	Light	FALSE	MM	0.0055607	0.715477	orb2	KD
2021-03-01_14-46-18_2219b5|18	stan-rnai/+	Light	TRUE	MM	0.506951	0.206673	stan	control
2021-03-01_14-46-18_2219b5|19	appl-rnai/+	Light	FALSE	MM	0	0.851715	appl	control
2021-03-01_14-46-18_2219b5|20	orb2-rnai/+	Light	TRUE	MM	0.169601	0.595922	orb2	control
2021-03-01_14-46-26_2228b9|01	orb2-rnai/nsyb-gal4	Light	TRUE	MM	0.680259	0.177943	orb2	KD
2021-03-01_14-46-26_2228b9|03	appl-rnai/+	Light	TRUE	MM	0.564411	0.348471	appl	control
2021-03-01_14-46-26_2228b9|04	orb2-rnai/+	Light	FALSE	MM	0.315107	0.450417	orb2	control
[truncated: 807 more rows]

## Sheet: FIG3B
id	genotype	sleep_deprived	sleep_fraction	moving_fraction	UAS
[truncated: 1,490 more rows]

[truncated: 2 more sheets: FIG4A, FIG4B]
